# Supplementary material for: Transcriptomic and Metabolomic Analysis Reveal Possible Molecular Mechanisms Regulating Tea Plant Growth Elicited by Chitosan Oligosaccharide
Source: Int J Mol Sci. 2022 May 13;23(10):5469. doi: 10.3390/ijms23105469 (PMC9141372; doi:10.3390/ijms23105469)
Supplement: Supplementary file 1 [file ijms-23-05469-s001.zip]

Archive with 13 entries (13 files):
- Table S1 Differentially expressed gene classification.xlsx
- Table S10 Differentially expressed metabolites.xlsx
- Table S11Partial differential metabolite enrichment pathway table.xlsx
- Table S12 Differential genes and differential metabolites of phenylpropanoid biosynthesis pathway.xlsx
- Table S13 Primer list of differentially expressed genes.xlsx
- Table S2 GO enrichment analysis of RNA-sequence.xlsx
- Table S3 KEGG enrichment analysis of differentially expressed genes.xlsx
- Table S4 Plant hormone signal transduction.xlsx
- Table S5 Starch and sucrose metabolism.xlsx
- Table S6 Carbon fixation in photosynthetic organisms.xlsx
- Table S7 Glycolysis  Gluconeogenesis.xlsx
- Table S8 Biosynthesis of amino acids.xlsx
- Table S9 Other differentially expressed genes related to growth and development.xlsx
