# Supplementary material for: Transcriptomic and Metabolomic Analysis Reveal Possible Molecular Mechanisms Regulating Tea Plant Growth Elicited by Chitosan Oligosaccharide
Source: Int J Mol Sci. 2022 May 13;23(10):5469. doi: 10.3390/ijms23105469 (PMC9141372; doi:10.3390/ijms23105469)
Supplement: Supplementary file 1 [file ijms-23-05469-s001.zip › Table S1 Differentially expressed gene classification.xlsx]

## Sheet: Sheet1
Table S1: Differentially expressed gene classification
Geneid	TreT7_1	TreT7_2	TreT7_3	ConT7_1	ConT7_2	ConT7_3	logFC	logCPM	F	PValue	FDR	uniprotAc	Refseq	pfam	interpro	eggNOG	GO(GO_term,class,description)	KEGG(KO,pathway,description)
LOC114317916	1.82097	1.84414	2.00161	0.556094	0.587276	0.559301	1.67217	2.35494	228.92	3.13166e-26	3.90585e-25	V4S7F7,Uncharacterized protein	XP_006430178.1,hypothetical protein CICLE_v10013660mg, partial	PF00005,ABC transporter;PF00664,ABC transporter transmembrane region	IPR003439,ABC transporter-like;IPR027417,P-loop containing nucleoside triphosphate hydrolase;IPR011527,ABC transporter type 1, transmembrane domain;IPR036640,ABC transporter type 1, transmembrane domain superfamily;IPR003593,AAA+ ATPase domain;IPR017871,ABC transporter, conserved site	-	GO:0042626,molecular_function,ATPase activity, coupled to transmembrane movement of substances;GO:0055085,biological_process,transmembrane transport;GO:0016887,molecular_function,ATPase activity;GO:0016020,cellular_component,membrane;GO:0000166,molecular_function,nucleotide binding;GO:0005524,molecular_function,ATP binding;GO:0016021,cellular_component,integral component of membrane	-
LOC114296500	3.35828	4.05455	3.58526	6.95281	6.97411	7.7924	-1.01824	3.23863	160.152	1.58012e-21	1.36745e-20	A0A0E3DGE7,Spermine synthase	-	PF13649,Methyltransferase domain;PF01564,Spermine/spermidine synthase domain;PF17284,Spermidine synthase tetramerisation domain	IPR001045,Spermidine/spermine synthases;IPR030668,Spermidine/spermine synthase, eukaryotes;IPR035246,Spermidine synthase, tetramerisation domain;IPR030373,Polyamine biosynthesis domain, conserved site;IPR030374,Polyamine biosynthesis domain;IPR029063,S-adenosyl-L-methionine-dependent methyltransferase;IPR037163,Spermidine synthase, tetramerisation domain superfamily	-	GO:0006596,biological_process,polyamine biosynthetic process;GO:0006595,biological_process,polyamine metabolic process;GO:0003824,molecular_function,catalytic activity;GO:0016740,molecular_function,transferase activity	-
LOC114273275	1.22781	1.54526	1.49707	3.87978	3.6175	4.18334	-1.49039	2.10962	155.893	3.40299e-21	2.86798e-20	A0A2C9VR62,Uncharacterized protein	-	-	IPR011598,Myc-type, basic helix-loop-helix (bHLH) domain;IPR036638,Helix-loop-helix DNA-binding domain superfamily	-	GO:0046983,molecular_function,protein dimerization activity	-
LOC114274055	0.766993	0.823124	0.751989	0.0928018	0.144746	0.0607482	2.85519	-0.11751	84.7862	1.51137e-14	7.62497e-14	A0A1U8FEC5,G-type lectin S-receptor-like serine/threonine-protein kinase At1g61370 isoform X1	XP_016554659.1,G-type lectin S-receptor-like serine/threonine-protein kinase At1g61370 isoform X1	-	IPR001480,Bulb-type lectin domain;IPR001245,Serine-threonine/tyrosine-protein kinase, catalytic domain;IPR003609,PAN/Apple domain;IPR011009,Protein kinase-like domain superfamily;IPR000858,S-locus glycoprotein domain;IPR008271,Serine/threonine-protein kinase, active site;IPR036426,Bulb-type lectin domain superfamily;IPR024171,S-receptor-like serine/threonine-protein kinase;IPR021820,S-locus recep…	-	GO:0016301,molecular_function,kinase activity;GO:0016740,molecular_function,transferase activity;GO:0016310,biological_process,phosphorylation;GO:0048544,biological_process,recognition of pollen;GO:0030246,molecular_function,carbohydrate binding;GO:0004672,molecular_function,protein kinase activity;GO:0016020,cellular_component,membrane;GO:0006468,biological_process,protein phosphorylation;GO:000…	-
LOC114287675	7.87284	5.49185	7.30716	1.24469	0.770393	0.678979	2.85072	0.702063	146.163	2.4149e-20	1.9038e-19	A0A061GHS4,Uncharacterized protein isoform 1	-	PF09430,Protein of unknown function (DUF2012)	IPR019008,Domain of unknown function DUF2012;IPR013784,Carbohydrate-binding-like fold	-	GO:0030246,molecular_function,carbohydrate binding;GO:0016021,cellular_component,integral component of membrane;GO:0016020,cellular_component,membrane	-
LOC114306306	4.56106	4.43952	5.24141	0.862446	0.677265	0.970334	2.45491	1.90913	295.574	6.76532e-30	1.11298e-28	B9SHS6,Catalytic, putative	XP_002525545.1,probable carboxylesterase 15	PF07859,alpha/beta hydrolase fold;PF00135,Carboxylesterase family	IPR013094,Alpha/beta hydrolase fold-3;IPR029058,Alpha/Beta hydrolase fold	-	GO:0016787,molecular_function,hydrolase activity;GO:0008152,biological_process,metabolic process	-
LOC114292468	18.9479	19.5442	20.1071	8.22634	7.22178	7.85676	1.28048	4.18263	456.87	1.24874e-36	3.43675e-35	B9HTB1,Uncharacterized protein	XP_002314550.2,hypothetical protein POPTR_0010s06640g	PF02458,Transferase family	IPR023213,Chloramphenicol acetyltransferase-like domain superfamily;IPR003480,Transferase	ENOG410IF23,-;ENOG410XPQ7,-	GO:0016747,molecular_function,transferase activity, transferring acyl groups other than amino-acyl groups	-
LOC114309044	0.365716	0.413357	0.347881	0.126535	0.178173	0.198447	1.12377	0.383709	26.891	1.35775e-06	3.46541e-06	F6HE36,Uncharacterized protein	-	PF01061,ABC-2 type transporter;PF00005,ABC transporter;PF14510,ABC-transporter extracellular N-terminal;PF08370,Plant PDR ABC transporter associated	IPR034001,ATP-binding cassette transporter, PDR-like subfamily G, domain 1;IPR013525,ABC-2 type transporter;IPR027417,P-loop containing nucleoside triphosphate hydrolase;IPR029481,ABC-transporter N-terminal domain;IPR003439,ABC transporter-like;IPR034003,ATP-binding cassette transporter, PDR-like subfamily G, domain 2;IPR013581,Plant PDR ABC transporter associated;IPR003593,AAA+ ATPase domain	KOG0065,Pleiotropic drug resistance proteins (PDR1-15), ABC superfamily;COG0842,ABC-type multidrug transport system, permease component	GO:0042626,molecular_function,ATPase activity, coupled to transmembrane movement of substances;GO:0055085,biological_process,transmembrane transport;GO:0005886,cellular_component,plasma membrane;GO:0016020,cellular_component,membrane;GO:0016887,molecular_function,ATPase activity;GO:0000166,molecular_function,nucleotide binding;GO:0005524,molecular_function,ATP binding;GO:0016021,cellular_componen…	-
LOC114306872	12.9501	12.2475	12.5698	5.12373	4.52128	5.58999	1.26486	2.76312	180.015	5.21656e-23	5.0456e-22	A5BWN7,Uncharacterized protein	XP_010663747.1,protein indeterminate-domain 16	-	-	ENOG410J1J3,-;ENOG410YR7N,-	-	-
LOC114309764	0	0	0	2.13116	2.39795	2.3251	-9.24839	0.460513	292.813	1.89504e-29	3.00558e-28	K4C8S6,Uncharacterized protein	-	PF00808,Histone-like transcription factor (CBF/NF-Y) and archaeal histone	IPR003958,Transcription factor CBF/NF-Y/archaeal histone domain;IPR009072,Histone-fold	COG5208,CCAAT-binding factor, subunit C;KOG1657,CCAAT-binding factor, subunit C (HAP5)	GO:0005634,cellular_component,nucleus;GO:0046982,molecular_function,protein heterodimerization activity	-
LOC114310628	1.10562	1.00597	1.1594	2.3451	2.01091	2.13209	-1.04686	1.30754	47.0661	9.1091e-10	3.09769e-09	F6GSW1,Uncharacterized protein	XP_002283867.1,UDP-arabinopyranose mutase 1 isoform X2	PF03214,Reversibly glycosylated polypeptide	IPR029044,Nucleotide-diphospho-sugar transferases;IPR004901,Reversibly glycosylated polypeptide;IPR037595,Reversibly glycosylated polypeptide family	ENOG41121N5,-;ENOG410J8WJ,-	GO:0071669,biological_process,plant-type cell wall organization or biogenesis;GO:0005794,cellular_component,Golgi apparatus;GO:0009832,biological_process,plant-type cell wall biogenesis;GO:0016866,molecular_function,intramolecular transferase activity;GO:0033356,biological_process,UDP-L-arabinose metabolic process;GO:0005829,cellular_component,cytosol;GO:0052691,molecular_function,UDP-arabinopyra…	K13379,ko00520,Amino sugar and nucleotide sugar metabolism
LOC114318216	0.219943	0.122559	0.278674	0.945746	1.20691	1.16313	-2.5297	0.536512	115.799	9.80962e-18	6.36618e-17	V4UFV3,Uncharacterized protein	XP_006447901.1,hypothetical protein CICLE_v10018190mg, partial	PF00931,NB-ARC domain	IPR002182,NB-ARC;IPR032675,Leucine-rich repeat domain superfamily;IPR027417,P-loop containing nucleoside triphosphate hydrolase	-	GO:0043531,molecular_function,ADP binding	-
LOC114310737	3.12832	3.0472	2.8366	0.891065	0.947609	1.12681	1.56149	1.84565	141.439	5.10524e-20	3.93334e-19	M5XC92,Uncharacterized protein	XP_007215511.1,glycerophosphodiester phosphodiesterase GDPD1, chloroplastic	PF03009,lycerophosphoryl diester phosphodiesterase family	IPR030395,Glycerophosphodiester phosphodiesterase domain;IPR017946,PLC-like phosphodiesterase, TIM beta/alpha-barrel domain superfamily	-	GO:0006629,biological_process,lipid metabolic process;GO:0008081,molecular_function,phosphoric diester hydrolase activity	-
LOC114319385	0.0863039	0.0347325	0.0507694	0.877153	1.40613	1.33976	-4.36745	-0.757795	83.3497	2.19196e-14	1.08915e-13	A0A1U8JV24,SWR1-complex protein 4-like isoform X1	XP_016694126.1,-;XP_016694117.1,SWR1-complex protein 4-like isoform X1	-	IPR032563,DAMP1, SANT/Myb-like domain;IPR009057,Homeobox-like domain superfamily;IPR001005,SANT/Myb domain;IPR008468,DNA methyltransferase 1-associated 1;IPR027109,SWR1-complex protein 4/DNA methyltransferase 1-associated protein 1	-	GO:0043967,biological_process,histone H4 acetylation;GO:0003677,molecular_function,DNA binding;GO:0043968,biological_process,histone H2A acetylation;GO:0035267,cellular_component,NuA4 histone acetyltransferase complex;GO:0045892,biological_process,negative regulation of transcription, DNA-templated;GO:0006338,biological_process,chromatin remodeling;GO:0006281,biological_process,DNA repair;GO:0005…	-
LOC114320104	0	0	0	5.09835	5.7984	5.56231	-8.77426	0.0107501	207.787	1.119e-24	1.23419e-23	U5D7F7,Autophagy-related protein	XP_006855885.1,autophagy-related protein 8C isoform X2	PF02991,Autophagy protein Atg8 ubiquitin like	IPR004241,Autophagy protein Atg8 ubiquitin-like;IPR029071,Ubiquitin-like domain superfamily	-	GO:0006914,biological_process,autophagy	K08341,ko04727,GABAergic synapse;K08341,ko04068,FoxO signaling pathway;K08341,ko04212,Longevity regulating pathway - worm;K08341,ko04140,Regulation of autophagy;K08341,ko04139,Regulation of mitophagy - yeast
LOC114323050	2.91708	2.97177	3.33254	1.13149	1.12939	1.1407	1.37773	2.41094	167.518	4.32424e-22	3.93232e-21	A0A1S4B673,bifunctional epoxide hydrolase 2-like	XP_016484347.1,bifunctional epoxide hydrolase 2-like	-	IPR000639,Epoxide hydrolase-like;IPR000073,Alpha/beta hydrolase fold-1;IPR029058,Alpha/Beta hydrolase fold	-	GO:0016787,molecular_function,hydrolase activity;GO:0003824,molecular_function,catalytic activity	-
LOC114259352	15.8254	16.2019	15.1914	6.48723	6.30465	6.73669	1.22691	4.74416	599.192	4.44338e-41	1.74849e-39	V4SSU7,Uncharacterized protein	XP_006430547.1,hypothetical protein CICLE_v10011910mg	PF00646,-box domain	IPR036047,F-box-like domain superfamily;IPR001810,F-box domain	-	-	-
LOC114260293	0.56157	0.432349	0.545797	3.72231	3.26846	3.54664	-2.83708	1.59357	303.351	2.78645e-30	4.74137e-29	A0A067JTI2,Uncharacterized protein	XP_012089797.1,uncharacterized protein LOC105648109	PF05097,Protein of unknown function (DUF688)	IPR007789,Protein of unknown function DUF688	-	-	-
LOC114262111	2.64646	2.78312	2.31817	0.431928	0.2722	0.278457	2.93681	1.44163	273.489	9.30501e-29	1.40657e-27	B9R6Y4,Serine carboxypeptidase, putative	XP_002510077.1,serine carboxypeptidase-like 17 isoform X1	PF00450,Serine carboxypeptidase	IPR001563,Peptidase S10, serine carboxypeptidase;IPR029058,Alpha/Beta hydrolase fold	-	GO:0006508,biological_process,proteolysis;GO:0004180,molecular_function,carboxypeptidase activity;GO:0016787,molecular_function,hydrolase activity;GO:0004185,molecular_function,serine-type carboxypeptidase activity	-
LOC114266975	0.417907	0.477426	0.444097	1.63046	1.92334	1.92831	-2.07484	1.62419	197.189	3.33561e-24	3.55607e-23	A0A2C9VLT9,Uncharacterized protein	-	-	IPR001611,Leucine-rich repeat;IPR027417,P-loop containing nucleoside triphosphate hydrolase;IPR032675,Leucine-rich repeat domain superfamily;IPR035897,Toll/interleukin-1 receptor homology (TIR) domain superfamily;IPR000157,Toll/interleukin-1 receptor homology (TIR) domain;IPR002182,NB-ARC	-	GO:0043531,molecular_function,ADP binding;GO:0007165,biological_process,signal transduction	-
LOC114268387	33.9516	34.5551	38.2082	18.3786	15.8171	16.6411	1.01369	2.92352	131.04	3.9949e-19	2.88219e-18	A0A068TVN2,Inosine triphosphate pyrophosphatase	-	PF01725,Ham1 family	IPR002637,Ham1-like protein;IPR027502,Inosine triphosphate pyrophosphatase;IPR029001,Inosine triphosphate pyrophosphatase-like	-	GO:0016787,molecular_function,hydrolase activity;GO:0009143,biological_process,nucleoside triphosphate catabolic process;GO:0005737,cellular_component,cytoplasm;GO:0046872,molecular_function,metal ion binding;GO:0009204,biological_process,deoxyribonucleoside triphosphate catabolic process;GO:0009117,biological_process,nucleotide metabolic process;GO:0004551,molecular_function,nucleotide diphospha…	-
LOC114270088	3.77509	4.23906	4.20854	1.51595	1.56935	1.80026	1.27723	2.93901	203.836	1.20312e-24	1.32335e-23	-	-	-	-	-	-	-
LOC114271531	1.46396	1.4297	1.67645	0.476127	0.326621	0.303016	1.97697	0.824746	98.2778	5.32642e-16	3.00841e-15	D7TAA7,Uncharacterized protein	XP_002269264.1,choline/ethanolaminephosphotransferase 1;XP_010654253.1,-	PF01066,CDP-alcohol phosphatidyltransferase	IPR000462,CDP-alcohol phosphatidyltransferase;IPR014472,Choline/ethanolamine phosphotransferase	COG5050,sn-1,2-diacylglycerol ethanolamine- and cholinephosphotranferases;KOG2877,sn-1,2-diacylglycerol ethanolamine- and cholinephosphotranferases	GO:0008654,biological_process,phospholipid biosynthetic process;GO:0016780,molecular_function,phosphotransferase activity, for other substituted phosphate groups;GO:0016740,molecular_function,transferase activity;GO:0016021,cellular_component,integral component of membrane;GO:0016020,cellular_component,membrane	K00993,ko00564,Glycerophospholipid metabolism;K00993,ko00565,Ether lipid metabolism;K00993,ko00440,Phosphonate and phosphinate metabolism
LOC114271838	2.15557	2.12676	2.45427	0.918729	0.979813	0.848129	1.21973	0.740375	41.11	6.92068e-09	2.18452e-08	A0A067EEG2,Uncharacterized protein	-	PF14223,gag-polypeptide of LTR copia-type	-	-	-	-
LOC114277871	5.40803	5.36483	5.43057	1.99553	2.16905	1.98615	1.33857	2.94085	230.493	2.51579e-26	3.15728e-25	W0B3X1,Nitrate/nitrite transporter	-	PF00854,POT family	IPR036259,MFS transporter superfamily;IPR020846,Major facilitator superfamily domain;IPR000109,Proton-dependent oligopeptide transporter family	KOG1237,H+/oligopeptide symporter;COG3104,Dipeptide/tripeptide permease	GO:0055085,biological_process,transmembrane transport;GO:0022857,molecular_function,transmembrane transporter activity;GO:0016021,cellular_component,integral component of membrane;GO:0016020,cellular_component,membrane	-
LOC114276909	0.48092	0.562197	0.471512	0.174566	0.100843	0.165058	1.76174	0.104354	48.0864	6.49739e-10	2.23955e-09	A0A251J487,Uncharacterized protein	-	-	IPR019775,WD40 repeat, conserved site;IPR017986,WD40-repeat-containing domain;IPR036322,WD40-repeat-containing domain superfamily;IPR015943,WD40/YVTN repeat-like-containing domain superfamily;IPR011009,Protein kinase-like domain superfamily;IPR020472,G-protein beta WD-40 repeat;IPR001680,WD40 repeat;IPR000719,Protein kinase domain	-	GO:0006468,biological_process,protein phosphorylation;GO:0004672,molecular_function,protein kinase activity;GO:0005524,molecular_function,ATP binding	-
LOC114282374	1.39312	1.46392	1.57075	3.2251	3.32287	3.23968	-1.20177	2.14802	112.061	2.23191e-17	1.40846e-16	F6H7B9,Uncharacterized protein	-	PF12776,Myb/SANT-like DNA-binding domain	IPR024752,Myb/SANT-like domain	ENOG410YXN0,-;ENOG410JG3X,-	-	-
LOC114289920	4.16797	4.41516	4.59372	0.632985	1.07589	0.982759	2.22324	1.97914	265.495	2.50067e-28	3.64999e-27	A0A1Q3BV99,Thaumatin domain-containing protein	-	-	IPR001938,Thaumatin;IPR037176,Osmotin/thaumatin-like superfamily	-	GO:0016021,cellular_component,integral component of membrane;GO:0016020,cellular_component,membrane	-
LOC114298040	4.11264	3.81491	3.92732	1.63072	1.68917	1.90182	1.13209	2.46009	121.465	2.90342e-18	1.95184e-17	V4U7X2,Uncharacterized protein	XP_006446950.1,hypothetical protein CICLE_v10016101mg	PF08659,KR domain;PF13561,noyl-(Acyl carrier protein) reductase;PF00106,short chain dehydrogenase	IPR036291,NAD(P)-binding domain superfamily;IPR002347,Short-chain dehydrogenase/reductase SDR	-	-	-
LOC114298246	11.8565	12.6608	11.1707	5.041	5.61616	5.49973	1.09703	2.70383	134.812	1.87315e-19	1.38617e-18	A0A067LF68,Uncharacterized protein	XP_012065952.1,14 kDa zinc-binding protein isoform X1	PF01230,HIT domain	IPR036265,HIT-like superfamily;IPR019808,Histidine triad, conserved site;IPR011146,HIT-like domain;IPR001310,Histidine triad (HIT) protein	-	GO:0003824,molecular_function,catalytic activity	-
LOC114293278	0.273997	0.330805	0.257891	3.36957	3.04046	4.98263	-3.71437	1.4491	303.498	2.63165e-24	2.82615e-23	A0A1S4A8U2,uncharacterized protein At1g28695-like	XP_016472994.1,uncharacterized protein At1g28695-like	-	IPR005069,Nucleotide-diphospho-sugar transferase	-	GO:0016021,cellular_component,integral component of membrane;GO:0016020,cellular_component,membrane	-
LOC114301067	5.41462	5.63997	6.19748	0.373518	0.237351	0.217338	4.30935	2.12603	669.139	6.16618e-43	2.85933e-41	A0A1E5WN68,LRR receptor-like serine/threonine-protein kinase ERL1	-	-	IPR001611,Leucine-rich repeat;IPR013210,Leucine-rich repeat-containing N-terminal, plant-type;IPR032675,Leucine-rich repeat domain superfamily;IPR011009,Protein kinase-like domain superfamily;IPR003591,Leucine-rich repeat, typical subtype;IPR008271,Serine/threonine-protein kinase, active site;IPR000719,Protein kinase domain	-	GO:0016301,molecular_function,kinase activity;GO:0016310,biological_process,phosphorylation;GO:0004672,molecular_function,protein kinase activity;GO:0016020,cellular_component,membrane;GO:0006468,biological_process,protein phosphorylation;GO:0005524,molecular_function,ATP binding;GO:0016021,cellular_component,integral component of membrane	-
LOC114293359	43.971	39.7195	43.6498	7.77219	9.73384	8.61197	2.21885	3.91303	948.24	1.18354e-48	8.68867e-47	A0A058ZXY3,Uncharacterized protein	-	PF14368,Probable lipid transfer	IPR016140,Bifunctional inhibitor/plant lipid transfer protein/seed storage helical domain;IPR036312,Bifunctional inhibitor/plant lipid transfer protein/seed storage helical domain superfamily	-	-	-
LOC114301520	6.05263	6.00026	6.0213	1.73385	1.87288	1.86572	1.66852	2.57759	268.71	1.67578e-28	2.47738e-27	A0A1U8HMQ0,putative nuclease HARBI1	XP_016667311.1,putative nuclease HARBI1	-	IPR027806,Harbinger transposase-derived nuclease domain	-	-	-
LOC114302563	2.4753	2.3659	2.12352	0.419297	0.317913	0.0571817	3.01453	-0.0647599	90.3517	3.73061e-15	1.97812e-14	A0A068TKX1,Uncharacterized protein	-	PF02519,Auxin responsive protein	IPR003676,Small auxin-up RNA	-	GO:0009733,biological_process,response to auxin	-
LOC114302935	3.18395	2.80679	3.09194	0.66775	1.06822	0.952674	1.67799	0.521826	60.802	1.18828e-11	4.72323e-11	A0A068TKX1,Uncharacterized protein	-	PF02519,Auxin responsive protein	IPR003676,Small auxin-up RNA	-	GO:0009733,biological_process,response to auxin	-
LOC114293599	21.1039	23.1351	21.6835	8.73488	9.67144	9.79448	1.17648	3.54019	262.034	3.86373e-28	5.56143e-27	A0A061E0H6,SAUR family protein	XP_017970560.1,auxin-induced protein 15A	PF02519,Auxin responsive protein	IPR003676,Small auxin-up RNA	-	GO:0009733,biological_process,response to auxin	K14488,ko04075,Plant hormone signal transduction
LOC114304484	4.36176	4.50321	3.55106	1.5151	1.89637	1.83665	1.20104	2.51284	131.796	4.45729e-19	3.20789e-18	K4ELD8,Endoglucanase	XP_006379262.1,cellulase family protein	PF00759,lycosyl hydrolase family 9	IPR012341,Six-hairpin glycosidase-like superfamily;IPR001701,Glycoside hydrolase family 9;IPR033126,Glycosyl hydrolases family 9, Asp/Glu active sites;IPR008928,Six-hairpin glycosidase superfamily	ENOG410IJ4G,-;ENOG410YC2H,-	GO:0016798,molecular_function,hydrolase activity, acting on glycosyl bonds;GO:0000272,biological_process,polysaccharide catabolic process;GO:0016787,molecular_function,hydrolase activity;GO:0005975,biological_process,carbohydrate metabolic process;GO:0003824,molecular_function,catalytic activity;GO:0004553,molecular_function,hydrolase activity, hydrolyzing O-glycosyl compounds;GO:0030245,biologic…	K01179,ko00500,Starch and sucrose metabolism
LOC114305460	0.118002	0.0876721	0.106794	0.332118	0.43168	0.362341	-1.92009	0.0155079	53.5959	1.09599e-10	4.01974e-10	M5XKC1,Uncharacterized protein	XP_007220769.1,-	PF01582,TIR domain;PF00931,NB-ARC domain	IPR001611,Leucine-rich repeat;IPR027417,P-loop containing nucleoside triphosphate hydrolase;IPR032675,Leucine-rich repeat domain superfamily;IPR035897,Toll/interleukin-1 receptor homology (TIR) domain superfamily;IPR000157,Toll/interleukin-1 receptor homology (TIR) domain;IPR002182,NB-ARC	-	GO:0043531,molecular_function,ADP binding;GO:0007165,biological_process,signal transduction	-
LOC114305476	0.212886	0.178489	0.104361	0.396673	0.343726	0.373757	-1.17754	0.197892	25.3678	2.49401e-06	6.1919e-06	A0A1S3YU71,uncharacterized protein LOC107779578	XP_016455517.1,uncharacterized protein LOC107779578	-	-	-	-	-
LOC114305613	6.67088	6.92931	7.2121	2.38215	2.46114	2.29905	1.48245	1.88968	135.136	1.75608e-19	1.30163e-18	A0A1R3G1T0,FAD-dependent pyridine nucleotide-disulfide oxidoreductase	-	-	IPR023753,FAD/NAD(P)-binding domain;IPR036188,FAD/NAD(P)-binding domain superfamily	-	GO:0055114,biological_process,oxidation-reduction process;GO:0016491,molecular_function,oxidoreductase activity	-
LOC114305618	0.818048	0.582463	0.888419	2.43032	2.16134	2.86081	-1.77361	0.927356	88.4373	5.95743e-15	3.1158e-14	A0A1U8HRK0,F-box protein At3g07870-like	XP_016668670.1,F-box protein At3g07870-like	-	IPR006527,F-box associated domain, type 1;IPR011043,Galactose oxidase/kelch, beta-propeller;IPR036047,F-box-like domain superfamily;IPR017451,F-box associated interaction domain;IPR001810,F-box domain	-	-	-
LOC114305675	4.00053	4.05593	4.32958	9.36993	9.15814	9.42641	-1.22976	4.23052	453.662	1.62073e-36	4.41528e-35	A0A068U2D1,Uncharacterized protein	-	PF07714,Protein tyrosine kinase;PF12819,Carbohydrate-binding protein of the ER	IPR001245,Serine-threonine/tyrosine-protein kinase, catalytic domain;IPR024788,Malectin-like carbohydrate-binding domain;IPR011009,Protein kinase-like domain superfamily;IPR017441,Protein kinase, ATP binding site;IPR008271,Serine/threonine-protein kinase, active site;IPR000719,Protein kinase domain	-	GO:0006468,biological_process,protein phosphorylation;GO:0005524,molecular_function,ATP binding;GO:0004672,molecular_function,protein kinase activity	-
LOC114305646	2.08203	1.63558	1.82247	0.0169286	0	0	7.87991	1.00925	395.22	2.50733e-34	5.85128e-33	-	-	-	-	-	-	-
LOC114306142	0.556737	0.560139	0.579437	0.14146	0.113149	0.237436	1.76151	0.341005	56.2669	4.74606e-11	1.79315e-10	A0A0D2NNE9,Uncharacterized protein	XP_012484567.1,AMSH-like ubiquitin thioesterase 3	PF01398,JAB1/Mov34/MPN/PAD-1 ubiquitin protease;PF08969,USP8 dimerisation domain	IPR037518,MPN domain;IPR015063,USP8 dimerisation domain;IPR000555,JAB1/MPN/MOV34 metalloenzyme domain	-	-	K11866,ko04144,Endocytosis
LOC114306251	0.400713	0.398418	0.471449	0.646834	0.830363	1.04548	-1.04095	0.0263643	17.7052	6.18815e-05	0.000132442	F6H1B0,Uncharacterized protein	XP_002284916.2,uncharacterized acetyltransferase At3g50280-like	PF02458,Transferase family	IPR023213,Chloramphenicol acetyltransferase-like domain superfamily;IPR003480,Transferase	ENOG410YJ90,-;ENOG410IJKR,-	GO:0016747,molecular_function,transferase activity, transferring acyl groups other than amino-acyl groups	-
LOC114306476	15.8242	16.7599	17.0112	3.07287	3.1566	2.78474	2.4	3.81734	1061.09	6.27508e-51	5.74526e-49	A0A2C9UP14,Uncharacterized protein	-	-	IPR000315,B-box-type zinc finger;IPR010402,CCT domain	-	GO:0005634,cellular_component,nucleus;GO:0008270,molecular_function,zinc ion binding;GO:0005622,cellular_component,intracellular	-
LOC114306535	2.02072	1.8232	1.66803	8.24818	9.02731	8.7458	-2.28662	3.5388	828.421	1.3542e-46	8.3929e-45	A0A061G432,Uncharacterized protein	XP_007040119.1,uncharacterized protein LOC18606447 isoform X1	-	-	-	-	-
LOC114306605	1.56003	1.7012	1.65779	0.716051	0.620473	0.446407	1.39327	-0.226108	25.3284	2.53392e-06	6.28663e-06	A0A1Q3BK84,HhH-GPD domain-containing protein	-	-	IPR015797,NUDIX hydrolase-like domain superfamily;IPR029119,MutY, C-terminal;IPR003265,HhH-GPD domain;IPR023170,Helix-turn-helix, base-excision DNA repair, C-terminal;IPR005760,A/G-specific adenine glycosylase MutY;IPR011257,DNA glycosylase	-	GO:0006284,biological_process,base-excision repair;GO:0006281,biological_process,DNA repair;GO:0016787,molecular_function,hydrolase activity;GO:0003824,molecular_function,catalytic activity;GO:0019104,molecular_function,DNA N-glycosylase activity	-
LOC114306787	0.843518	0.666813	0.602541	0.306183	0.318377	0.283939	1.15862	0.323615	27.1236	1.23835e-06	3.17548e-06	D7SUK4,Uncharacterized protein	XP_003631831.1,potassium channel KAT3	PF00027,Cyclic nucleotide-binding domain;PF11834,KHA, dimerisation domain of potassium ion channel;PF00520,Ion transport protein	IPR014710,RmlC-like jelly roll fold;IPR021789,KHA domain;IPR000595,Cyclic nucleotide-binding domain;IPR018490,Cyclic nucleotide-binding-like;IPR005821,Ion transport domain;IPR003938,Potassium channel, voltage-dependent, EAG/ELK/ERG	ENOG410XPSE,-;KOG0498,K+-channel ERG and related proteins, contain PAS/PAC sensor domain	GO:0005216,molecular_function,ion channel activity;GO:0055085,biological_process,transmembrane transport;GO:0006811,biological_process,ion transport;GO:0005249,molecular_function,voltage-gated potassium channel activity;GO:0016020,cellular_component,membrane;GO:0071805,biological_process,potassium ion transmembrane transport;GO:0034220,biological_process,ion transmembrane transport;GO:0006813,bio…	-
LOC114306804	4.1586	4.07362	4.41384	9.01077	9.05481	9.2421	-1.16778	3.75321	305.34	2.22708e-30	3.80363e-29	F6H3G9,Uncharacterized protein	XP_002284674.1,uncharacterized protein LOC100247517;XP_010648586.1,-	PF04570,zinc-finger of the FCS-type, C2-C2	IPR007650,Zf-FLZ domain	ENOG410YG71,-;ENOG410IHWM,-	-	-
LOC114306817	9.28609	9.42918	9.51803	3.56359	3.44979	3.98913	1.31246	4.65808	633.047	5.32144e-42	2.27755e-40	A0A200PNW1,Zinc finger protein	-	-	IPR037275,Zinc finger, CTCHY-type superfamily;IPR037274,Zinc finger, CHY-type superfamily;IPR001841,Zinc finger, RING-type;IPR017921,Zinc finger, CTCHY-type;IPR013083,Zinc finger, RING/FYVE/PHD-type;IPR008913,Zinc finger, CHY-type	-	GO:0008270,molecular_function,zinc ion binding	-
LOC114307051	2.92523	1.98823	2.14144	0.396409	0.171748	0.576643	2.5959	-0.309118	60.8153	1.1921e-11	4.73606e-11	A0A0A9RT66,Uncharacterized protein	-	-	-	-	-	-
LOC114307239	0.246883	0.258327	0.261418	1.38006	1.28282	0.958142	-2.29006	0.174001	79.0861	6.73541e-14	3.23115e-13	M5WCA3,Uncharacterized protein	XP_007210193.1,-	PF13359,superfamily endonuclease;PF12776,Myb/SANT-like DNA-binding domain	IPR027806,Harbinger transposase-derived nuclease domain;IPR024752,Myb/SANT-like domain	-	-	-
LOC114307937	26.9348	27.4412	27.3595	223.894	225.102	228.034	-3.10192	6.81288	8086.55	1.71204e-88	5.07831e-85	A0A1B1HY32,Chitinase	-	PF00182,Chitinase class I;PF00187,Chitin recognition protein	IPR000726,Glycoside hydrolase, family 19, catalytic;IPR036861,Endochitinase-like superfamily;IPR018371,Chitin-binding, type 1, conserved site;IPR001002,Chitin-binding, type 1;IPR016283,Glycoside hydrolase, family 19;IPR023346,Lysozyme-like domain superfamily	-	GO:0008061,molecular_function,chitin binding;GO:0004568,molecular_function,chitinase activity;GO:0006032,biological_process,chitin catabolic process;GO:0005975,biological_process,carbohydrate metabolic process;GO:0016998,biological_process,cell wall macromolecule catabolic process	-
LOC114307438	0.214099	0.145116	0.198863	0.60699	0.625209	0.762186	-1.90147	0.49558	74.3075	2.45563e-13	1.12431e-12	M5Y243,Uncharacterized protein	XP_007227154.1,putative GEM-like protein 8	PF02893,RAM domain	IPR037848,GEM-like protein;IPR004182,GRAM domain;IPR011993,PH-like domain superfamily	-	-	-
LOC114307496	0.228969	0.351835	0.489796	0.952009	1.17324	1.01556	-1.63349	0.344043	50.4065	3.04316e-10	1.07656e-09	B9IK62,Uncharacterized protein	XP_002323894.2,hypothetical protein POPTR_0017s12790g, partial	PF08387,BD;PF00646,-box domain	IPR006566,FBD domain;IPR036047,F-box-like domain superfamily;IPR032675,Leucine-rich repeat domain superfamily;IPR001810,F-box domain	ENOG41119WF,-;ENOG410JQ5V,-	-	-
LOC114308313	0.0308873	0.0994433	0.0545096	0.565064	0.639251	0.479489	-3.14194	-0.335541	82.4037	2.80498e-14	1.38098e-13	M5Y0M6,Uncharacterized protein	XP_007224001.1,-	PF13947,Wall-associated receptor kinase galacturonan-binding;PF00069,Protein kinase domain;PF08488,Wall-associated kinase	IPR011009,Protein kinase-like domain superfamily;IPR013695,Wall-associated receptor kinase;IPR025287,Wall-associated receptor kinase, galacturonan-binding domain;IPR008271,Serine/threonine-protein kinase, active site;IPR000719,Protein kinase domain	-	GO:0030247,molecular_function,polysaccharide binding;GO:0004674,molecular_function,protein serine/threonine kinase activity;GO:0006468,biological_process,protein phosphorylation;GO:0005524,molecular_function,ATP binding;GO:0016021,cellular_component,integral component of membrane;GO:0004672,molecular_function,protein kinase activity	-
LOC114307170	0	0	0	5.45218	4.66975	5.01202	-11.7171	2.88417	1595.96	8.73382e-57	1.41444e-54	A0A1Q3DI48,RVT_1 domain-containing protein	-	-	IPR036691,Endonuclease/exonuclease/phosphatase superfamily;IPR000477,Reverse transcriptase domain	-	-	-
LOC114307569	2.02444	2.0285	2.21168	10.5187	10.1881	10.9491	-2.39221	3.46327	859.997	3.03868e-47	1.98642e-45	A0A0B0MQL9,60S ribosomal L5	-	PF17144,Ribosomal large subunit proteins 60S L5, and 50S L18;PF14204,Ribosomal L18 C-terminal region	IPR005485,Ribosomal protein L5 eukaryotic/L18 archaeal;IPR025607,Ribosomal protein L5 eukaryotic/L18 archaeal, C-terminal	-	GO:0005840,cellular_component,ribosome;GO:0008097,molecular_function,5S rRNA binding;GO:0006412,biological_process,translation;GO:0003735,molecular_function,structural constituent of ribosome;GO:0005622,cellular_component,intracellular	-
LOC114309011	2.36385	2.48064	1.725	0.85152	0.658803	0.89583	1.43474	0.877571	58.4329	2.43605e-11	9.43051e-11	A0A061DIQ7,RING zinc finger protein	XP_007048258.1,RING-H2 finger protein ATL78	PF13639,Ring finger domain	IPR001841,Zinc finger, RING-type;IPR013083,Zinc finger, RING/FYVE/PHD-type	-	GO:0016021,cellular_component,integral component of membrane;GO:0016020,cellular_component,membrane	-
LOC114309119	3.07486	3.71238	3.74873	1.31347	1.15777	1.11181	1.5021	1.9203	135.804	1.53791e-19	1.14307e-18	A0A067FE11,Uncharacterized protein	-	PF00201,UDP-glucoronosyl and UDP-glucosyl transferase	IPR002213,UDP-glucuronosyl/UDP-glucosyltransferase	-	GO:0016758,molecular_function,transferase activity, transferring hexosyl groups;GO:0016740,molecular_function,transferase activity;GO:0008152,biological_process,metabolic process	-
LOC114309130	0.398524	0.39479	0.30056	0.124628	0.188987	0.169962	1.12903	-0.0247401	19.9077	2.39079e-05	5.34626e-05	A0A068V412,Uncharacterized protein	-	PF03107,C1 domain	IPR002219,Protein kinase C-like, phorbol ester/diacylglycerol-binding domain;IPR001965,Zinc finger, PHD-type;IPR011011,Zinc finger, FYVE/PHD-type;IPR004146,DC1;IPR013083,Zinc finger, RING/FYVE/PHD-type	-	GO:0005622,cellular_component,intracellular;GO:0046872,molecular_function,metal ion binding;GO:0035556,biological_process,intracellular signal transduction	-
LOC114309291	1.0544	0.882618	0.760856	0.0285771	0.0371439	0.0467664	4.48831	0.313505	186.953	1.68225e-23	1.6916e-22	-	-	-	-	-	-	-
LOC114309346	0.286803	0.230844	0.266393	0.582987	0.57164	0.451923	-1.10555	0.0118375	20.0924	2.20989e-05	4.9586e-05	A0A068UBJ2,Probable bifunctional methylthioribulose-1-phosphate dehydratase/enolase-phosphatase E1	-	PF00596,Class II Aldolase and Adducin N-terminal domain;PF00702,haloacid dehalogenase-like hydrolase	IPR027505,Probable bifunctional methylthioribulose-1-phosphate dehydratase/enolase-phosphatase E1;IPR023214,HAD superfamily;IPR036412,HAD-like superfamily;IPR036409,Class II aldolase/adducin N-terminal domain superfamily;IPR027514,Methylthioribulose-1-phosphate dehydratase, eukaryotes;IPR023943,Enolase-phosphatase E1;IPR001303,Class II aldolase/adducin N-terminal;IPR017714,Methylthioribulose-1-ph…	-	GO:0008652,biological_process,cellular amino acid biosynthetic process;GO:0016787,molecular_function,hydrolase activity;GO:0046570,molecular_function,methylthioribulose 1-phosphate dehydratase activity;GO:0005737,cellular_component,cytoplasm;GO:0019284,biological_process,L-methionine salvage from S-adenosylmethionine;GO:0003824,molecular_function,catalytic activity;GO:0046872,molecular_function,m…	-
LOC114309581	11.2354	9.7543	11.2466	1.74971	1.8553	1.78334	2.5151	3.28651	771.824	2.25448e-45	1.29977e-43	A0A061DGL0,HXXXD-type acyl-transferase family protein, putative	XP_017976114.1,uncharacterized acetyltransferase At3g50280	PF02458,Transferase family	IPR023213,Chloramphenicol acetyltransferase-like domain superfamily;IPR003480,Transferase	-	GO:0016747,molecular_function,transferase activity, transferring acyl groups other than amino-acyl groups;GO:0016740,molecular_function,transferase activity	-
LOC114310026	0	0	0	3.05721	2.76687	2.52009	-8.43985	-0.3	162.669	1.52168e-21	1.31795e-20	A0A067JTG0,Uncharacterized protein	-	PF01187,Macrophage migration inhibitory factor (MIF)	IPR001398,Macrophage migration inhibitory factor;IPR014347,Tautomerase/MIF superfamily	-	-	-
LOC114310298	0.110574	0.142399	0.234167	1.12382	1.20753	1.00539	-2.86022	0.134551	105.272	1.03483e-16	6.18747e-16	-	-	-	-	-	-	-
LOC114310530	4.1847	3.95683	3.77621	1.07361	0.858741	1.12626	1.92213	1.15717	122.997	2.10129e-18	1.4287e-17	D7SJS7,Uncharacterized protein	XP_002275283.1,gamma-interferon-inducible lysosomal thiol reductase isoform X4	PF03227,amma interferon inducible lysosomal thiol reductase (GILT)	IPR004911,Gamma interferon inducible lysosomal thiol reductase GILT	ENOG4111IDT,-;KOG3160,Gamma-interferon inducible lysosomal thiol reductase	-	-
LOC114310523	5.05681	4.94234	4.60375	12.1451	12.2206	11.0809	-1.32992	3.31626	285.882	2.09677e-29	3.31899e-28	D7SJS7,Uncharacterized protein	XP_002275283.1,gamma-interferon-inducible lysosomal thiol reductase isoform X4	PF03227,amma interferon inducible lysosomal thiol reductase (GILT)	IPR004911,Gamma interferon inducible lysosomal thiol reductase GILT	ENOG4111IDT,-;KOG3160,Gamma-interferon inducible lysosomal thiol reductase	-	-
LOC114310938	0.93908	0.900812	0.756748	0.130745	0.0339879	0.114114	3.21096	0.466049	144.513	3.03715e-20	2.37749e-19	U5GTQ6,S-locus protein kinase	XP_006370371.1,S-locus protein kinase	PF11883,omain of unknown function (DUF3403);PF00954,S-locus glycoprotein domain;PF08276,PAN-like domain;PF01453,-mannose binding lectin;PF07714,Protein tyrosine kinase	IPR001480,Bulb-type lectin domain;IPR001245,Serine-threonine/tyrosine-protein kinase, catalytic domain;IPR003609,PAN/Apple domain;IPR011009,Protein kinase-like domain superfamily;IPR000858,S-locus glycoprotein domain;IPR008271,Serine/threonine-protein kinase, active site;IPR036426,Bulb-type lectin domain superfamily;IPR024171,S-receptor-like serine/threonine-protein kinase;IPR021820,S-locus recep…	COG0515,Serine/threonine protein kinase;ENOG410IVAT,-	GO:0016301,molecular_function,kinase activity;GO:0016740,molecular_function,transferase activity;GO:0005524,molecular_function,ATP binding;GO:0048544,biological_process,recognition of pollen;GO:0005886,cellular_component,plasma membrane;GO:0004672,molecular_function,protein kinase activity;GO:0016020,cellular_component,membrane;GO:0006468,biological_process,protein phosphorylation;GO:0000166,mole…	-
LOC114311220	0.961328	0.773761	0.798372	0.17242	0.149406	0.0940554	2.50311	-0.549998	50.8356	2.64876e-10	9.42315e-10	A0A1U7Y0W4,geranylgeranyl pyrophosphate synthase 7, chloroplastic-like	XP_009796773.1,-	-	IPR008949,Isoprenoid synthase domain superfamily;IPR033749,Polyprenyl synthetase, conserved site;IPR000092,Polyprenyl synthetase	-	GO:0008299,biological_process,isoprenoid biosynthetic process;GO:0016740,molecular_function,transferase activity	K13789,ko00900,Terpenoid backbone biosynthesis
LOC114311318	0.097329	0.113156	0.22902	0.252797	0.352391	0.407707	-1.30803	-0.220494	21.2756	1.36212e-05	3.12711e-05	A5BND9,Uncharacterized protein	-	PF13359,superfamily endonuclease	IPR027806,Harbinger transposase-derived nuclease domain	-	GO:0016021,cellular_component,integral component of membrane;GO:0016020,cellular_component,membrane	-
LOC114311698	1.61233	1.05223	0.615228	2.52448	2.53291	2.94749	-1.30355	0.683864	41.0046	8.04149e-09	2.51882e-08	A0A1R3IFR7,Transferase	-	-	IPR023213,Chloramphenicol acetyltransferase-like domain superfamily;IPR003480,Transferase	-	GO:0016747,molecular_function,transferase activity, transferring acyl groups other than amino-acyl groups;GO:0016740,molecular_function,transferase activity	-
LOC114311707	1.62265	1.7414	1.14545	0.439782	0.714525	0.479802	1.40683	-0.423412	21.7998	1.07613e-05	2.49796e-05	-	-	-	-	-	-	-
LOC114311676	0.0720956	0.0618974	0.0508934	0.170974	0.139687	0.0852721	-1.14795	-0.341797	15.791	0.00014443	0.000296062	A5C6A5,Uncharacterized protein	-	PF00665,Integrase core domain;PF14244,gag-polypeptide of LTR copia-type;PF07727,Reverse transcriptase (RNA-dependent DNA polymerase);PF03732,Retrotransposon gag protein;PF13976,AG-pre-integrase domain	IPR013103,Reverse transcriptase, RNA-dependent DNA polymerase;IPR001584,Integrase, catalytic core;IPR025724,GAG-pre-integrase domain;IPR005162,Retrotransposon gag domain;IPR036397,Ribonuclease H superfamily;IPR029472,Gag-polypeptide of LTR copia-type;IPR012337,Ribonuclease H-like superfamily	-	GO:0015074,biological_process,DNA integration;GO:0003676,molecular_function,nucleic acid binding	-
LOC114312708	1.39906	1.38036	1.00886	0.0458689	0	0.100086	4.62719	-0.770559	81.5602	3.49891e-14	1.71117e-13	-	-	-	-	-	-	-
LOC114312485	1.95334	1.98143	1.66853	3.39946	4.35964	4.18355	-1.13353	1.98699	85.5992	1.22629e-14	6.23751e-14	M5Y1H9,Uncharacterized protein	XP_007226894.1,-	PF02183,Homeobox associated leucine zipper;PF00046,Homeobox domain	IPR017970,Homeobox, conserved site;IPR003106,Leucine zipper, homeobox-associated;IPR001356,Homeobox domain;IPR009057,Homeobox-like domain superfamily	-	GO:0043565,molecular_function,sequence-specific DNA binding;GO:0006355,biological_process,regulation of transcription, DNA-templated;GO:0003700,molecular_function,DNA binding transcription factor activity;GO:0003677,molecular_function,DNA binding;GO:0005634,cellular_component,nucleus	-
LOC114312738	2.51423	2.90264	2.68914	0.800158	0.469691	0.563209	2.10684	1.24108	146.085	2.09886e-20	1.66483e-19	B9T3I5,Uncharacterized protein	XP_002532804.1,uncharacterized protein LOC8278027	-	-	-	-	-
LOC114312324	3.69039	4.82682	5.31876	0.187537	0	0.306905	4.76088	-0.0332005	141.705	5.66089e-20	4.34896e-19	A0A061GM41,Uncharacterized protein	-	-	-	-	-	-
LOC114313347	3.17148	2.64608	2.63923	7.66527	6.98274	7.37644	-1.43095	2.24925	161.256	1.29794e-21	1.13146e-20	M5WIF8,Uncharacterized protein	XP_007211862.1,-	PF02681,ivergent PAP2 family	IPR003832,Acid phosphatase/vanadium-dependent haloperoxidase-related	-	-	-
LOC114313582	533.702	532.426	512.281	191.281	190.865	192.675	1.40528	7.92363	2618.12	2.48748e-67	1.09817e-64	A0A172QNQ9,Glycine-rich RNA-binding protein 2A	-	PF00076,RNA recognition motif. (a.k.a. RRM, RBD, or RNP domain)	IPR000504,RNA recognition motif domain;IPR035979,RNA-binding domain superfamily;IPR012677,Nucleotide-binding alpha-beta plait domain superfamily	-	GO:0003723,molecular_function,RNA binding;GO:0003676,molecular_function,nucleic acid binding	-
LOC114314142	2.50668	2.19694	1.96612	0.792609	0.588696	0.432369	1.81212	-0.0480379	44.8453	1.91841e-09	6.34575e-09	B9HFH0,Uncharacterized protein	XP_002310566.1,hypothetical protein POPTR_0007s05510g	-	IPR000008,C2 domain;IPR035892,C2 domain superfamily	ENOG410J86I,-;ENOG410ZEVS,-	-	-
LOC114314512	0.0881601	0.0912329	0.0592701	1.33123	1.40864	1.31272	-4.08204	1.07403	321.755	3.65651e-31	6.65399e-30	A0A2C9VLT9,Uncharacterized protein	-	-	IPR001611,Leucine-rich repeat;IPR027417,P-loop containing nucleoside triphosphate hydrolase;IPR032675,Leucine-rich repeat domain superfamily;IPR035897,Toll/interleukin-1 receptor homology (TIR) domain superfamily;IPR000157,Toll/interleukin-1 receptor homology (TIR) domain;IPR002182,NB-ARC	-	GO:0043531,molecular_function,ADP binding;GO:0007165,biological_process,signal transduction	-
LOC114314320	1.3268	1.55504	1.53362	0.544128	0.389499	0.671077	1.4342	0.666218	50.4413	3.00906e-10	1.06509e-09	A0A1U7XPT3,3-ketoacyl-CoA synthase	XP_009794082.1,3-ketoacyl-CoA synthase 12-like	-	IPR013601,FAE1/Type III polyketide synthase-like protein;IPR016039,Thiolase-like;IPR013747,3-Oxoacyl-[acyl-carrier-protein (ACP)] synthase III, C-terminal;IPR012392,Very-long-chain 3-ketoacyl-CoA synthase	-	GO:0016747,molecular_function,transferase activity, transferring acyl groups other than amino-acyl groups;GO:0003824,molecular_function,catalytic activity;GO:0016740,molecular_function,transferase activity;GO:0006633,biological_process,fatty acid biosynthetic process;GO:0008152,biological_process,metabolic process;GO:0016020,cellular_component,membrane;GO:0016746,molecular_function,transferase ac…	K15397,ko00062,Fatty acid elongation
LOC114314639	0.473406	0.472033	0.390714	0.122082	0.174237	0.109688	1.64672	0.607156	62.4212	7.32452e-12	2.96738e-11	F6GZ28,Uncharacterized protein	-	PF02736,Myosin N-terminal SH3-like domain;PF00063,Myosin head (motor domain);PF01843,IL domain;PF00612,IQ calmodulin-binding motif	IPR004009,Myosin, N-terminal, SH3-like;IPR001609,Myosin head, motor domain;IPR027417,P-loop containing nucleoside triphosphate hydrolase;IPR036018,Plant myosin, class XI, motor domain;IPR002710,Dilute domain;IPR000048,IQ motif, EF-hand binding site;IPR037975,Class XI myosin, cargo binding domain;IPR036961,Kinesin motor domain superfamily	KOG0160,Myosin class V heavy chain;COG5022,Myosin heavy chain	GO:0016459,cellular_component,myosin complex;GO:0005524,molecular_function,ATP binding;GO:0007015,biological_process,actin filament organization;GO:0003779,molecular_function,actin binding;GO:0008017,molecular_function,microtubule binding;GO:0007018,biological_process,microtubule-based movement;GO:0003774,molecular_function,motor activity;GO:0000166,molecular_function,nucleotide binding;GO:000377…	-
LOC114314931	0.848078	0.858764	1.09435	4.17071	4.55365	4.58058	-2.31673	1.83859	272.435	1.05868e-28	1.59286e-27	A0A1U8N8P7,salicylate carboxymethyltransferase-like	XP_016735467.1,salicylate carboxymethyltransferase-like	-	IPR005299,SAM dependent carboxyl methyltransferase;IPR029063,S-adenosyl-L-methionine-dependent methyltransferase	-	GO:0032259,biological_process,methylation;GO:0016740,molecular_function,transferase activity;GO:0008168,molecular_function,methyltransferase activity	-
LOC114315027	2.33496	2.13566	2.37253	0.776666	1.06558	1.31809	1.06047	1.50289	51.9673	1.85124e-10	6.66166e-10	E0CRL7,Uncharacterized protein	XP_003634414.1,RNA-binding protein 38 isoform X1	PF00076,RNA recognition motif. (a.k.a. RRM, RBD, or RNP domain)	IPR000504,RNA recognition motif domain;IPR035979,RNA-binding domain superfamily;IPR012677,Nucleotide-binding alpha-beta plait domain superfamily	KOG0149,Predicted RNA-binding protein SEB4 (RRM superfamily);ENOG4111PGT,-	GO:0003723,molecular_function,RNA binding;GO:0003676,molecular_function,nucleic acid binding	-
LOC114315346	0.893776	1.2398	1.02918	0.347895	0.519178	0.442813	1.22129	0.543607	34.6601	6.98418e-08	2.00898e-07	F6I600,Uncharacterized protein	XP_010661757.1,O-glucosyltransferase rumi homolog	PF05686,lycosyl transferase family 90	IPR006598,Lipopolysaccharide-modifying protein	KOG2458,Endoplasmic reticulum protein EP58, contains filamin rod domain and KDEL motif;ENOG410XT5U,-	GO:0046527,molecular_function,glucosyltransferase activity;GO:0006664,biological_process,glycolipid metabolic process;GO:0012505,cellular_component,endomembrane system;GO:0016021,cellular_component,integral component of membrane;GO:0016020,cellular_component,membrane	-
LOC114315379	0.137637	0.177252	0.129547	2.60191	2.56977	2.28927	-4.06563	0.83592	268.101	1.80729e-28	2.6657e-27	A0A1S4CPD9,probable protein phosphatase 2C 49	XP_016502930.1,probable protein phosphatase 2C 49	-	IPR015655,Protein phosphatase 2C family;IPR000222,PPM-type phosphatase, divalent cation binding;IPR001932,PPM-type phosphatase domain;IPR036457,PPM-type phosphatase domain superfamily	-	GO:0016787,molecular_function,hydrolase activity;GO:0004721,molecular_function,phosphoprotein phosphatase activity;GO:0043169,molecular_function,cation binding;GO:0003824,molecular_function,catalytic activity;GO:0046872,molecular_function,metal ion binding;GO:0006470,biological_process,protein dephosphorylation;GO:0004722,molecular_function,protein serine/threonine phosphatase activity	-
LOC114315391	0.125742	0.202416	0.184923	1.37383	1.05203	1.46399	-2.91548	-0.156541	85.9942	1.10827e-14	5.66132e-14	A0A1S4CPD9,probable protein phosphatase 2C 49	XP_016502930.1,probable protein phosphatase 2C 49	-	IPR015655,Protein phosphatase 2C family;IPR000222,PPM-type phosphatase, divalent cation binding;IPR001932,PPM-type phosphatase domain;IPR036457,PPM-type phosphatase domain superfamily	-	GO:0016787,molecular_function,hydrolase activity;GO:0004721,molecular_function,phosphoprotein phosphatase activity;GO:0043169,molecular_function,cation binding;GO:0003824,molecular_function,catalytic activity;GO:0046872,molecular_function,metal ion binding;GO:0006470,biological_process,protein dephosphorylation;GO:0004722,molecular_function,protein serine/threonine phosphatase activity	-
LOC114315450	0.318786	0.290799	0.337554	0.108	0.121659	0.0471311	1.65608	-0.419997	28.741	6.56673e-07	1.7286e-06	A0A061FSR2,Leucine-rich repeat receptor-like protein kinase family protein, putative	-	PF00069,Protein kinase domain;PF08263,Leucine rich repeat N-terminal domain;PF13855,Leucine rich repeat	IPR001611,Leucine-rich repeat;IPR013210,Leucine-rich repeat-containing N-terminal, plant-type;IPR032675,Leucine-rich repeat domain superfamily;IPR011009,Protein kinase-like domain superfamily;IPR003591,Leucine-rich repeat, typical subtype;IPR017441,Protein kinase, ATP binding site;IPR008266,Tyrosine-protein kinase, active site;IPR000719,Protein kinase domain	-	GO:0016301,molecular_function,kinase activity;GO:0005524,molecular_function,ATP binding;GO:0004672,molecular_function,protein kinase activity;GO:0016020,cellular_component,membrane;GO:0006468,biological_process,protein phosphorylation;GO:0000166,molecular_function,nucleotide binding;GO:0016310,biological_process,phosphorylation;GO:0016021,cellular_component,integral component of membrane	-
LOC114315750	5.60478	4.86395	5.75294	1.12522	0.934402	1.15089	2.28094	2.31843	352.654	1.47271e-32	2.99827e-31	-	-	-	-	-	-	-
LOC114315469	0.756582	1.03259	0.967541	0.100298	0.318672	0.0364752	2.42245	-0.624011	42.3829	4.84979e-09	1.5512e-08	A5AI84,Uncharacterized protein	XP_002265617.2,disease resistance protein RPM1	PF00931,NB-ARC domain	IPR002182,NB-ARC;IPR038005,Virus X resistance protein-like, coiled-coil domain;IPR036388,Winged helix-like DNA-binding domain superfamily;IPR032675,Leucine-rich repeat domain superfamily;IPR027417,P-loop containing nucleoside triphosphate hydrolase	COG4886,Leucine-rich repeat (LRR) protein;KOG4658,Apoptotic ATPase	GO:0006952,biological_process,defense response;GO:0005886,cellular_component,plasma membrane;GO:0043531,molecular_function,ADP binding;GO:0007165,biological_process,signal transduction	K13457,ko04626,Plant-pathogen interaction
LOC114315485	1.1015	0.922769	0.819881	0.365554	0.514736	0.348968	1.13578	0.188354	23.4979	5.32998e-06	1.27571e-05	-	-	-	-	-	-	-
LOC114315502	0.660286	0.696391	0.58933	1.06448	1.48385	1.76727	-1.17803	0.764696	37.4839	2.51533e-08	7.52545e-08	A0A1Q3D3V9,Zf-BED domain-containing protein/DUF659 domain-containing protein/Dimer_Tnp_hAT domain-containing protein	-	-	IPR008906,HAT, C-terminal dimerisation domain;IPR003656,Zinc finger, BED-type;IPR007021,Domain of unknown function DUF659;IPR012337,Ribonuclease H-like superfamily	-	GO:0046983,molecular_function,protein dimerization activity;GO:0003677,molecular_function,DNA binding	-
LOC114315889	1.20615	1.3896	1.113	0.144221	0.104142	0.104897	3.33055	0.113394	123.043	2.08095e-18	1.41606e-17	A0A1S4B0A7,tetraspanin-10-like	XP_016482217.1,-;XP_016482218.1,-	-	IPR018499,Tetraspanin/Peripherin;IPR000301,Tetraspanin	-	GO:0016021,cellular_component,integral component of membrane;GO:0016020,cellular_component,membrane	-
LOC114315971	10.4715	10.5447	9.93196	30.6623	32.9478	34.3222	-1.7084	4.06293	722.912	2.98696e-44	1.56272e-42	A0A068UD17,Uncharacterized protein	-	-	-	-	-	-
LOC114315997	0.299301	0.519844	0.537469	0.128082	0.138732	0.0174672	2.12109	-0.545336	35.8784	5.41548e-08	1.57291e-07	D7TIT5,Uncharacterized protein	XP_002268233.1,alpha carbonic anhydrase 7	PF00194,ukaryotic-type carbonic anhydrase	IPR023561,Carbonic anhydrase, alpha-class;IPR036398,Alpha carbonic anhydrase superfamily;IPR018338,Carbonic anhydrase, alpha-class, conserved site;IPR001148,Alpha carbonic anhydrase	COG3338,Carbonic anhydrase;KOG0382,Carbonic anhydrase	GO:0046872,molecular_function,metal ion binding;GO:0006730,biological_process,one-carbon metabolic process;GO:0004089,molecular_function,carbonate dehydratase activity;GO:0008270,molecular_function,zinc ion binding	K01674,ko00910,Nitrogen metabolism
LOC114316528	0	0	0	1.11823	1.18038	0.931632	-8.81781	0.0484039	211.936	6.10138e-25	6.86576e-24	A0A178W7I7,TPR1	-	PF00400,WD domain, G-beta repeat	IPR011047,Quinoprotein alcohol dehydrogenase-like superfamily;IPR019775,WD40 repeat, conserved site;IPR017986,WD40-repeat-containing domain;IPR006594,LIS1 homology motif;IPR027728,Topless family;IPR036322,WD40-repeat-containing domain superfamily;IPR015943,WD40/YVTN repeat-like-containing domain superfamily;IPR006595,CTLH, C-terminal LisH motif;IPR001680,WD40 repeat	-	GO:0006355,biological_process,regulation of transcription, DNA-templated	-
LOC114316959	0.201868	0.176021	0.356254	1.07714	0.918545	0.802091	-2.03969	0.393786	74.5164	2.34093e-13	1.07362e-12	F6I6R1,Uncharacterized protein	XP_010657534.1,protein BONZAI 3 isoform X1	PF07002,Copine;PF00168,C2 domain	IPR036465,von Willebrand factor A-like domain superfamily;IPR037768,Copine, C2B domain;IPR010734,Copine;IPR000008,C2 domain;IPR035892,C2 domain superfamily;IPR002035,von Willebrand factor, type A;IPR031116,Protein BONZAI	ENOG410XPC8,-;KOG1327,Copine	GO:0005544,molecular_function,calcium-dependent phospholipid binding;GO:0060548,biological_process,negative regulation of cell death	-
LOC114317053	3.42398	3.61363	3.679	7.2973	7.15405	7.43835	-1.08154	3.47955	221.794	8.56458e-26	1.03031e-24	A0A061DIM7,Uncharacterized protein	-	PF10225,NEMP family	IPR019358,NEMP family	-	GO:0016021,cellular_component,integral component of membrane;GO:0016020,cellular_component,membrane	-
LOC114317334	1.10311	1.05307	0.905467	2.08586	2.03337	1.87743	-1.01251	1.11471	38.8803	1.51701e-08	4.63855e-08	A0A1Q3BGP2,ADH_zinc_N domain-containing protein	-	-	IPR020843,Polyketide synthase, enoylreductase domain;IPR011032,GroES-like superfamily;IPR036291,NAD(P)-binding domain superfamily;IPR013149,Alcohol dehydrogenase, C-terminal	-	GO:0055114,biological_process,oxidation-reduction process;GO:0016491,molecular_function,oxidoreductase activity	-
LOC114317385	8.23805	7.3507	7.51396	15.1386	14.4187	15.5013	-1.01571	4.28731	317.557	5.76366e-31	1.03138e-29	A0A200PRG8,Eukaryotic translation initiation factor 3 subunit M	-	-	IPR000717,Proteasome component (PCI) domain;IPR027528,Eukaryotic translation initiation factor 3 subunit M	-	GO:0071541,cellular_component,eukaryotic translation initiation factor 3 complex, eIF3m;GO:0005737,cellular_component,cytoplasm;GO:0000502,cellular_component,proteasome complex;GO:0033290,cellular_component,eukaryotic 48S preinitiation complex;GO:0006412,biological_process,translation;GO:0006413,biological_process,translational initiation;GO:0003743,molecular_function,translation initiation facto…	-
LOC114317507	0.419885	0.480537	0.586631	1.00687	0.947583	0.887523	-1.00289	1.99377	68.022	1.43065e-12	6.1435e-12	A0A2C9UTD3,Uncharacterized protein	-	-	IPR003439,ABC transporter-like;IPR027417,P-loop containing nucleoside triphosphate hydrolase;IPR011527,ABC transporter type 1, transmembrane domain;IPR036640,ABC transporter type 1, transmembrane domain superfamily;IPR003593,AAA+ ATPase domain;IPR017871,ABC transporter, conserved site	-	GO:0042626,molecular_function,ATPase activity, coupled to transmembrane movement of substances;GO:0055085,biological_process,transmembrane transport;GO:0016887,molecular_function,ATPase activity;GO:0016020,cellular_component,membrane;GO:0000166,molecular_function,nucleotide binding;GO:0005524,molecular_function,ATP binding;GO:0016021,cellular_component,integral component of membrane	-
LOC114317907	0.561042	0.837067	0.740578	0.152985	0.108462	0.303467	1.9268	0.298087	58.885	2.93038e-11	1.12644e-10	M5XIT8,Uncharacterized protein	XP_007224252.1,uncharacterized protein LOC18791786	-	-	-	-	-
LOC114317687	2.51707	1.92466	2.59122	1.02329	1.05296	0.627983	1.27179	-0.0334776	24.0372	4.27502e-06	1.0335e-05	M1C643,Uncharacterized protein	-	PF00514,Armadillo/beta-catenin-like repeat	IPR000225,Armadillo;IPR011989,Armadillo-like helical;IPR016024,Armadillo-type fold	ENOG4111JC6,-;KOG4646,Uncharacterized conserved protein, contains ARM repeats	-	-
LOC114318309	1.84005	2.07786	1.61557	0.11165	0.169307	0.152263	3.60207	0.431036	169.508	3.06643e-22	2.8268e-21	A0A251V720,Uncharacterized protein	-	-	IPR029480,Transposase-associated domain;IPR025312,Domain of unknown function DUF4216;IPR004242,Transposon, En/Spm-like;IPR025452,Domain of unknown function DUF4218	-	-	-
LOC114318620	28.8198	26.5488	26.198	0.112875	0.0978085	0.123147	7.80888	3.11073	1813.14	1.4308e-60	3.49332e-58	-	-	-	-	-	-	-
LOC114318768	4.12155	4.35259	3.64543	1.84195	1.82778	1.32891	1.22267	1.81311	86.2969	1.02573e-14	5.25719e-14	-	-	-	-	-	-	-
LOC114318850	1.79221	1.95251	1.81039	0.257588	0.143489	0.180661	3.21051	1.03822	232.12	2.00805e-26	2.53693e-25	A0A068TXL4,Uncharacterized protein	-	PF00332,lycosyl hydrolases family 17;PF07983,X8 domain	IPR017853,Glycoside hydrolase superfamily;IPR000490,Glycoside hydrolase family 17;IPR012946,X8 domain	-	GO:0016798,molecular_function,hydrolase activity, acting on glycosyl bonds;GO:0004553,molecular_function,hydrolase activity, hydrolyzing O-glycosyl compounds;GO:0016787,molecular_function,hydrolase activity;GO:0008152,biological_process,metabolic process;GO:0005975,biological_process,carbohydrate metabolic process	-
LOC114318573	1.01676	1.15084	1.45792	3.19704	3.02215	3.13566	-1.43373	1.31784	83.817	1.9416e-14	9.70138e-14	A0A1U8FET9,3-isopropylmalate dehydrogenase	XP_016557220.1,-	-	IPR004429,Isopropylmalate dehydrogenase;IPR024084,Isopropylmalate dehydrogenase-like domain;IPR019818,Isocitrate/isopropylmalate dehydrogenase, conserved site	-	GO:0051287,molecular_function,NAD binding;GO:0005737,cellular_component,cytoplasm;GO:0016616,molecular_function,oxidoreductase activity, acting on the CH-OH group of donors, NAD or NADP as acceptor;GO:0046872,molecular_function,metal ion binding;GO:0003862,molecular_function,3-isopropylmalate dehydrogenase activity;GO:0000287,molecular_function,magnesium ion binding;GO:0055114,biological_process,…	-
LOC114319267	6.62855	7.19097	6.39394	1.65285	1.19655	1.32392	2.23719	2.80644	473.114	3.62724e-37	1.03818e-35	A5BR79,Glycosyltransferase	XP_002285103.1,abscisate beta-glucosyltransferase	PF00201,UDP-glucoronosyl and UDP-glucosyl transferase	IPR035595,UDP-glycosyltransferase family, conserved site;IPR002213,UDP-glucuronosyl/UDP-glucosyltransferase	KOG1192,UDP-glucuronosyl and UDP-glucosyl transferase;COG1819,Glycosyl transferases, related to UDP-glucuronosyltransferase	GO:0016757,molecular_function,transferase activity, transferring glycosyl groups;GO:0080043,molecular_function,quercetin 3-O-glucosyltransferase activity;GO:0080044,molecular_function,quercetin 7-O-glucosyltransferase activity;GO:0016740,molecular_function,transferase activity;GO:0043231,cellular_component,intracellular membrane-bounded organelle;GO:0008152,biological_process,metabolic process;GO…	K14595,ko00906,Carotenoid biosynthesis
LOC114319276	0.255138	0.0880104	0.107206	1.53734	1.79758	1.59641	-3.51789	0.873134	223.245	7.85844e-26	9.47836e-25	A0A2C9UKW9,Uncharacterized protein	-	-	IPR002528,Multi antimicrobial extrusion protein	-	GO:0055085,biological_process,transmembrane transport;GO:0006855,biological_process,drug transmembrane transport;GO:0015297,molecular_function,antiporter activity;GO:0015238,molecular_function,drug transmembrane transporter activity;GO:0016020,cellular_component,membrane;GO:0016021,cellular_component,integral component of membrane	-
LOC114319300	0.315314	0.217536	0.211986	0.96141	1.07111	0.724241	-1.94977	-0.00575234	53.0436	1.30573e-10	4.7587e-10	-	-	-	-	-	-	-
LOC114319396	0.972361	1.63334	0.94505	7.08971	7.22312	6.89107	-2.57389	1.8345	303.563	2.94817e-30	5.00598e-29	A0A0D2VEG4,Uncharacterized protein	-	PF00155,Aminotransferase class I and II	IPR015421,Pyridoxal phosphate-dependent transferase, major domain;IPR004839,Aminotransferase, class I/classII;IPR015424,Pyridoxal phosphate-dependent transferase;IPR005958,Tyrosine/nicotianamine aminotransferase;IPR015422,Pyridoxal phosphate-dependent transferase domain 1	-	GO:0003824,molecular_function,catalytic activity;GO:0008483,molecular_function,transaminase activity;GO:0006520,biological_process,cellular amino acid metabolic process;GO:0009058,biological_process,biosynthetic process;GO:0030170,molecular_function,pyridoxal phosphate binding	-
LOC114319631	1.37904	1.43827	1.53107	0.0987037	0.0513173	0	4.69859	0.509238	214.269	2.80489e-25	3.24718e-24	A0A077ERE3,Glycosyltransferase	-	PF00201,UDP-glucoronosyl and UDP-glucosyl transferase	IPR002213,UDP-glucuronosyl/UDP-glucosyltransferase	-	GO:0016758,molecular_function,transferase activity, transferring hexosyl groups;GO:0016740,molecular_function,transferase activity;GO:0008152,biological_process,metabolic process	-
LOC114319891	1.79154	2.07286	1.89702	0.569012	1.00584	0.744952	1.24398	1.13311	54.1939	9.13019e-11	3.36938e-10	A0A068UKP1,Uncharacterized protein	-	-	-	-	-	-
LOC114319860	12.9782	13.4242	13.6448	4.37811	4.8151	5.11333	1.4332	3.53595	376.97	1.37306e-33	3.02054e-32	-	-	-	-	-	-	-
LOC114319962	3.50053	3.13329	3.62141	0.0613409	0.0797297	0.200769	4.85026	1.08024	343.132	3.86603e-32	7.6158e-31	D7UC31,Uncharacterized protein	-	PF08659,KR domain;PF13561,noyl-(Acyl carrier protein) reductase;PF00106,short chain dehydrogenase	IPR036291,NAD(P)-binding domain superfamily;IPR002347,Short-chain dehydrogenase/reductase SDR	COG1028,Dehydrogenases with different specificities (related to short-chain alcohol dehydrogenases);KOG1208,Dehydrogenases with different specificities (related to short-chain alcohol dehydrogenases)	-	-
LOC114320345	0.694662	0.47925	0.525399	2.31979	1.52946	1.7056	-1.75363	-0.0982693	40.8652	7.53801e-09	2.36871e-08	A0A068VBR6,Uncharacterized protein	-	PF00155,Aminotransferase class I and II	IPR015421,Pyridoxal phosphate-dependent transferase, major domain;IPR015422,Pyridoxal phosphate-dependent transferase domain 1;IPR015424,Pyridoxal phosphate-dependent transferase;IPR004839,Aminotransferase, class I/classII	-	GO:0030170,molecular_function,pyridoxal phosphate binding;GO:0003824,molecular_function,catalytic activity;GO:0016021,cellular_component,integral component of membrane;GO:0009058,biological_process,biosynthetic process;GO:0016020,cellular_component,membrane	-
LOC114320454	0.0231252	0.0744526	0.0272074	7.70909	7.71876	7.15417	-7.35631	2.57555	1274.39	3.43949e-54	4.38134e-52	A0A068TYU1,Uncharacterized protein	-	PF06880,Protein of unknown function (DUF1262)	IPR010683,Protein of unknown function DUF1262	-	-	-
LOC114320566	8.3526	8.6885	8.03653	3.27337	3.77154	4.04219	1.13187	2.60119	132.803	2.79942e-19	2.03933e-18	A0A1R3J1Z5,Uncharacterized protein	-	-	-	-	GO:0016021,cellular_component,integral component of membrane;GO:0016020,cellular_component,membrane	-
LOC114320773	4.75895	4.48134	4.24502	1.35936	1.6162	1.31061	1.58993	1.77456	138.934	8.30704e-20	6.29336e-19	M1CF43,Uncharacterized protein	XP_006346321.1,LOB domain-containing protein 37-like	PF03195,Lateral organ boundaries (LOB) domain	IPR004883,Lateral organ boundaries, LOB	-	-	-
LOC114321109	6.25196	6.24868	6.43951	2.5603	3.18665	3.09801	1.04023	2.84621	132.096	3.22696e-19	2.34231e-18	B9HYB7,Uncharacterized protein	XP_002315080.2,hypothetical protein POPTR_0010s18130g	PF14379,MYB-CC type transfactor, LHEQLE motif;PF00249,Myb-like DNA-binding domain	IPR009057,Homeobox-like domain superfamily;IPR006447,Myb domain, plants;IPR001005,SANT/Myb domain;IPR025756,MYB-CC type transcription factor, LHEQLE-containing domain;IPR017930,Myb domain	ENOG410YHDP,-;ENOG410IK2P,-	GO:0006355,biological_process,regulation of transcription, DNA-templated;GO:0003677,molecular_function,DNA binding;GO:0005634,cellular_component,nucleus;GO:0006351,biological_process,transcription, DNA-templated	-
LOC114321584	28.3422	21.7857	25.5925	11.6663	12.73	10.5281	1.04301	3.20681	144.514	1.32567e-18	9.15641e-18	U5G823,Purple acid phosphatase	XP_006379790.1,PURPLE ACID PHOSPHATASE PRECURSOR family protein	PF00149,Calcineurin-like phosphoesterase	IPR029052,Metallo-dependent phosphatase-like;IPR004843,Calcineurin-like phosphoesterase domain, ApaH type;IPR024927,Acid phosphatase, type 5	KOG2679,Purple (tartrate-resistant) acid phosphatase;COG1409,Predicted phosphohydrolases	GO:0003993,molecular_function,acid phosphatase activity;GO:0016787,molecular_function,hydrolase activity;GO:0016311,biological_process,dephosphorylation	K14379,ko05323,Rheumatoid arthritis;K14379,ko04380,Osteoclast differentiation;K14379,ko04142,Lysosome
LOC114321406	1.10712	0.941545	0.737294	0.254767	0.367935	0.393765	1.41022	0.193391	34.552	7.26813e-08	2.08824e-07	A0A1S3YBF9,F-box protein At4g22280-like	XP_016449591.1,-;XP_016449582.1,-	-	IPR001810,F-box domain;IPR006566,FBD domain;IPR036047,F-box-like domain superfamily;IPR032675,Leucine-rich repeat domain superfamily;IPR013101,Leucine-rich repeat 2	-	-	-
LOC114322242	1.33485	1.29219	1.61294	3.13504	2.71658	3.1003	-1.1407	2.1397	96.5803	8.0027e-16	4.46599e-15	A5ALU0,Uncharacterized protein	-	PF00067,Cytochrome P450	IPR036396,Cytochrome P450 superfamily;IPR002401,Cytochrome P450, E-class, group I;IPR001128,Cytochrome P450	KOG0157,Cytochrome P450 CYP4/CYP19/CYP26 subfamilies;COG2124,Cytochrome P450	GO:0016705,molecular_function,oxidoreductase activity, acting on paired donors, with incorporation or reduction of molecular oxygen;GO:0020037,molecular_function,heme binding;GO:0055114,biological_process,oxidation-reduction process;GO:0005506,molecular_function,iron ion binding	-
LOC114322095	0.650797	0.883943	0.909244	2.19102	2.47171	2.2551	-1.55158	0.522376	54.7802	7.54705e-11	2.8057e-10	A0A1S2YT63,DEAD-box ATP-dependent RNA helicase 13	XP_004509501.1,DEAD-box ATP-dependent RNA helicase 13	-	IPR014001,Helicase superfamily 1/2, ATP-binding domain;IPR027417,P-loop containing nucleoside triphosphate hydrolase;IPR014014,RNA helicase, DEAD-box type, Q motif;IPR011545,DEAD/DEAH box helicase domain;IPR000629,ATP-dependent RNA helicase DEAD-box, conserved site;IPR001650,Helicase, C-terminal	-	GO:0003676,molecular_function,nucleic acid binding;GO:0016787,molecular_function,hydrolase activity;GO:0000166,molecular_function,nucleotide binding;GO:0005524,molecular_function,ATP binding;GO:0004386,molecular_function,helicase activity	-
LOC114322121	3.28895	3.39537	3.23864	1.41703	1.0075	1.03065	1.47442	1.18086	78.7376	7.39227e-14	3.53521e-13	D7TXM4,Uncharacterized protein	XP_002266084.1,hippocampus abundant transcript-like protein 1	-	IPR036259,MFS transporter superfamily;IPR011701,Major facilitator superfamily;IPR020846,Major facilitator superfamily domain;IPR005829,Sugar transporter, conserved site	ENOG410ZVCA,-;KOG2816,Predicted transporter ADD1 (major facilitator superfamily)	GO:0055085,biological_process,transmembrane transport;GO:0005215,molecular_function,transporter activity;GO:0016021,cellular_component,integral component of membrane;GO:0016020,cellular_component,membrane	-
LOC114322138	20.0329	20.3278	16.0949	8.99187	7.3111	8.21114	1.17034	3.61626	218.07	2.46294e-20	1.94025e-19	A0A067JKR3,Uncharacterized protein	-	PF02458,Transferase family	IPR023213,Chloramphenicol acetyltransferase-like domain superfamily;IPR003480,Transferase	-	GO:0016747,molecular_function,transferase activity, transferring acyl groups other than amino-acyl groups	-
LOC114322150	1.80862	1.54137	1.62721	0	0.0468482	0.0589847	5.26444	-0.666358	98.6883	4.82978e-16	2.73654e-15	A0A1U8M6I7,zinc finger CCCH domain-containing protein 62-like isoform X2	XP_016722426.1,zinc finger CCCH domain-containing protein 62-like isoform X2	-	IPR003034,SAP domain	-	-	-
LOC114322850	0.257216	0.249654	0.320423	0.0615112	0.0999388	0.125829	1.45377	-0.102826	28.9413	6.07476e-07	1.60434e-06	A0A0D2N4Z9,Uncharacterized protein	XP_012440619.1,cysteine-rich receptor-like protein kinase 19	PF07714,Protein tyrosine kinase;PF00704,lycosyl hydrolases family 18	IPR001245,Serine-threonine/tyrosine-protein kinase, catalytic domain;IPR029070,Chitinase insertion domain superfamily;IPR017853,Glycoside hydrolase superfamily;IPR011009,Protein kinase-like domain superfamily;IPR008271,Serine/threonine-protein kinase, active site;IPR011583,Chitinase II;IPR000719,Protein kinase domain;IPR001223,Glycoside hydrolase family 18, catalytic domain	-	GO:0005975,biological_process,carbohydrate metabolic process;GO:0004672,molecular_function,protein kinase activity;GO:0016020,cellular_component,membrane;GO:0008061,molecular_function,chitin binding;GO:0006468,biological_process,protein phosphorylation;GO:0005524,molecular_function,ATP binding;GO:0016021,cellular_component,integral component of membrane	-
LOC114322615	1.77332	1.61349	1.95029	0	0	0	8.51843	-0.189146	167.74	6.34911e-22	5.69336e-21	A0A0A1WDH9,Glycosyltransferase	XP_019241170.1,zeatin O-glucosyltransferase-like	PF00201,UDP-glucoronosyl and UDP-glucosyl transferase	IPR035595,UDP-glycosyltransferase family, conserved site;IPR002213,UDP-glucuronosyl/UDP-glucosyltransferase	-	GO:0016758,molecular_function,transferase activity, transferring hexosyl groups;GO:0016757,molecular_function,transferase activity, transferring glycosyl groups;GO:0016740,molecular_function,transferase activity;GO:0008152,biological_process,metabolic process	-
LOC114323277	22.7794	23.4538	23.5269	6.80572	7.10009	7.0521	1.68184	5.70398	1917.66	1.35129e-61	3.82013e-59	B9SFT6,ATP binding protein, putative	-	PF01582,TIR domain;PF00931,NB-ARC domain	IPR000157,Toll/interleukin-1 receptor homology (TIR) domain;IPR027417,P-loop containing nucleoside triphosphate hydrolase;IPR032675,Leucine-rich repeat domain superfamily;IPR035897,Toll/interleukin-1 receptor homology (TIR) domain superfamily;IPR036390,Winged helix DNA-binding domain superfamily;IPR002182,NB-ARC	-	GO:0043531,molecular_function,ADP binding;GO:0007165,biological_process,signal transduction	-
LOC114323223	1.25466	0.996576	0.951725	0.184566	0.145391	0.274584	2.37559	0.506739	101.544	2.45922e-16	1.43242e-15	A0A022QLX0,Uncharacterized protein	-	PF10536,Plant mobile domain	IPR019557,Aminotransferase-like, plant mobile domain	-	-	-
LOC114323507	25.8364	25.3248	26.6288	110.323	111.837	106.51	-2.13355	7.10048	4562.68	1.07041e-77	1.14991e-74	B9VS06,Polyphenoloxidase	-	PF00264,Common central domain of tyrosinase;PF12142,Polyphenol oxidase middle domain;PF12143,Protein of unknown function (DUF_B2219)	IPR022739,Polyphenol oxidase, central domain;IPR008922,Uncharacterised domain, di-copper centre;IPR016213,Polyphenol oxidase;IPR002227,Tyrosinase copper-binding domain;IPR022740,Polyphenol oxidase, C-terminal	-	GO:0004097,molecular_function,catechol oxidase activity;GO:0046148,biological_process,pigment biosynthetic process;GO:0046872,molecular_function,metal ion binding;GO:0016491,molecular_function,oxidoreductase activity;GO:0008152,biological_process,metabolic process;GO:0055114,biological_process,oxidation-reduction process	-
LOC114323595	0.0677071	0.0272483	0.0796592	0.4817	0.715549	0.506767	-3.39753	-0.45293	81.5212	3.53498e-14	1.72745e-13	A0A1R3HCS3,Uncharacterized protein	-	-	IPR001214,SET domain;IPR011990,Tetratricopeptide-like helical domain superfamily	-	-	-
LOC114323827	0.691273	0.510031	0.587384	0.19516	0.118377	0.149044	1.88425	-0.402967	36.3791	3.72462e-08	1.09653e-07	A0A068TTW3,Uncharacterized protein	-	PF00067,Cytochrome P450	IPR036396,Cytochrome P450 superfamily;IPR002401,Cytochrome P450, E-class, group I;IPR001128,Cytochrome P450;IPR017972,Cytochrome P450, conserved site	-	GO:0016705,molecular_function,oxidoreductase activity, acting on paired donors, with incorporation or reduction of molecular oxygen;GO:0016020,cellular_component,membrane;GO:0046872,molecular_function,metal ion binding;GO:0004497,molecular_function,monooxygenase activity;GO:0016491,molecular_function,oxidoreductase activity;GO:0005506,molecular_function,iron ion binding;GO:0055114,biological_proc…	-
LOC114323834	0.502065	0.486999	0.439233	0.928963	1.15643	0.956401	-1.14348	1.09266	47.5569	7.74017e-10	2.65203e-09	A0A068UME7,Uncharacterized protein	-	PF12842,omain of unknown function (DUF3819);PF16415,CCR4-NOT transcription complex subunit 1 CAF1-binding domain;PF16418,CCR4-NOT transcription complex subunit 1 HEAT repeat;PF04054,CCR4-Not complex component, Not1;PF16417,CCR4-NOT transcription complex subunit 1 TTP binding domain	IPR032193,CCR4-NOT transcription complex subunit 1, TTP binding domain;IPR016021,MIF4G-like domain superfamily;IPR032191,CCR4-NOT transcription complex subunit 1, CAF1-binding domain;IPR007196,CCR4-Not complex component, Not1, C-terminal;IPR024557,CCR4-Not complex, Not1 subunit, domain of unknown function DUF3819;IPR032194,CCR4-NOT transcription complex subunit 1, HEAT repeat;IPR038535,CCR4-NOT s…	-	-	-
LOC114323874	3.13333	2.84689	3.30197	7.99073	7.93989	8.03581	-1.43154	3.37259	341.451	4.5943e-32	8.98453e-31	W9RHB2,Cell division control protein	XP_010102016.1,hypothetical protein L484_016306	PF09079,CDC6, C terminal winged helix domain;PF13401,AAA domain	IPR027417,P-loop containing nucleoside triphosphate hydrolase;IPR015163,Cdc6, C-terminal;IPR036388,Winged helix-like DNA-binding domain superfamily;IPR003593,AAA+ ATPase domain;IPR036390,Winged helix DNA-binding domain superfamily;IPR016314,Cell division protein Cdc6/18	-	GO:0006270,biological_process,DNA replication initiation;GO:0051301,biological_process,cell division	-
LOC114323910	4.17473	3.91508	3.55984	1.28458	1.34923	1.10419	1.58	1.28072	96.8511	7.49762e-16	4.19357e-15	A0A061GWG2,Quinone reductase family protein isoform 1	-	PF03358,NADPH-dependent FMN reductase	IPR029039,Flavoprotein-like superfamily;IPR010089,Flavoprotein WrbA-like;IPR008254,Flavodoxin/nitric oxide synthase;IPR005025,NADPH-dependent FMN reductase-like	-	GO:0010181,molecular_function,FMN binding;GO:0055114,biological_process,oxidation-reduction process;GO:0016491,molecular_function,oxidoreductase activity;GO:0003955,molecular_function,NAD(P)H dehydrogenase (quinone) activity	-
LOC114323995	18.0395	19.316	18.0442	0.893559	1.17577	1.08319	4.07498	3.39678	1540.18	1.32876e-57	2.32735e-55	F4YF97,Gibberellin induced protein	-	PF02704,ibberellin regulated protein	IPR003854,Gibberellin regulated protein	-	-	-
LOC114324045	1.40177	1.5221	1.63366	0.631704	0.745374	0.571881	1.15266	1.56523	66.2746	2.36569e-12	9.97011e-12	A0A061E7C7,CW14 protein isoform 1	-	PF07059,Protein of unknown function (DUF1336)	IPR009769,Protein ENHANCED DISEASE RESISTANCE 2, C-terminal	-	-	-
LOC114324069	2.42587	2.40001	2.58652	5.23927	5.40786	4.65129	-1.109	2.43499	115.05	1.15526e-17	7.4538e-17	A0A1Q3CF47,FBD domain-containing protein/F-box-like domain-containing protein	-	-	IPR006566,FBD domain;IPR036047,F-box-like domain superfamily;IPR032675,Leucine-rich repeat domain superfamily;IPR001810,F-box domain	-	-	-
LOC114257179	3.24103	2.96848	3.25433	0	0	0.0309809	7.90837	1.03505	413.782	4.74526e-35	1.16385e-33	-	-	-	-	-	-	-
LOC114257187	1.447	1.33106	1.25344	4.913	5.40554	5.07798	-1.98366	2.87858	436.715	6.59508e-36	1.72802e-34	F6H837,Uncharacterized protein	XP_019073384.1,rust resistance kinase Lr10 isoform X1	PF13947,Wall-associated receptor kinase galacturonan-binding;PF00069,Protein kinase domain	IPR011009,Protein kinase-like domain superfamily;IPR017441,Protein kinase, ATP binding site;IPR025287,Wall-associated receptor kinase, galacturonan-binding domain;IPR008271,Serine/threonine-protein kinase, active site;IPR000719,Protein kinase domain	COG0515,Serine/threonine protein kinase;KOG1187,Serine/threonine protein kinase	GO:0030247,molecular_function,polysaccharide binding;GO:0004672,molecular_function,protein kinase activity;GO:0016020,cellular_component,membrane;GO:0006468,biological_process,protein phosphorylation;GO:0005524,molecular_function,ATP binding;GO:0016021,cellular_component,integral component of membrane	-
LOC114257781	0.477034	0.447952	0.374162	6.93315	7.61817	6.59432	-4.06361	3.09261	1259.25	5.63008e-54	7.06016e-52	A0A1U8ADS1,lysM domain-containing GPI-anchored protein 1-like	XP_010263651.1,lysM domain-containing GPI-anchored protein 1-like	-	IPR018392,LysM domain;IPR036779,LysM domain superfamily	-	GO:0016021,cellular_component,integral component of membrane;GO:0016020,cellular_component,membrane	-
LOC114257853	11.6137	12.6761	13.9744	5.7826	5.29486	5.49583	1.15099	3.46408	229.073	3.17115e-26	3.95051e-25	A0A167V667,Terpene synthase	-	PF01397,Terpene synthase, N-terminal domain;PF03936,Terpene synthase family, metal binding domain	IPR008930,Terpenoid cyclases/protein prenyltransferase alpha-alpha toroid;IPR005630,Terpene synthase, metal-binding domain;IPR036965,Terpene synthase, N-terminal domain superfamily;IPR001906,Terpene synthase, N-terminal domain;IPR008949,Isoprenoid synthase domain superfamily;IPR034741,Terpene cyclase-like 1, C-terminal domain	-	GO:0010333,molecular_function,terpene synthase activity;GO:0000287,molecular_function,magnesium ion binding;GO:0046872,molecular_function,metal ion binding;GO:0008152,biological_process,metabolic process;GO:0016829,molecular_function,lyase activity	-
LOC114258635	0.0489527	0.0562877	0.0658218	0.874235	0.757543	0.767686	-3.85241	1.17834	323.73	2.95689e-31	5.42989e-30	M5XIH9,Uncharacterized protein	XP_007220104.1,-	PF03101,AR1 DNA-binding domain;PF10551,MULE transposase domain	IPR018289,MULE transposase domain;IPR031052,FHY3/FAR1 family;IPR004330,FAR1 DNA binding domain	-	GO:0006355,biological_process,regulation of transcription, DNA-templated	-
LOC114258430	0	0	0	1.81168	1.37362	1.28475	-8.12234	-0.588657	127.496	1.12785e-18	7.84725e-18	A0A067E9C3,Uncharacterized protein	-	-	IPR003323,OTU domain	-	-	-
LOC114259225	1.90175	1.67883	1.76831	0.031175	0	0	6.95423	0.13117	204.886	1.02624e-24	1.13421e-23	A0A022RNW6,Uncharacterized protein	-	PF05755,Rubber elongation factor protein (REF)	IPR008802,Rubber elongation factor	-	-	-
LOC114259438	0.657519	0.441024	0.515726	0.159112	0.151661	0.0867959	1.91577	-0.279709	40.3827	8.92544e-09	2.78244e-08	A0A1R3HM13,Uncharacterized protein	-	-	IPR007658,Protein of unknown function DUF594;IPR025315,Domain of unknown function DUF4220	-	GO:0016021,cellular_component,integral component of membrane;GO:0016020,cellular_component,membrane	-
LOC114259504	20.3257	21.3969	20.0802	47.4137	44.0001	43.6997	-1.17588	4.50492	479.592	2.05638e-37	6.01934e-36	F6H356,Uncharacterized protein	XP_002272536.1,lachrymatory-factor synthase	PF10604,Polyketide cyclase / dehydrase and lipid transport	IPR023393,START-like domain superfamily;IPR019587,Polyketide cyclase/dehydrase	ENOG4111C45,-;ENOG410IXT2,-	-	-
LOC114259961	3.04828	2.86244	2.82925	0.895014	0.566747	0.488231	2.10433	0.941222	117.709	6.48381e-18	4.26362e-17	A0A164Z6P7,Uncharacterized protein	-	PF10539,evelopment and cell death domain;PF01344,Kelch motif	IPR015915,Kelch-type beta propeller;IPR006652,Kelch repeat type 1;IPR013989,Development/cell death domain	-	-	-
LOC114260010	0.797324	0.748715	0.938072	1.32359	1.61505	2.03345	-1.05972	0.78803	31.5511	2.23203e-07	6.13769e-07	A0A0N7KC00,Carotenoid isomerase	-	PF13450,NAD(P)-binding Rossmann-like domain;PF00890,AD binding domain;PF01266,AD dependent oxidoreductase;PF01593,lavin containing amine oxidoreductase	IPR002937,Amine oxidase;IPR036188,FAD/NAD(P)-binding domain superfamily;IPR014101,Prolycopene isomerase	-	GO:0055114,biological_process,oxidation-reduction process;GO:0016853,molecular_function,isomerase activity;GO:0046608,molecular_function,carotenoid isomerase activity;GO:0016491,molecular_function,oxidoreductase activity;GO:0016117,biological_process,carotenoid biosynthetic process	-
LOC114260029	2.16778	1.94423	1.83997	7.14477	7.10475	7.6576	-1.92595	3.43225	589.162	8.50204e-41	3.24265e-39	B9IIG9,ABC transporter family protein	XP_002322764.1,ABC transporter family protein	PF01061,ABC-2 type transporter;PF00005,ABC transporter	IPR017871,ABC transporter, conserved site;IPR003593,AAA+ ATPase domain;IPR013525,ABC-2 type transporter;IPR003439,ABC transporter-like;IPR027417,P-loop containing nucleoside triphosphate hydrolase	COG1131,ABC-type multidrug transport system, ATPase component;KOG0061,Transporter, ABC superfamily (Breast cancer resistance protein)	GO:0042626,molecular_function,ATPase activity, coupled to transmembrane movement of substances;GO:0055085,biological_process,transmembrane transport;GO:0005886,cellular_component,plasma membrane;GO:0016020,cellular_component,membrane;GO:0016887,molecular_function,ATPase activity;GO:0000166,molecular_function,nucleotide binding;GO:0005524,molecular_function,ATP binding;GO:0016021,cellular_componen…	-
LOC114260315	0.145196	0.250428	0.146423	0.864339	1.00471	0.574997	-2.18068	-0.101353	57.3577	3.47114e-11	1.32655e-10	A0A061DMR0,F-box and associated interaction domains-containing protein, putative	XP_007049219.1,F-box protein At3g07870	PF08268,-box associated domain;PF00646,-box domain	IPR001810,F-box domain;IPR036047,F-box-like domain superfamily;IPR017451,F-box associated interaction domain;IPR013187,F-box associated domain, type 3	-	GO:0008284,biological_process,positive regulation of cell proliferation;GO:0009506,cellular_component,plasmodesma	-
LOC114260074	1.87654	1.97915	1.78908	0.690547	0.56988	0.789264	1.42926	0.553466	47.7001	7.38169e-10	2.53298e-09	M1CF43,Uncharacterized protein	XP_006346321.1,LOB domain-containing protein 37-like	PF03195,Lateral organ boundaries (LOB) domain	IPR004883,Lateral organ boundaries, LOB	-	-	-
LOC114260432	4.26946	3.67181	3.59532	1.04024	1.41647	1.15111	1.61002	2.61758	237.915	1.46351e-26	1.87166e-25	B9R9X2,Nodulation receptor kinase, putative	XP_015580903.1,-;XP_015580908.1,-;XP_002510997.1,putative kinase-like protein TMKL1	PF07714,Protein tyrosine kinase	IPR001245,Serine-threonine/tyrosine-protein kinase, catalytic domain;IPR011009,Protein kinase-like domain superfamily;IPR000719,Protein kinase domain	-	GO:0016301,molecular_function,kinase activity;GO:0005524,molecular_function,ATP binding;GO:0004672,molecular_function,protein kinase activity;GO:0016020,cellular_component,membrane;GO:0006468,biological_process,protein phosphorylation;GO:0016310,biological_process,phosphorylation;GO:0016021,cellular_component,integral component of membrane	-
LOC114260544	0.278137	0.363788	0.36814	1.20141	1.19415	1.00233	-1.79474	-0.281977	38.6341	1.65587e-08	5.04638e-08	A0A075EAR1,Terpene synthase	-	PF01397,Terpene synthase, N-terminal domain;PF03936,Terpene synthase family, metal binding domain	IPR008930,Terpenoid cyclases/protein prenyltransferase alpha-alpha toroid;IPR005630,Terpene synthase, metal-binding domain;IPR036965,Terpene synthase, N-terminal domain superfamily;IPR001906,Terpene synthase, N-terminal domain;IPR008949,Isoprenoid synthase domain superfamily;IPR034741,Terpene cyclase-like 1, C-terminal domain	-	GO:0046872,molecular_function,metal ion binding;GO:0010333,molecular_function,terpene synthase activity;GO:0000287,molecular_function,magnesium ion binding;GO:0008152,biological_process,metabolic process;GO:0016829,molecular_function,lyase activity	-
LOC114261111	31.951	34.6158	31.0874	110	108.208	110.719	-1.79842	6.19446	2500.16	2.05019e-66	8.2592e-64	A0A218W720,Uncharacterized protein	-	-	IPR023346,Lysozyme-like domain superfamily;IPR000726,Glycoside hydrolase, family 19, catalytic;IPR016283,Glycoside hydrolase, family 19	-	GO:0005975,biological_process,carbohydrate metabolic process;GO:0004568,molecular_function,chitinase activity;GO:0006032,biological_process,chitin catabolic process;GO:0016998,biological_process,cell wall macromolecule catabolic process	-
LOC114261169	1.55563	1.15412	1.5756	2.6122	3.14511	2.69992	-1.06596	2.50062	102.437	2.96716e-16	1.71526e-15	M5XLS9,Uncharacterized protein	XP_007225705.1,proteinaceous RNase P 1, chloroplastic/mitochondrial	PF17177,Pentacotripeptide-repeat region of PRORP;PF16953,Protein-only RNase P	IPR033443,Pentacotripeptide-repeat region of PRORP;IPR031595,Protein-only RNase P, C-terminal;IPR011990,Tetratricopeptide-like helical domain superfamily	-	-	K18213,ko03013,RNA transport
LOC114261237	21.0782	20.1074	20.2504	6.23418	5.8604	5.15265	1.7739	3.63827	574.162	2.28485e-40	8.34877e-39	A0A061G862,Uncharacterized protein	-	PF04852,Protein of unknown function (DUF640)	IPR006936,ALOG domain	-	-	-
LOC114261300	0.429378	0.449934	0.495643	1.16099	0.991751	1.17681	-1.32535	1.81366	103.024	1.74058e-16	1.02383e-15	A0A1Q3DF69,PEPcase domain-containing protein	-	-	IPR015813,Pyruvate/Phosphoenolpyruvate kinase-like domain superfamily;IPR018129,Phosphoenolpyruvate carboxylase, Lys active site;IPR033129,Phosphoenolpyruvate carboxylase, His active site;IPR021135,Phosphoenolpyruvate carboxylase;IPR022805,Phosphoenolpyruvate carboxylase, bacterial/plant-type	-	GO:0008964,molecular_function,phosphoenolpyruvate carboxylase activity;GO:0006099,biological_process,tricarboxylic acid cycle;GO:0003824,molecular_function,catalytic activity;GO:0015977,biological_process,carbon fixation	-
LOC114261633	1.07653	1.70672	1.07467	0.828893	0.574602	0.397902	1.07408	0.138298	19.0655	3.54573e-05	7.79109e-05	D7SGX0,Uncharacterized protein	XP_010663739.1,uncharacterized protein LOC100266414 isoform X2	PF00004,ATPase family associated with various cellular activities (AAA);PF00498,HA domain	IPR003960,ATPase, AAA-type, conserved site;IPR027417,P-loop containing nucleoside triphosphate hydrolase;IPR000253,Forkhead-associated (FHA) domain;IPR008984,SMAD/FHA domain superfamily;IPR003593,AAA+ ATPase domain;IPR003959,ATPase, AAA-type, core	KOG0737,AAA+-type ATPase;COG0464,ATPases of the AAA+ class	GO:0016887,molecular_function,ATPase activity;GO:0005524,molecular_function,ATP binding;GO:0005634,cellular_component,nucleus	-
LOC114261735	0.320579	0.33604	0.320156	0.106082	0.118185	0.119869	1.45275	1.10485	74.6493	2.23571e-13	1.02727e-12	-	-	-	-	-	-	-
LOC114261784	9.89303	7.85518	8.02176	1.35876	1.76609	1.18593	2.48762	0.474081	108.721	4.71503e-17	2.90658e-16	-	-	-	-	-	-	-
LOC114262110	0.608384	0.740215	0.749072	1.39484	1.64478	1.64728	-1.2101	1.54372	72.4145	4.144e-13	1.85903e-12	A0A061EWL2,ABC transporter family, cholesterol/phospholipid flippase isoform 1	-	PF12698,ABC-2 family transporter protein;PF00005,ABC transporter	IPR026082,ABC transporter A;IPR017871,ABC transporter, conserved site;IPR003593,AAA+ ATPase domain;IPR003439,ABC transporter-like;IPR027417,P-loop containing nucleoside triphosphate hydrolase	-	GO:0042626,molecular_function,ATPase activity, coupled to transmembrane movement of substances;GO:0055085,biological_process,transmembrane transport;GO:0016887,molecular_function,ATPase activity;GO:0016020,cellular_component,membrane;GO:0000166,molecular_function,nucleotide binding;GO:0005524,molecular_function,ATP binding;GO:0016021,cellular_component,integral component of membrane	-
LOC114262484	10.6302	10.4028	10.3923	22.3466	22.4114	23.6169	-1.17243	4.95859	634.76	4.79241e-42	2.05385e-40	A0A022RVI1,Ammonium transporter	XP_012829071.1,ammonium transporter 1 member 1-like	PF00909,Ammonium Transporter Family	IPR024041,Ammonium transporter AmtB-like domain;IPR018047,Ammonium transporter, conserved site;IPR029020,Ammonium/urea transporter;IPR001905,Ammonium transporter	-	GO:0072488,biological_process,ammonium transmembrane transport;GO:0015696,biological_process,ammonium transport;GO:0008519,molecular_function,ammonium transmembrane transporter activity;GO:0016021,cellular_component,integral component of membrane;GO:0016020,cellular_component,membrane	-
LOC114262840	10.8975	10.7981	10.7269	3.44186	4.206	4.66977	1.34653	2.61126	180.902	4.5066e-23	4.38258e-22	W9RFX4,Malic enzyme	XP_010097756.1,NAD-dependent malic enzyme 62 kDa isoform	PF00390,Malic enzyme, N-terminal domain;PF03949,Malic enzyme, NAD binding domain	IPR036291,NAD(P)-binding domain superfamily;IPR037062,Malic enzyme, N-terminal domain superfamily;IPR012301,Malic enzyme, N-terminal domain;IPR012302,Malic enzyme, NAD-binding;IPR001891,Malic oxidoreductase;IPR015884,Malic enzyme, conserved site	-	GO:0051287,molecular_function,NAD binding;GO:0004470,molecular_function,malic enzyme activity;GO:0046872,molecular_function,metal ion binding;GO:0016491,molecular_function,oxidoreductase activity;GO:0055114,biological_process,oxidation-reduction process;GO:0004471,molecular_function,malate dehydrogenase (decarboxylating) (NAD+) activity	-
LOC114263199	0.294804	0.257918	0.346845	1.39391	1.42233	1.64867	-2.37708	1.35489	198.766	2.61331e-24	2.80833e-23	A0A2C9UPD3,Uncharacterized protein	-	-	IPR017103,Ionotropic glutamate receptor, plant;IPR001638,Solute-binding protein family 3/N-terminal domain of MltF;IPR001828,Receptor, ligand binding region;IPR001320,Ionotropic glutamate receptor;IPR028082,Periplasmic binding protein-like I	-	GO:0035235,biological_process,ionotropic glutamate receptor signaling pathway;GO:0006811,biological_process,ion transport;GO:0004970,molecular_function,ionotropic glutamate receptor activity;GO:0016021,cellular_component,integral component of membrane;GO:0016020,cellular_component,membrane	-
LOC114262939	1.0533	0.915075	1.00319	2.24301	1.72275	1.83535	-1.01984	1.66927	55.725	5.61706e-11	2.11159e-10	A0A251NMD1,Uncharacterized protein	-	-	IPR012001,Thiamine pyrophosphate enzyme, N-terminal TPP-binding domain;IPR029035,DHS-like NAD/FAD-binding domain superfamily;IPR011766,Thiamine pyrophosphate enzyme, C-terminal TPP-binding;IPR012110,Thiamine pyrophosphate (TPP)-dependent enzyme;IPR029061,Thiamin diphosphate-binding fold;IPR012000,Thiamine pyrophosphate enzyme, central domain	-	GO:0030976,molecular_function,thiamine pyrophosphate binding;GO:0003824,molecular_function,catalytic activity;GO:0000287,molecular_function,magnesium ion binding;GO:0046872,molecular_function,metal ion binding;GO:0016831,molecular_function,carboxy-lyase activity	-
LOC114263369	0.549017	0.571867	0.588939	1.93657	1.6212	2.38138	-1.82933	1.52631	139.415	9.49569e-20	7.17027e-19	F6H837,Uncharacterized protein	XP_019073384.1,rust resistance kinase Lr10 isoform X1	PF13947,Wall-associated receptor kinase galacturonan-binding;PF00069,Protein kinase domain	IPR011009,Protein kinase-like domain superfamily;IPR017441,Protein kinase, ATP binding site;IPR025287,Wall-associated receptor kinase, galacturonan-binding domain;IPR008271,Serine/threonine-protein kinase, active site;IPR000719,Protein kinase domain	COG0515,Serine/threonine protein kinase;KOG1187,Serine/threonine protein kinase	GO:0030247,molecular_function,polysaccharide binding;GO:0004672,molecular_function,protein kinase activity;GO:0016020,cellular_component,membrane;GO:0006468,biological_process,protein phosphorylation;GO:0005524,molecular_function,ATP binding;GO:0016021,cellular_component,integral component of membrane	-
LOC114263297	1.56529	1.1129	1.35051	0.132574	0.183805	0.202494	2.86716	0.121311	99.9216	3.604e-16	2.06709e-15	V9QP66,Gibberellin 3-oxidase 1	-	PF03171,2OG-Fe(II) oxygenase superfamily;PF14226,non-haem dioxygenase in morphine synthesis N-terminal	IPR005123,Oxoglutarate/iron-dependent dioxygenase;IPR027443,Isopenicillin N synthase-like;IPR026992,Non-haem dioxygenase N-terminal domain	-	GO:0055114,biological_process,oxidation-reduction process;GO:0016491,molecular_function,oxidoreductase activity;GO:0046872,molecular_function,metal ion binding	-
LOC114263623	6.6906	7.09326	6.72733	2.15683	2.15447	2.38579	1.5698	2.45382	220.748	9.94738e-26	1.19221e-24	A5BKW6,Uncharacterized protein	-	PF04678,Mitochondrial calcium uniporter	IPR006769,Coiled-coil domain containing protein 109, C-terminal	ENOG410Y3YU,-;KOG2966,Uncharacterized conserved protein	GO:0016021,cellular_component,integral component of membrane;GO:0016020,cellular_component,membrane	-
LOC114264024	5.67471	5.31193	4.96123	2.31019	1.75333	2.5378	1.24109	3.08841	192.023	9.0055e-23	8.57398e-22	A0A1Q3ALZ9,Thaumatin domain-containing protein	-	-	IPR001938,Thaumatin;IPR037176,Osmotin/thaumatin-like superfamily;IPR017949,Thaumatin, conserved site	-	-	-
LOC114263898	2.4193	2.88088	3.04132	5.55769	5.69147	5.51223	-1.06203	2.19061	89.999	4.02462e-15	2.12981e-14	A0A067JI10,Uncharacterized protein	-	PF12937,-box-like;PF08268,-box associated domain	IPR001810,F-box domain;IPR036047,F-box-like domain superfamily;IPR017451,F-box associated interaction domain;IPR013187,F-box associated domain, type 3	-	-	-
LOC114264670	1.64107	1.73527	1.55218	0.523264	0.42508	0.909843	1.39975	1.34682	72.1803	9.97006e-13	4.33858e-12	F6H1F3,Uncharacterized protein	-	PF00249,Myb-like DNA-binding domain	IPR009057,Homeobox-like domain superfamily;IPR006447,Myb domain, plants;IPR001005,SANT/Myb domain	ENOG410IXDB,-;ENOG410YIVS,-	GO:0006355,biological_process,regulation of transcription, DNA-templated;GO:0044212,molecular_function,transcription regulatory region DNA binding;GO:0003677,molecular_function,DNA binding;GO:0006351,biological_process,transcription, DNA-templated;GO:0005634,cellular_component,nucleus	-
LOC114264677	0.228468	0.245188	0.125439	0.882375	1.22067	0.945784	-2.35444	0.585356	108.7	4.81105e-17	2.96407e-16	V7BG87,Uncharacterized protein	XP_007144848.1,hypothetical protein PHAVU_007G189300g	PF02736,Myosin N-terminal SH3-like domain;PF00063,Myosin head (motor domain);PF01843,IL domain;PF00612,IQ calmodulin-binding motif	IPR004009,Myosin, N-terminal, SH3-like;IPR001609,Myosin head, motor domain;IPR027417,P-loop containing nucleoside triphosphate hydrolase;IPR036018,Plant myosin, class XI, motor domain;IPR002710,Dilute domain;IPR000048,IQ motif, EF-hand binding site;IPR037975,Class XI myosin, cargo binding domain;IPR036961,Kinesin motor domain superfamily	-	GO:0003774,molecular_function,motor activity;GO:0005524,molecular_function,ATP binding;GO:0007015,biological_process,actin filament organization;GO:0003779,molecular_function,actin binding;GO:0008017,molecular_function,microtubule binding;GO:0007018,biological_process,microtubule-based movement;GO:0016459,cellular_component,myosin complex;GO:0000166,molecular_function,nucleotide binding;GO:000377…	-
LOC114264716	2.92523	2.74689	3.44161	7.68042	6.44055	6.30703	-1.23229	1.15371	56.2312	4.79895e-11	1.81229e-10	A0A0A0LHF3,Uncharacterized protein	XP_004138911.1,glutamine--fructose-6-phosphate aminotransferase	PF13522,lutamine amidotransferase domain;PF01380,SIS domain	IPR035466,GlmS/AgaS, SIS domain 1;IPR017932,Glutamine amidotransferase type 2 domain;IPR035490,GlmS/FrlB, SIS domain 2;IPR029055,Nucleophile aminohydrolases, N-terminal;IPR001347,Sugar isomerase (SIS)	-	GO:1901135,biological_process,carbohydrate derivative metabolic process;GO:0097367,molecular_function,carbohydrate derivative binding	K00820,ko04931,Insulin resistance;K00820,ko00520,Amino sugar and nucleotide sugar metabolism;K00820,ko00250,Alanine, aspartate and glutamate metabolism
LOC114264806	0.141469	0.178933	0.118887	1.29404	1.2637	0.918788	-2.99161	0.295404	124.96	1.39301e-18	9.5989e-18	A0A1S3UKX3,uncharacterized protein LOC106766456	XP_014506670.1,-	-	IPR004252,Probable transposase, Ptta/En/Spm, plant	-	-	-
LOC114264835	0	0.0277117	0.040507	2.13453	1.48576	2.09972	-6.2037	0.0906228	192.262	7.21447e-24	7.46928e-23	F4ZKM1,AP3	-	PF01486,K-box region;PF00319,SRF-type transcription factor (DNA-binding and dimerisation domain)	IPR002100,Transcription factor, MADS-box;IPR036879,Transcription factor, MADS-box superfamily;IPR002487,Transcription factor, K-box;IPR033896,MADS MEF2-like	-	GO:0046983,molecular_function,protein dimerization activity;GO:0003677,molecular_function,DNA binding;GO:0003700,molecular_function,DNA binding transcription factor activity;GO:0045944,biological_process,positive regulation of transcription by RNA polymerase II;GO:0006355,biological_process,regulation of transcription, DNA-templated;GO:0006351,biological_process,transcription, DNA-templated;GO:00…	-
LOC114264873	1.26528	1.09556	1.01498	0.642984	0.472741	0.467664	1.04293	0.671193	28.5952	6.95047e-07	1.82544e-06	F6GWQ4,Uncharacterized protein	XP_002272644.1,cytochrome P450 84A1	PF00067,Cytochrome P450	IPR036396,Cytochrome P450 superfamily;IPR002401,Cytochrome P450, E-class, group I;IPR001128,Cytochrome P450;IPR017972,Cytochrome P450, conserved site	COG2124,Cytochrome P450;KOG0156,Cytochrome P450 CYP2 subfamily	GO:0016709,molecular_function,oxidoreductase activity, acting on paired donors, with incorporation or reduction of molecular oxygen, NAD(P)H as one donor, and incorporation of one atom of oxygen;GO:0009809,biological_process,lignin biosynthetic process;GO:0016705,molecular_function,oxidoreductase activity, acting on paired donors, with incorporation or reduction of molecular oxygen;GO:0005506,mol…	K09755,ko00940,Phenylpropanoid biosynthesis
LOC114264221	13.3045	11.9395	13.1942	4.1447	5.16274	5.36973	1.32799	2.62658	175.878	1.03882e-22	9.84679e-22	A0A059DEP8,Uncharacterized protein	XP_010046069.1,TBC1 domain family member 2A	PF00566,Rab-GTPase-TBC domain	IPR035969,Rab-GTPase-TBC domain superfamily;IPR000195,Rab-GTPase-TBC domain	-	-	-
LOC114265222	0.253802	0.24634	0.342517	0.0834552	0.0986122	0.099327	1.4932	-0.0746566	31.4335	2.33382e-07	6.40394e-07	D7TAK2,Two-component response regulator	XP_002267616.1,two-component response regulator ORR26 isoform X1	PF00072,Response regulator receiver domain;PF00249,Myb-like DNA-binding domain	IPR009057,Homeobox-like domain superfamily;IPR001005,SANT/Myb domain;IPR001789,Signal transduction response regulator, receiver domain;IPR017053,Response regulator B-type, plant;IPR011006,CheY-like superfamily;IPR006447,Myb domain, plants	ENOG410IMXQ,-;COG0745,Response regulators consisting of a CheY-like receiver domain and a winged-helix DNA-binding domain	GO:0003677,molecular_function,DNA binding;GO:0000160,biological_process,phosphorelay signal transduction system;GO:0003700,molecular_function,DNA binding transcription factor activity;GO:0006355,biological_process,regulation of transcription, DNA-templated;GO:0006351,biological_process,transcription, DNA-templated;GO:0005634,cellular_component,nucleus;GO:0007165,biological_process,signal transduc…	K14491,ko04075,Plant hormone signal transduction
LOC114265278	1.92877	1.70338	1.82013	4.65574	4.99568	4.99031	-1.48321	4.16399	597.489	4.95751e-41	1.93427e-39	A0A1Q3DE24,ABC_tran domain-containing protein/ABC_membrane domain-containing protein	-	-	IPR003439,ABC transporter-like;IPR027417,P-loop containing nucleoside triphosphate hydrolase;IPR011527,ABC transporter type 1, transmembrane domain;IPR036640,ABC transporter type 1, transmembrane domain superfamily;IPR003593,AAA+ ATPase domain;IPR017871,ABC transporter, conserved site	-	GO:0042626,molecular_function,ATPase activity, coupled to transmembrane movement of substances;GO:0055085,biological_process,transmembrane transport;GO:0016887,molecular_function,ATPase activity;GO:0016020,cellular_component,membrane;GO:0000166,molecular_function,nucleotide binding;GO:0005524,molecular_function,ATP binding;GO:0016021,cellular_component,integral component of membrane	-
LOC114265684	1.20416	1.24978	1.49129	0.450894	0.446525	0.386513	1.53854	0.0527627	37.2147	2.75315e-08	8.20725e-08	A0A1S4CAF5,FAD-dependent urate hydroxylase-like isoform X1	XP_016497939.1,FAD-dependent urate hydroxylase-like isoform X1	-	IPR036188,FAD/NAD(P)-binding domain superfamily;IPR002938,FAD-binding domain	-	GO:0071949,molecular_function,FAD binding	-
LOC114265913	1.93305	2.0791	1.71074	4.97249	4.64021	5.4819	-1.42827	2.86919	237.12	1.01171e-26	1.30841e-25	A0A164WKP9,Uncharacterized protein	XP_017255573.1,IAA-amino acid hydrolase ILR1-like	PF01546,Peptidase family M20/M25/M40;PF07687,Peptidase dimerisation domain	IPR036264,Bacterial exopeptidase dimerisation domain;IPR011650,Peptidase M20, dimerisation domain;IPR002933,Peptidase M20;IPR017439,Amidohydrolase	-	GO:0016787,molecular_function,hydrolase activity;GO:0008152,biological_process,metabolic process	-
LOC114266235	5.07526	4.44369	5.53425	0.402595	0.545089	0.41178	3.37469	1.97452	462.821	7.73009e-37	2.1588e-35	A0A1U8LQI1,uncharacterized protein LOC107929823 isoform X1	XP_016716827.1,uncharacterized protein LOC107929823 isoform X1	-	-	-	-	-
LOC114266000	5.33942	4.64609	4.66903	0.0733342	0.190637	0.240023	4.74414	0.376901	205.961	8.72667e-25	9.69804e-24	A0A166AAH0,Uncharacterized protein	XP_017240521.1,calcium-binding protein PBP1-like	PF13833,-hand domain pair	IPR002048,EF-hand domain;IPR018247,EF-Hand 1, calcium-binding site;IPR011992,EF-hand domain pair	-	GO:0005509,molecular_function,calcium ion binding	-
LOC114266033	7.30127	7.41266	6.63783	0.0843258	0.07307	0	6.7342	0.666747	307.427	1.76277e-30	3.03799e-29	A0A200QBW1,EF-hand domain	-	-	IPR002048,EF-hand domain;IPR018247,EF-Hand 1, calcium-binding site;IPR011992,EF-hand domain pair	-	GO:0005509,molecular_function,calcium ion binding	-
LOC114266559	0.107847	0.217012	0.0317212	1.26052	1.23474	1.10617	-3.22461	-0.0798557	100.908	2.85581e-16	1.65356e-15	A0A061G615,NAD	-	PF00899,ThiF family	IPR035985,Ubiquitin-activating enzyme;IPR029752,D-isomer specific 2-hydroxyacid dehydrogenase, NAD-binding domain conserved site 1;IPR000594,THIF-type NAD/FAD binding fold	-	GO:0008641,molecular_function,ubiquitin-like modifier activating enzyme activity	-
LOC114266582	1.62377	1.24755	1.75845	2.75679	3.2826	2.94629	-1.04264	2.15224	79.6131	6.31883e-14	3.03628e-13	A0A251KBP2,Uncharacterized protein	-	-	IPR011947,FCP1-like phosphatase, phosphatase domain;IPR023214,HAD superfamily;IPR036412,HAD-like superfamily;IPR004274,FCP1 homology domain;IPR036420,BRCT domain superfamily;IPR001357,BRCT domain	-	GO:0006470,biological_process,protein dephosphorylation;GO:0005634,cellular_component,nucleus;GO:0004721,molecular_function,phosphoprotein phosphatase activity	-
LOC114266728	2.12718	2.05865	2.32392	0.643444	0.624464	0.842398	1.57446	1.04456	80.1925	5.01929e-14	2.42521e-13	F6HIM5,Uncharacterized protein	-	PF00856,SET domain	IPR001214,SET domain;IPR036047,F-box-like domain superfamily;IPR032675,Leucine-rich repeat domain superfamily	KOG1080,Histone H3 (Lys4) methyltransferase complex, subunit SET1 and related methyltransferases;COG2940,Proteins containing SET domain	-	-
LOC114266946	0.263894	0.438085	0.329883	8.98501	7.88738	7.91894	-4.59745	3.24176	1477.33	3.63965e-56	5.45575e-54	F6HYD8,Uncharacterized protein	-	PF00501,AMP-binding enzyme;PF13193,AMP-binding enzyme C-terminal domain	IPR000873,AMP-dependent synthetase/ligase;IPR025110,AMP-binding enzyme, C-terminal domain;IPR020845,AMP-binding, conserved site	KOG1176,Acyl-CoA synthetase;COG0318,Acyl-CoA synthetases (AMP-forming)/AMP-acid ligases II	GO:0090409,molecular_function,malonyl-CoA synthetase activity;GO:0003824,molecular_function,catalytic activity;GO:0006633,biological_process,fatty acid biosynthetic process;GO:0090410,biological_process,malonate catabolic process;GO:0005739,cellular_component,mitochondrion;GO:0008152,biological_process,metabolic process;GO:0016020,cellular_component,membrane;GO:0005829,cellular_component,cytosol;…	-
LOC114267065	12.7272	12.4923	11.8958	4.63834	4.01922	3.94801	1.50805	3.89468	504.582	3.06946e-38	9.60414e-37	D7TT92,Uncharacterized protein	-	-	-	ENOG410ZAC3,-;ENOG410J419,-	-	-
LOC114267056	28.3965	29.5506	28.8863	6.40546	5.23581	5.75233	2.27264	5.41386	2380.19	3.68722e-62	1.10029e-59	W9QC52,BTB/POZ domain-containing protein	XP_010086959.1,BTB/POZ domain-containing protein	PF00651,BTB/POZ domain;PF03000,NPH3 family	IPR027356,NPH3 domain;IPR000210,BTB/POZ domain;IPR011333,SKP1/BTB/POZ domain superfamily	-	-	-
LOC114267077	0.042684	0.0687117	0.125547	0.63627	0.469893	0.51274	-2.86015	0.694675	147.48	2.49288e-20	1.96336e-19	A0A1Q3BGJ4,Dimer_Tnp_hAT domain-containing protein	-	-	IPR008906,HAT, C-terminal dimerisation domain;IPR012337,Ribonuclease H-like superfamily	-	GO:0046983,molecular_function,protein dimerization activity	-
LOC114267560	5.26377	5.97951	5.62198	1.40386	2.03842	2.15254	1.54244	1.84708	133.383	2.49188e-19	1.8227e-18	A0A2C9VFP9,Uncharacterized protein	-	-	IPR006459,Casparian strip membrane protein;IPR006702,Domain of unknown function DUF588	-	GO:0005886,cellular_component,plasma membrane;GO:0016021,cellular_component,integral component of membrane;GO:0016020,cellular_component,membrane	-
LOC114267219	6.28971	6.30231	4.98368	2.08737	2.03484	2.34849	1.40932	1.1849	72.9948	3.52739e-13	1.59172e-12	A0A200R9M6,DNA topoisomerase 2	-	-	IPR034157,DNA topoisomerase 2, TOPRIM domain;IPR031660,C-terminal associated domain of TOPRIM;IPR001241,DNA topoisomerase, type IIA;IPR036890,Histidine kinase/HSP90-like ATPase superfamily;IPR020568,Ribosomal protein S5 domain 2-type fold;IPR013757,Type IIA DNA topoisomerase subunit A, alpha-helical domain superfamily;IPR001154,DNA topoisomerase II, eukaryotic-type;IPR013758,DNA topoisomerase, ty…	-	GO:0003677,molecular_function,DNA binding;GO:0005524,molecular_function,ATP binding;GO:0003918,molecular_function,DNA topoisomerase type II (ATP-hydrolyzing) activity;GO:0006265,biological_process,DNA topological change;GO:0016853,molecular_function,isomerase activity;GO:0000166,molecular_function,nucleotide binding;GO:0006259,biological_process,DNA metabolic process;GO:0003916,molecular_function…	-
LOC114267611	0.720693	0.717464	0.624779	0.077103	0.150326	0.147209	2.39029	-0.273147	59.0449	2.02139e-11	7.88495e-11	A0A1B2ZBX8,Cytochrome P450 CYP76F14	-	PF00067,Cytochrome P450	IPR036396,Cytochrome P450 superfamily;IPR002401,Cytochrome P450, E-class, group I;IPR001128,Cytochrome P450;IPR017972,Cytochrome P450, conserved site	-	GO:0016705,molecular_function,oxidoreductase activity, acting on paired donors, with incorporation or reduction of molecular oxygen;GO:0046872,molecular_function,metal ion binding;GO:0004497,molecular_function,monooxygenase activity;GO:0070330,molecular_function,aromatase activity;GO:0016491,molecular_function,oxidoreductase activity;GO:0005506,molecular_function,iron ion binding;GO:0055114,biolo…	-
LOC114267295	0.925352	0.602937	0.570272	3.09016	2.7553	2.101	-1.97703	0.513024	77.967	9.17986e-14	4.35456e-13	A0A068UP71,Uncharacterized protein	-	PF02458,Transferase family	IPR023213,Chloramphenicol acetyltransferase-like domain superfamily;IPR003480,Transferase	-	GO:0016747,molecular_function,transferase activity, transferring acyl groups other than amino-acyl groups	-
LOC114267740	30.8374	29.9434	31.311	4.8372	4.41475	3.71604	2.76611	4.44702	1867.91	6.08554e-61	1.58165e-58	A0A1S4AQZ6,uncharacterized protein LOC107800360	XP_016479006.1,-	-	IPR007493,Protein of unknown function DUF538;IPR036758,At5g01610-like superfamily	-	-	-
LOC114267806	11.0931	12.0343	12.0196	27.7183	25.0611	24.7469	-1.19287	4.93681	589.924	4.07675e-40	1.4566e-38	A0A097A5E2,Polyubiquitin	-	PF00240,Ubiquitin family	IPR000626,Ubiquitin domain;IPR029071,Ubiquitin-like domain superfamily;IPR019956,Ubiquitin;IPR019954,Ubiquitin conserved site	-	-	-
LOC114267843	0.356058	0.42988	0.366547	1.71893	2.46942	1.77665	-2.41023	0.034414	76.5673	1.32556e-13	6.20931e-13	A0A1R3GFS6,Uncharacterized protein	-	-	IPR036869,Chaperone J-domain superfamily;IPR001623,DnaJ domain	-	-	-
LOC114268306	0.197782	0.258688	0.232696	1.10559	1.67653	1.12396	-2.54896	0.239279	94.7431	1.2487e-15	6.86744e-15	D7U1Z6,Uncharacterized protein	XP_002284787.1,serine--tRNA ligase	PF02403,Seryl-tRNA synthetase N-terminal domain;PF00587,tRNA synthetase class II core domain (G, H, P, S and T)	IPR006195,Aminoacyl-tRNA synthetase, class II;IPR002317,Serine-tRNA ligase, type1;IPR015866,Serine-tRNA synthetase, type1, N-terminal;IPR002314,Aminoacyl-tRNA synthetase, class II (G/ P/ S/T);IPR010978,Class I and II aminoacyl-tRNA synthetase, tRNA-binding arm;IPR033729,Serine-tRNA ligase catalytic core domain	KOG2509,Seryl-tRNA synthetase;COG0172,Seryl-tRNA synthetase	GO:0004812,molecular_function,aminoacyl-tRNA ligase activity;GO:0006434,biological_process,seryl-tRNA aminoacylation;GO:0005737,cellular_component,cytoplasm;GO:0006418,biological_process,tRNA aminoacylation for protein translation;GO:0005524,molecular_function,ATP binding;GO:0000166,molecular_function,nucleotide binding;GO:0004828,molecular_function,serine-tRNA ligase activity	K01875,ko00970,Aminoacyl-tRNA biosynthesis
LOC114268561	0.589884	0.60047	0.571541	1.32249	1.16125	1.42361	-1.18438	1.00389	47.7326	7.30269e-10	2.50694e-09	S5ZCY1,Anthocyanin 5-aromatic acyltransferase	-	PF02458,Transferase family	IPR023213,Chloramphenicol acetyltransferase-like domain superfamily;IPR003480,Transferase	-	GO:0016747,molecular_function,transferase activity, transferring acyl groups other than amino-acyl groups;GO:0016746,molecular_function,transferase activity, transferring acyl groups;GO:0016740,molecular_function,transferase activity	-
LOC114269121	4.77619	3.97103	3.82854	1.97372	1.94139	1.97874	1.04	1.09676	39.4125	1.2562e-08	3.8686e-08	A0A068URP2,Uncharacterized protein	-	PF02458,Transferase family	IPR023213,Chloramphenicol acetyltransferase-like domain superfamily;IPR003480,Transferase	-	GO:0016747,molecular_function,transferase activity, transferring acyl groups other than amino-acyl groups	-
LOC114269383	4.93067	5.02426	4.64866	2.05851	2.36858	2.22743	1.08192	2.92367	152.056	6.87212e-21	5.65275e-20	A0A1S4DG72,cytochrome P450 714A1-like	XP_016512365.1,cytochrome P450 714A1-like	-	IPR001374,R3H domain;IPR002401,Cytochrome P450, E-class, group I;IPR036396,Cytochrome P450 superfamily;IPR001128,Cytochrome P450;IPR017972,Cytochrome P450, conserved site	-	GO:0016705,molecular_function,oxidoreductase activity, acting on paired donors, with incorporation or reduction of molecular oxygen;GO:0003676,molecular_function,nucleic acid binding;GO:0005506,molecular_function,iron ion binding;GO:0046872,molecular_function,metal ion binding;GO:0004497,molecular_function,monooxygenase activity;GO:0016491,molecular_function,oxidoreductase activity;GO:0016020,cel…	-
LOC114269829	21.5985	24.0129	23.5831	287.678	295.642	303.967	-3.7311	7.5284	12019.9	2.89517e-95	1.55509e-91	A0A022RF51,Uncharacterized protein	XP_012836124.1,alpha carbonic anhydrase 1, chloroplastic-like	PF00194,ukaryotic-type carbonic anhydrase	IPR023561,Carbonic anhydrase, alpha-class;IPR036398,Alpha carbonic anhydrase superfamily;IPR018338,Carbonic anhydrase, alpha-class, conserved site;IPR001148,Alpha carbonic anhydrase	-	GO:0008270,molecular_function,zinc ion binding;GO:0006730,biological_process,one-carbon metabolic process;GO:0004089,molecular_function,carbonate dehydratase activity;GO:0046872,molecular_function,metal ion binding	-
LOC114269475	3.983	3.48709	4.11062	0.923259	1.35389	1.39469	1.5826	0.431272	51.3348	2.255e-10	8.06775e-10	A0A059CJQ0,Uncharacterized protein	-	-	-	-	-	-
LOC114270038	0.633809	0.703649	0.784263	0.122171	0.115488	0.0727029	2.67882	0.456852	119.458	4.4518e-18	2.95576e-17	A0A1U8FEC5,G-type lectin S-receptor-like serine/threonine-protein kinase At1g61370 isoform X1	XP_016554659.1,G-type lectin S-receptor-like serine/threonine-protein kinase At1g61370 isoform X1	-	IPR001480,Bulb-type lectin domain;IPR001245,Serine-threonine/tyrosine-protein kinase, catalytic domain;IPR003609,PAN/Apple domain;IPR011009,Protein kinase-like domain superfamily;IPR000858,S-locus glycoprotein domain;IPR008271,Serine/threonine-protein kinase, active site;IPR036426,Bulb-type lectin domain superfamily;IPR024171,S-receptor-like serine/threonine-protein kinase;IPR021820,S-locus recep…	-	GO:0016301,molecular_function,kinase activity;GO:0016740,molecular_function,transferase activity;GO:0016310,biological_process,phosphorylation;GO:0048544,biological_process,recognition of pollen;GO:0030246,molecular_function,carbohydrate binding;GO:0004672,molecular_function,protein kinase activity;GO:0016020,cellular_component,membrane;GO:0006468,biological_process,protein phosphorylation;GO:000…	-
LOC114270282	58.0713	56.2901	56.2973	23.7821	20.8103	22.3386	1.3007	5.40716	937.897	1.99296e-48	1.43689e-46	V4SP77,Uncharacterized protein	XP_006429262.1,hypothetical protein CICLE_v10012815mg	PF04832,SOUL heme-binding protein	IPR011256,Regulatory factor, effector binding domain superfamily;IPR006917,SOUL haem-binding protein	-	-	-
LOC114270656	4.61674	5.45534	4.43012	1.33113	1.73018	1.23443	1.69754	1.78296	150.189	9.93155e-21	8.06841e-20	A0A061FHB3,Uncharacterized protein	XP_007019068.1,uncharacterized protein LOC18592334	PF05340,Protein of unknown function (DUF740)	IPR008004,Uncharacterised protein family UPF0503	-	-	-
LOC114270675	1.61168	1.27364	1.72381	0.327608	0.206458	0.584871	2.00867	0.272367	62.6084	7.86046e-12	3.17611e-11	S8E7V9,Uncharacterized protein	-	PF10536,Plant mobile domain	IPR019557,Aminotransferase-like, plant mobile domain	-	-	-
LOC114270683	0.542475	0.654946	0.638235	0.169645	0.220501	0.069406	1.88232	-0.473814	34.0482	8.75616e-08	2.49618e-07	A5BJW1,Uncharacterized protein	-	PF04434,SWIM zinc finger;PF10551,MULE transposase domain;PF03108,MuDR family transposase;PF10536,Plant mobile domain	IPR018289,MULE transposase domain;IPR004332,Transposase, MuDR, plant;IPR006564,Zinc finger, PMZ-type;IPR007527,Zinc finger, SWIM-type;IPR019557,Aminotransferase-like, plant mobile domain	-	GO:0008270,molecular_function,zinc ion binding	-
LOC114270694	0.0689256	0.0924623	0.162186	1.331	1.25451	1.12094	-3.59021	0.154366	140.575	6.03493e-20	4.62749e-19	F6HMT5,Uncharacterized protein	XP_002266161.1,putative zinc transporter At3g08650	PF02535,ZIP Zinc transporter	IPR003689,Zinc/iron permease	KOG2474,Zinc transporter and related ZIP domain-containing proteins;COG0428,Predicted divalent heavy-metal cations transporter	GO:0030001,biological_process,metal ion transport;GO:0055085,biological_process,transmembrane transport;GO:0071577,biological_process,zinc ion transmembrane transport;GO:0005385,molecular_function,zinc ion transmembrane transporter activity;GO:0016020,cellular_component,membrane;GO:0016021,cellular_component,integral component of membrane;GO:0046873,molecular_function,metal ion transmembrane tran…	-
LOC114271447	37.9972	37.891	38.4937	15.7007	16.4988	17.9928	1.13773	5.95509	966.267	4.99e-49	3.82899e-47	D7TQ16,Uncharacterized protein	XP_003631655.1,phenylalanine--tRNA ligase alpha subunit, cytoplasmic	PF01409,tRNA synthetases class II core domain (F)	IPR002319,Phenylalanyl-tRNA synthetase;IPR006195,Aminoacyl-tRNA synthetase, class II;IPR004529,Phenylalanyl-tRNA synthetase, class IIc, alpha subunit	COG0016,Phenylalanyl-tRNA synthetase alpha subunit;KOG2784,Phenylalanyl-tRNA synthetase, beta subunit	GO:0004812,molecular_function,aminoacyl-tRNA ligase activity;GO:0006432,biological_process,phenylalanyl-tRNA aminoacylation;GO:0005737,cellular_component,cytoplasm;GO:0004826,molecular_function,phenylalanine-tRNA ligase activity;GO:0043039,biological_process,tRNA aminoacylation;GO:0000049,molecular_function,tRNA binding;GO:0005829,cellular_component,cytosol;GO:0000166,molecular_function,nucleotid…	K01889,ko00970,Aminoacyl-tRNA biosynthesis
LOC114271485	0.898422	0.988275	0.880847	8.43108	8.17606	7.6376	-3.16988	2.45009	646.566	2.34441e-42	1.03501e-40	A0A103YKC4,AP complex subunit sigma	-	PF01217,Clathrin adaptor complex small chain	IPR027155,AP-3 complex subunit sigma;IPR011012,Longin-like domain superfamily;IPR022775,AP complex, mu/sigma subunit;IPR000804,Clathrin adaptor complex, small chain;IPR016635,Adaptor protein complex, sigma subunit	-	GO:0030123,cellular_component,AP-3 adaptor complex;GO:0015031,biological_process,protein transport;GO:0016020,cellular_component,membrane;GO:0016192,biological_process,vesicle-mediated transport;GO:0030117,cellular_component,membrane coat;GO:0008565,molecular_function,protein transporter activity;GO:0006886,biological_process,intracellular protein transport	-
LOC114271350	2.29659	1.63638	2.17046	0.344383	0.364729	0.125241	2.73339	0.19655	95.7554	1.00091e-15	5.5501e-15	A0A067DI19,Uncharacterized protein	-	PF03004,Plant transposase (Ptta/En/Spm family)	IPR004252,Probable transposase, Ptta/En/Spm, plant	-	-	-
LOC114271709	0.0493423	0.07943	0.0580525	1.45433	1.82512	1.86024	-4.67213	-0.493456	110.713	3.01413e-17	1.88657e-16	A0A068U0P8,Uncharacterized protein	-	PF01423,LSM domain	IPR034103,Sm-like protein Lsm8;IPR010920,LSM domain superfamily;IPR001163,LSM domain, eukaryotic/archaea-type	-	GO:0005688,cellular_component,U6 snRNP;GO:0000398,biological_process,mRNA splicing, via spliceosome;GO:0030529,,;GO:0046540,cellular_component,U4/U6 x U5 tri-snRNP complex	-
LOC114272077	1.43731	1.53208	1.69103	0.513259	0.410538	0.646115	1.52582	0.0135098	35.2936	5.53377e-08	1.60568e-07	M1B335,Uncharacterized protein	XP_006366164.1,monocopper oxidase-like protein SKS1	PF00394,Multicopper oxidase;PF07731,Multicopper oxidase;PF07732,Multicopper oxidase	IPR001117,Multicopper oxidase, type 1;IPR008972,Cupredoxin;IPR011706,Multicopper oxidase, type 2;IPR011707,Multicopper oxidase, type 3	KOG1263,Multicopper oxidases;COG2132,Putative multicopper oxidases	GO:0055114,biological_process,oxidation-reduction process;GO:0016491,molecular_function,oxidoreductase activity;GO:0005507,molecular_function,copper ion binding	-
LOC114272084	5.53699	6.57629	5.8259	1.9216	1.90298	1.52243	1.69232	2.61643	265.203	2.69599e-28	3.9191e-27	A0A1S3XY66,monocopper oxidase-like protein SKS1	XP_016444886.1,monocopper oxidase-like protein SKS1	-	IPR001117,Multicopper oxidase, type 1;IPR008972,Cupredoxin;IPR011706,Multicopper oxidase, type 2;IPR011707,Multicopper oxidase, type 3	-	GO:0005507,molecular_function,copper ion binding;GO:0016491,molecular_function,oxidoreductase activity;GO:0055114,biological_process,oxidation-reduction process	-
LOC114272051	0.130633	0.273377	0.122955	0.464694	0.598247	0.318674	-1.38726	-0.0785318	25.8268	2.34816e-06	5.84735e-06	A5AL34,Uncharacterized protein	-	PF13976,AG-pre-integrase domain;PF00665,Integrase core domain;PF07727,Reverse transcriptase (RNA-dependent DNA polymerase);PF05699,hAT family C-terminal dimerisation region;PF04937,Protein of unknown function (DUF 659)	IPR013087,Zinc finger C2H2-type;IPR003656,Zinc finger, BED-type;IPR013103,Reverse transcriptase, RNA-dependent DNA polymerase;IPR001584,Integrase, catalytic core;IPR007021,Domain of unknown function DUF659;IPR036397,Ribonuclease H superfamily;IPR008906,HAT, C-terminal dimerisation domain;IPR025724,GAG-pre-integrase domain;IPR012337,Ribonuclease H-like superfamily	-	GO:0003676,molecular_function,nucleic acid binding;GO:0046983,molecular_function,protein dimerization activity;GO:0003677,molecular_function,DNA binding;GO:0015074,biological_process,DNA integration	-
LOC114273620	0.19333	0.0583534	0.113729	3.04562	2.72423	2.78685	-4.61957	1.18508	369.384	2.8394e-33	6.08431e-32	-	-	-	-	-	-	-
LOC114273651	2.09992	1.74473	1.51425	5.02585	6.38336	7.13568	-1.82737	1.11501	106.922	7.09295e-17	4.31095e-16	A0A1S3YGL2,probable mitochondrial import inner membrane translocase subunit TIM21	XP_016451173.1,-	-	IPR038552,Tim21 IMS domain superfamily;IPR013261,Mitochondrial import inner membrane translocase subunit Tim21	-	GO:0005744,cellular_component,mitochondrial inner membrane presequence translocase complex;GO:0030150,biological_process,protein import into mitochondrial matrix;GO:0016021,cellular_component,integral component of membrane;GO:0016020,cellular_component,membrane	-
LOC114273877	4.68594	4.22757	5.51313	0.0523359	0	0	7.62227	0.76875	327.088	2.06515e-31	3.86502e-30	A0A2C9UM47,Uncharacterized protein	-	-	IPR036188,FAD/NAD(P)-binding domain superfamily;IPR002938,FAD-binding domain	-	GO:0071949,molecular_function,FAD binding	-
LOC114274207	5.12182	4.93258	4.97338	13.0253	13.1383	14.1858	-1.47515	3.88778	505.271	2.91592e-38	9.13259e-37	A0A1Q3DE17,Cystatin domain-containing protein	-	-	IPR006525,Cystatin-related, plant;IPR000010,Cystatin domain	-	GO:0010951,biological_process,negative regulation of endopeptidase activity;GO:0004869,molecular_function,cysteine-type endopeptidase inhibitor activity	-
LOC114274214	0.545757	0.57012	0.382526	0.0236035	0.0409058	0	4.33247	-0.20411	117.419	7.81156e-18	5.11481e-17	A0A1S3VZZ8,endoplasmic reticulum metallopeptidase 1 isoform X3	XP_014523963.1,-	-	IPR007484,Peptidase M28	-	GO:0016021,cellular_component,integral component of membrane;GO:0016020,cellular_component,membrane	-
LOC114274357	0.516734	0.405768	0.489326	0.0384281	0.177593	0.1118	1.98112	-0.185339	43.7602	2.96693e-09	9.64478e-09	A0A1S5RRZ7,AGL3	-	-	IPR017853,Glycoside hydrolase superfamily;IPR011013,Galactose mutarotase-like domain superfamily;IPR013780,Glycosyl hydrolase, all-beta;IPR000322,Glycoside hydrolase family 31	-	GO:0016798,molecular_function,hydrolase activity, acting on glycosyl bonds;GO:0005975,biological_process,carbohydrate metabolic process;GO:0016787,molecular_function,hydrolase activity;GO:0003824,molecular_function,catalytic activity;GO:0004553,molecular_function,hydrolase activity, hydrolyzing O-glycosyl compounds;GO:0030246,molecular_function,carbohydrate binding;GO:0008152,biological_process,m…	-
LOC114274003	0.180336	0.277104	0.135017	0.533192	0.63528	0.636249	-1.58778	-0.0887833	35.3518	5.41703e-08	1.57322e-07	A0A1S3V981,serine--tRNA ligase	XP_014514709.1,serine--tRNA ligase isoform X2	-	IPR006195,Aminoacyl-tRNA synthetase, class II;IPR002317,Serine-tRNA ligase, type1;IPR015866,Serine-tRNA synthetase, type1, N-terminal;IPR002314,Aminoacyl-tRNA synthetase, class II (G/ P/ S/T);IPR010978,Class I and II aminoacyl-tRNA synthetase, tRNA-binding arm;IPR033729,Serine-tRNA ligase catalytic core domain	-	GO:0004812,molecular_function,aminoacyl-tRNA ligase activity;GO:0006434,biological_process,seryl-tRNA aminoacylation;GO:0005737,cellular_component,cytoplasm;GO:0006418,biological_process,tRNA aminoacylation for protein translation;GO:0005524,molecular_function,ATP binding;GO:0016874,molecular_function,ligase activity;GO:0000166,molecular_function,nucleotide binding;GO:0004828,molecular_function,s…	K01875,ko00970,Aminoacyl-tRNA biosynthesis
LOC114274395	0.634973	0.701485	0.695793	1.25908	1.49124	1.491	-1.11241	2.59758	127.7	7.89887e-19	5.56913e-18	A0A1D5AHY8,Pvr4	-	-	IPR002182,NB-ARC;IPR032675,Leucine-rich repeat domain superfamily;IPR027417,P-loop containing nucleoside triphosphate hydrolase	-	GO:0043531,molecular_function,ADP binding	-
LOC114274418	0.350904	0.32589	0.349332	0.658416	0.772594	0.673437	-1.09905	0.531143	29.6684	4.58473e-07	1.22447e-06	A0A103Y7R3,Disease resistance protein	-	PF00931,NB-ARC domain	IPR002182,NB-ARC;IPR038005,Virus X resistance protein-like, coiled-coil domain;IPR032675,Leucine-rich repeat domain superfamily;IPR027417,P-loop containing nucleoside triphosphate hydrolase	-	GO:0043531,molecular_function,ADP binding	-
LOC114274476	2.6424	2.36315	2.53314	1.11403	1.36181	1.08519	1.00943	1.76613	59.798	1.60847e-11	6.31909e-11	F6H1F3,Uncharacterized protein	-	PF00249,Myb-like DNA-binding domain	IPR009057,Homeobox-like domain superfamily;IPR006447,Myb domain, plants;IPR001005,SANT/Myb domain	ENOG410IXDB,-;ENOG410YIVS,-	GO:0006355,biological_process,regulation of transcription, DNA-templated;GO:0044212,molecular_function,transcription regulatory region DNA binding;GO:0003677,molecular_function,DNA binding;GO:0006351,biological_process,transcription, DNA-templated;GO:0005634,cellular_component,nucleus	-
LOC114274460	1.49438	1.76021	1.50088	0.481577	0.609894	0.767893	1.32299	1.13976	61.8648	8.64416e-12	3.47969e-11	F6I153,Uncharacterized protein	-	PF00931,NB-ARC domain	IPR002182,NB-ARC;IPR038005,Virus X resistance protein-like, coiled-coil domain;IPR032675,Leucine-rich repeat domain superfamily;IPR027417,P-loop containing nucleoside triphosphate hydrolase	COG4886,Leucine-rich repeat (LRR) protein;KOG4658,Apoptotic ATPase	GO:0006952,biological_process,defense response;GO:0005886,cellular_component,plasma membrane;GO:0043531,molecular_function,ADP binding;GO:0007165,biological_process,signal transduction	-
LOC114275343	5.93761	6.02699	6.83052	1.97804	1.27825	1.60939	1.90003	2.09217	220.531	1.13522e-25	1.35403e-24	A0A0B0MPI9,Ras-related Rab7	-	PF00071,Ras family	IPR001806,Small GTPase superfamily;IPR005225,Small GTP-binding protein domain;IPR027417,P-loop containing nucleoside triphosphate hydrolase	-	GO:0003924,molecular_function,GTPase activity;GO:0005525,molecular_function,GTP binding	-
LOC114275608	11.7453	12.4248	12.183	5.40838	5.02423	4.99686	1.18534	2.67992	155.136	3.90558e-21	3.27784e-20	A0A067JVL1,Uncharacterized protein	XP_012089137.1,histidine-containing phosphotransfer protein 1	PF01627,Hpt domain	IPR008207,Signal transduction histidine kinase, phosphotransfer (Hpt) domain;IPR036641,HPT domain superfamily	-	GO:0000160,biological_process,phosphorelay signal transduction system;GO:0004871,molecular_function,signal transducer activity;GO:0005622,cellular_component,intracellular	K14490,ko04075,Plant hormone signal transduction
LOC114275766	1.96264	2.13318	2.1574	0.611524	0.845314	0.730714	1.45024	1.81782	120.217	3.78544e-18	2.52373e-17	A0A1J6IHQ7,Potassium transporter	XP_019253225.1,probable potassium transporter 17	-	IPR003855,Potassium transporter	-	GO:0015079,molecular_function,potassium ion transmembrane transporter activity;GO:0006811,biological_process,ion transport;GO:0071805,biological_process,potassium ion transmembrane transport;GO:0016020,cellular_component,membrane;GO:0006813,biological_process,potassium ion transport;GO:0016021,cellular_component,integral component of membrane	-
LOC114276083	2.39639	1.98096	1.67641	0.460786	0.855601	0.861802	1.41653	-0.286532	24.2521	3.91672e-06	9.50154e-06	D7U6X7,Uncharacterized protein	XP_002271337.1,phytosulfokines 3	PF06404,Phytosulfokine precursor protein (PSK)	IPR009438,Phytosulfokine	ENOG410J2W4,-;ENOG410ZAZR,-	GO:0008283,biological_process,cell proliferation;GO:0008083,molecular_function,growth factor activity;GO:0010469,biological_process,regulation of signaling receptor activity;GO:0005576,cellular_component,extracellular region	-
LOC114276143	0	0	0	7.41323	6.9918	6.65734	-11.2005	2.36796	1155.49	1.09731e-51	1.08479e-49	B9HTD1,Transferase family protein	XP_002314561.1,transferase family protein	PF02458,Transferase family	IPR023213,Chloramphenicol acetyltransferase-like domain superfamily;IPR003480,Transferase	ENOG410JAW1,-;ENOG410XUNM,-	GO:0016747,molecular_function,transferase activity, transferring acyl groups other than amino-acyl groups;GO:0016740,molecular_function,transferase activity	-
LOC114276273	1.30174	1.27374	0.780781	2.77576	2.54013	2.83025	-1.29001	1.45836	73.8543	2.80809e-13	1.27914e-12	A0A161XBT2,Uncharacterized protein	XP_017255083.1,-;XP_017255080.1,ubiquitin thioesterase OTU1;XP_017255081.1,-	PF02338,OTU-like cysteine protease	IPR003323,OTU domain	-	-	-
LOC114276357	1.36794	1.22007	1.39193	0.18788	0.122101	0.194728	2.93379	1.53586	291.308	1.1092e-29	1.79634e-28	-	-	-	-	-	-	-
LOC114276394	3.07729	2.86094	2.54352	1.22729	1.00344	1.13381	1.29427	2.84923	190.836	9.87221e-24	1.00908e-22	A0A1U8FAI0,meiotic recombination protein SPO11-2	XP_016552705.1,meiotic recombination protein SPO11-2	-	IPR013048,Meiotic recombination, Spo11;IPR013049,Spo11/DNA topoisomerase VI, subunit A, N-terminal;IPR002815,Spo11/DNA topoisomerase VI subunit A;IPR036388,Winged helix-like DNA-binding domain superfamily;IPR034136,Topoisomerase 6 subunit A/Spo11, TOPRIM domain;IPR036078,Spo11/DNA topoisomerase VI subunit A superfamily	-	GO:0000737,biological_process,DNA catabolic process, endonucleolytic;GO:0003677,molecular_function,DNA binding;GO:0005694,cellular_component,chromosome;GO:0003824,molecular_function,catalytic activity;GO:0006259,biological_process,DNA metabolic process;GO:0005524,molecular_function,ATP binding	K10878,ko04113,Meiosis - yeast
LOC114276421	5.82374	5.4687	5.79997	13.136	12.2824	13.4817	-1.23946	3.71131	325.256	2.51078e-31	4.63976e-30	A0A2C9VGV8,Uncharacterized protein	-	-	IPR015267,Protein phosphatase 4 core regulatory subunit R2	-	GO:0030289,cellular_component,protein phosphatase 4 complex;GO:0043666,biological_process,regulation of phosphoprotein phosphatase activity;GO:0019888,molecular_function,protein phosphatase regulator activity	-
LOC114276789	7.95806	9.22215	8.122	2.72855	3.03987	3.13633	1.46334	2.0896	149.039	1.20378e-20	9.70859e-20	B9GQL8,Wound-responsive family protein	XP_002301801.1,wound-responsive family protein	PF08186,Wound-inducible basic protein family	IPR012643,Wound-inducible basic	ENOG410Z1NX,-;ENOG410J2C5,-	-	-
LOC114276816	1.20075	1.41748	1.35889	0.43004	0.433066	0.481854	1.51878	1.48546	104.447	1.2513e-16	7.43081e-16	A0A061G008,Leucine-rich repeat receptor-like protein kinase family protein	-	PF13855,Leucine rich repeat;PF00069,Protein kinase domain;PF08263,Leucine rich repeat N-terminal domain;PF00560,Leucine Rich Repeat	IPR001611,Leucine-rich repeat;IPR013210,Leucine-rich repeat-containing N-terminal, plant-type;IPR032675,Leucine-rich repeat domain superfamily;IPR011009,Protein kinase-like domain superfamily;IPR003591,Leucine-rich repeat, typical subtype;IPR017441,Protein kinase, ATP binding site;IPR008266,Tyrosine-protein kinase, active site;IPR000719,Protein kinase domain	-	GO:0016301,molecular_function,kinase activity;GO:0016310,biological_process,phosphorylation;GO:0004672,molecular_function,protein kinase activity;GO:0016020,cellular_component,membrane;GO:0006468,biological_process,protein phosphorylation;GO:0000166,molecular_function,nucleotide binding;GO:0005524,molecular_function,ATP binding;GO:0016021,cellular_component,integral component of membrane	-
LOC114276709	0.572075	0.526235	0.576909	0.19381	0.215923	0.151033	1.49267	0.0491009	35.3109	5.49879e-08	1.59581e-07	A5B5A8,Uncharacterized protein	-	PF13966,zinc-binding in reverse transcriptase;PF00078,Reverse transcriptase (RNA-dependent DNA polymerase)	IPR026960,Reverse transcriptase zinc-binding domain;IPR036691,Endonuclease/exonuclease/phosphatase superfamily;IPR000477,Reverse transcriptase domain;IPR020847,AP endonuclease 1, binding site	-	GO:0006281,biological_process,DNA repair;GO:0004519,molecular_function,endonuclease activity;GO:0003677,molecular_function,DNA binding;GO:0090305,biological_process,nucleic acid phosphodiester bond hydrolysis;GO:0005622,cellular_component,intracellular	-
LOC114277249	0.904371	0.601323	1.06402	2.23796	2.35479	1.52601	-1.36624	0.464908	38.8308	1.61356e-08	4.92627e-08	M5X1C5,Uncharacterized protein	XP_007211661.1,uncharacterized protein LOC18779693	PF12697,Alpha/beta hydrolase family;PF00561,alpha/beta hydrolase fold;PF12146,Serine aminopeptidase, S33	IPR000639,Epoxide hydrolase-like;IPR000073,Alpha/beta hydrolase fold-1;IPR029058,Alpha/Beta hydrolase fold	-	GO:0003824,molecular_function,catalytic activity	-
LOC114277372	0.994529	1.41973	1.34671	0.400503	0.462725	0.353721	1.56375	0.705073	60.283	1.38924e-11	5.48951e-11	A0A2C9U4V3,Uncharacterized protein	-	-	IPR003851,Zinc finger, Dof-type	-	GO:0006355,biological_process,regulation of transcription, DNA-templated;GO:0003677,molecular_function,DNA binding;GO:0005634,cellular_component,nucleus	-
LOC114277940	1.65065	1.15636	1.0789	0.341741	0.323046	0.271157	1.98139	-0.00353672	52.7016	1.45581e-10	5.28355e-10	A0A1S8ADG8,Plant transposase	-	-	IPR004252,Probable transposase, Ptta/En/Spm, plant	-	-	-
LOC114277488	23.1914	21.09	21.4815	8.59483	8.63244	7.88518	1.32975	3.06791	242.026	5.21661e-27	6.86768e-26	F6HEV5,Uncharacterized protein	XP_002282898.1,uncharacterized protein LOC100252628 isoform X1	PF13639,Ring finger domain	IPR001841,Zinc finger, RING-type;IPR013083,Zinc finger, RING/FYVE/PHD-type	KOG0800,FOG: Predicted E3 ubiquitin ligase;ENOG41121N2,-	-	-
LOC114277817	6.74247	6.46246	7.76451	2.00981	1.99333	1.71718	1.80115	2.72687	316.536	6.44331e-31	1.14853e-29	B9SKF0,Pentatricopeptide repeat-containing protein, putative	XP_002526480.1,uncharacterized protein At1g28695 isoform X2	PF03407,Nucleotide-diphospho-sugar transferase	IPR005069,Nucleotide-diphospho-sugar transferase	-	GO:0016021,cellular_component,integral component of membrane;GO:0016020,cellular_component,membrane	-
LOC114278612	4.71146	4.87568	4.77528	1.72055	1.81422	1.58311	1.42994	2.50326	193.719	5.7352e-24	5.98362e-23	A0A1S4D7P7,uncharacterized protein LOC107826810	XP_016509329.1,uncharacterized protein LOC107826810	-	IPR025452,Domain of unknown function DUF4218	-	-	-
LOC114278260	4.45267	4.25913	4.40353	2.36112	1.25031	1.57421	1.29488	0.79438	45.1214	1.74753e-09	5.80673e-09	-	-	-	-	-	-	-
LOC114278875	0.50809	0.495704	0.525323	0.187782	0.162717	0.170725	1.4894	-0.230919	28.6519	6.79869e-07	1.78718e-06	P93080,3-hydroxy-3-methylglutaryl coenzyme A reductase	-	PF00368,Hydroxymethylglutaryl-coenzyme A reductase	IPR023076,Hydroxymethylglutaryl-CoA reductase, class I/II, conserved site;IPR002202,Hydroxymethylglutaryl-CoA reductase, class I/II;IPR009023,Hydroxymethylglutaryl-CoA reductase, class I/II, NAD/NADP-binding domain superfamily;IPR004554,Hydroxymethylglutaryl-CoA reductase, eukaryotic/archaeal type;IPR023282,Hydroxymethylglutaryl-CoA reductase, N-terminal;IPR023074,Hydroxymethylglutaryl-CoA reduct…	-	GO:0050662,molecular_function,coenzyme binding;GO:0004420,molecular_function,hydroxymethylglutaryl-CoA reductase (NADPH) activity;GO:0015936,biological_process,coenzyme A metabolic process;GO:0016616,molecular_function,oxidoreductase activity, acting on the CH-OH group of donors, NAD or NADP as acceptor;GO:0050661,molecular_function,NADP binding;GO:0005783,cellular_component,endoplasmic reticulum…	-
LOC114278899	0.498203	0.363868	0.716404	0.909555	1.11316	1.07417	-1.08261	1.61726	52.5173	5.40695e-10	1.87512e-09	F6HE38,Uncharacterized protein	XP_002274934.1,squamosa promoter-binding-like protein 1	PF03110,SBP domain	IPR020683,Ankyrin repeat-containing domain;IPR036893,SBP domain superfamily;IPR004333,SBP domain;IPR036770,Ankyrin repeat-containing domain superfamily	ENOG4110DQF,-;ENOG410IIZ6,-	GO:0003677,molecular_function,DNA binding;GO:0005634,cellular_component,nucleus;GO:0016021,cellular_component,integral component of membrane;GO:0046872,molecular_function,metal ion binding;GO:0016020,cellular_component,membrane	-
LOC114278979	0.167507	0.337061	0.459845	1.16335	1.131	1.05252	-1.86319	-0.0228693	47.8214	7.09157e-10	2.43732e-09	A0A1J6IXH0,Uncharacterized protein	XP_019247710.1,putative prolyl-tRNA synthetase associated domain-containing protein 1	-	IPR036754,YbaK/aminoacyl-tRNA synthetase-associated domain superfamily;IPR007214,YbaK/aminoacyl-tRNA synthetase-associated domain	-	GO:0005829,cellular_component,cytosol;GO:0002161,molecular_function,aminoacyl-tRNA editing activity;GO:0106074,biological_process,aminoacyl-tRNA metabolism involved in translational fidelity	-
LOC114279099	1.71093	1.54236	1.31513	3.45464	3.39533	3.28841	-1.19199	1.96344	95.2616	1.10085e-15	6.0792e-15	A9PJS9,Uncharacterized protein	-	-	IPR036249,Thioredoxin-like superfamily	-	-	-
LOC114279198	0.114678	0.0492281	0.0449738	1.0179	1.21195	1.23769	-4.09539	1.55705	421.434	4.5587e-35	1.12667e-33	A0A1U8GK83,G-type lectin S-receptor-like serine/threonine-protein kinase CES101	XP_016571677.1,G-type lectin S-receptor-like serine/threonine-protein kinase CES101	-	IPR001480,Bulb-type lectin domain;IPR001245,Serine-threonine/tyrosine-protein kinase, catalytic domain;IPR011009,Protein kinase-like domain superfamily;IPR008271,Serine/threonine-protein kinase, active site;IPR036426,Bulb-type lectin domain superfamily;IPR003609,PAN/Apple domain;IPR021820,S-locus receptor kinase, C-terminal;IPR000719,Protein kinase domain	-	GO:0016301,molecular_function,kinase activity;GO:0016310,biological_process,phosphorylation;GO:0030246,molecular_function,carbohydrate binding;GO:0004672,molecular_function,protein kinase activity;GO:0016020,cellular_component,membrane;GO:0006468,biological_process,protein phosphorylation;GO:0005524,molecular_function,ATP binding;GO:0016021,cellular_component,integral component of membrane;GO:000…	-
LOC114279884	0.47041	0.686262	0.449678	2.06182	2.35625	2.73846	-2.15383	0.881315	119.127	4.77943e-18	3.16416e-17	A0A0D3BML7,Uncharacterized protein	-	PF00400,WD domain, G-beta repeat;PF04053,Coatomer WD associated region	IPR036322,WD40-repeat-containing domain superfamily;IPR017986,WD40-repeat-containing domain;IPR006692,Coatomer, WD associated region;IPR015943,WD40/YVTN repeat-like-containing domain superfamily;IPR020472,G-protein beta WD-40 repeat;IPR001680,WD40 repeat	-	GO:0016192,biological_process,vesicle-mediated transport;GO:0006886,biological_process,intracellular protein transport;GO:0030117,cellular_component,membrane coat;GO:0005198,molecular_function,structural molecule activity	-
LOC114279891	0.545742	0.524673	0.410218	0.107852	0.0667542	0.151286	2.17211	-0.372747	46.5311	1.08864e-09	3.67648e-09	A0A1D1ZJY6,E3 ubiquitin-protein ligase SIS3	-	-	IPR001841,Zinc finger, RING-type;IPR013083,Zinc finger, RING/FYVE/PHD-type	-	GO:0016874,molecular_function,ligase activity;GO:0016021,cellular_component,integral component of membrane;GO:0016020,cellular_component,membrane	-
LOC114280606	33.3777	33.414	30.2249	12.1109	10.3815	13.142	1.40907	3.60914	360.811	1.13787e-32	2.33723e-31	M5VHR4,Uncharacterized protein	XP_007199112.1,-	PF04398,Protein of unknown function, DUF538	IPR007493,Protein of unknown function DUF538;IPR036758,At5g01610-like superfamily	-	-	-
LOC114280294	0.535163	0.516895	0.566669	1.22381	1.41394	1.36485	-1.36382	0.394859	40.0161	1.01526e-08	3.15067e-08	A0A068U3L3,Uncharacterized protein	-	PF02671,Paired amphipathic helix repeat;PF16879,C-terminal domain of Sin3a protein;PF08295,Sin3 family co-repressor	IPR031693,Sin3, C-terminal;IPR013194,Histone deacetylase interacting domain;IPR036600,Paired amphipathic helix superfamily;IPR003822,Paired amphipathic helix	-	GO:0006355,biological_process,regulation of transcription, DNA-templated;GO:0005634,cellular_component,nucleus	-
LOC114280318	0.425133	0.152082	0.333453	4.27284	4.78414	3.50935	-3.88943	0.827812	239.77	8.03696e-27	1.04484e-25	V5RA72,ATP-dependent 6-phosphofructokinase	-	PF00365,Phosphofructokinase	IPR022953,ATP-dependent 6-phosphofructokinase;IPR035966,Phosphofructokinase superfamily;IPR012004,Pyrophosphate-dependent phosphofructokinase TP0108-type;IPR000023,Phosphofructokinase domain	-	GO:0016301,molecular_function,kinase activity;GO:0006096,biological_process,glycolytic process;GO:0005737,cellular_component,cytoplasm;GO:0006002,biological_process,fructose 6-phosphate metabolic process;GO:0003824,molecular_function,catalytic activity;GO:0016740,molecular_function,transferase activity;GO:0046872,molecular_function,metal ion binding;GO:0003872,molecular_function,6-phosphofructoki…	-
LOC114281497	0.390858	0.443662	0.294778	0.112045	0.114742	0.111128	1.707	-0.0930869	39.5551	1.19445e-08	3.68442e-08	A0A251Q479,Uncharacterized protein	-	-	IPR001480,Bulb-type lectin domain;IPR001245,Serine-threonine/tyrosine-protein kinase, catalytic domain;IPR008271,Serine/threonine-protein kinase, active site;IPR011009,Protein kinase-like domain superfamily;IPR000858,S-locus glycoprotein domain;IPR025287,Wall-associated receptor kinase, galacturonan-binding domain;IPR000742,EGF-like domain;IPR036426,Bulb-type lectin domain superfamily;IPR003609,P…	-	GO:0030247,molecular_function,polysaccharide binding;GO:0048544,biological_process,recognition of pollen;GO:0004674,molecular_function,protein serine/threonine kinase activity;GO:0016020,cellular_component,membrane;GO:0006468,biological_process,protein phosphorylation;GO:0005524,molecular_function,ATP binding;GO:0016021,cellular_component,integral component of membrane;GO:0004672,molecular_functi…	-
LOC114281614	5.92356	6.19161	6.35822	14.3171	14.2498	14.2343	-1.26574	4.49322	567.497	3.57077e-40	1.28293e-38	A0A2C9U7F0,Uncharacterized protein	-	-	IPR005069,Nucleotide-diphospho-sugar transferase	-	GO:0016021,cellular_component,integral component of membrane;GO:0016020,cellular_component,membrane	-
LOC114281477	1.49569	1.85071	1.5496	0.249577	0.353886	0.42081	2.21763	0.703422	108.338	5.1421e-17	3.15957e-16	A0A251RBW0,Uncharacterized protein	-	-	IPR036396,Cytochrome P450 superfamily;IPR002401,Cytochrome P450, E-class, group I;IPR001128,Cytochrome P450;IPR017972,Cytochrome P450, conserved site	-	GO:0016705,molecular_function,oxidoreductase activity, acting on paired donors, with incorporation or reduction of molecular oxygen;GO:0046872,molecular_function,metal ion binding;GO:0004497,molecular_function,monooxygenase activity;GO:0016491,molecular_function,oxidoreductase activity;GO:0005506,molecular_function,iron ion binding;GO:0055114,biological_process,oxidation-reduction process;GO:0020…	-
LOC114281489	2.97712	2.51606	2.18916	0.453871	0.524385	0.247587	2.54268	-0.365347	59.5181	1.75075e-11	6.86164e-11	A0A067FYL3,Uncharacterized protein	XP_006486628.1,glycerol-3-phosphate acyltransferase 3	PF01553,Acyltransferase	IPR002123,Phospholipid/glycerol acyltransferase	-	GO:0016746,molecular_function,transferase activity, transferring acyl groups;GO:0016021,cellular_component,integral component of membrane;GO:0008152,biological_process,metabolic process;GO:0016020,cellular_component,membrane	K13506,ko00561,Glycerolipid metabolism;K13506,ko00564,Glycerophospholipid metabolism
LOC114281959	90.7259	89.7862	88.8726	367.335	350.373	377.159	-2.0748	8.04686	5310.8	1.8015e-80	2.63904e-77	A0A1Q3BUM9,Ferritin_2 domain-containing protein	-	-	-	-	-	-
LOC114281858	0.893137	0.67095	0.490373	8.13942	8.59991	8.94615	-3.67108	2.49676	761.864	3.76947e-45	2.13127e-43	A0A0B2PU55,Desiccation-related protein PCC13-62	-	PF13668,erritin-like domain	-	-	-	-
LOC114282127	3.20335	3.40648	3.46931	1.4446	1.4386	1.59958	1.11994	3.0222	172.552	1.82217e-22	1.70513e-21	A0A067F3R0,Uncharacterized protein	XP_015384572.1,-;XP_015384574.1,-;XP_006474331.1,-;XP_006474328.1,-;XP_015384571.1,-;XP_015384573.1,-	PF01535,PPR repeat	IPR002885,Pentatricopeptide repeat;IPR011990,Tetratricopeptide-like helical domain superfamily	-	-	-
LOC114283002	9.2465	9.78515	9.40864	4.57186	4.49241	4.28699	1.03908	4.06661	294.675	7.50463e-30	1.23146e-28	A0A2C9UKM4,Uncharacterized protein	-	-	IPR011009,Protein kinase-like domain superfamily;IPR017441,Protein kinase, ATP binding site;IPR025287,Wall-associated receptor kinase, galacturonan-binding domain;IPR008271,Serine/threonine-protein kinase, active site;IPR000719,Protein kinase domain	-	GO:0030247,molecular_function,polysaccharide binding;GO:0004672,molecular_function,protein kinase activity;GO:0016020,cellular_component,membrane;GO:0006468,biological_process,protein phosphorylation;GO:0005524,molecular_function,ATP binding;GO:0016021,cellular_component,integral component of membrane	-
LOC114283009	0.732672	0.884578	0.377128	2.2805	2.823	2.23415	-1.87836	1.89518	148.555	5.4272e-15	2.84542e-14	V4TM96,Uncharacterized protein	XP_006448368.1,hypothetical protein CICLE_v10014602mg	PF13947,Wall-associated receptor kinase galacturonan-binding;PF00069,Protein kinase domain	IPR011009,Protein kinase-like domain superfamily;IPR017441,Protein kinase, ATP binding site;IPR025287,Wall-associated receptor kinase, galacturonan-binding domain;IPR008271,Serine/threonine-protein kinase, active site;IPR000719,Protein kinase domain	-	GO:0030247,molecular_function,polysaccharide binding;GO:0004672,molecular_function,protein kinase activity;GO:0016020,cellular_component,membrane;GO:0006468,biological_process,protein phosphorylation;GO:0005524,molecular_function,ATP binding;GO:0016021,cellular_component,integral component of membrane	-
LOC114283023	0.0151595	0.0488068	0	0.431407	0.427227	0.437047	-4.09028	-0.730408	79.763	5.62501e-14	2.71098e-13	A5AXU8,Uncharacterized protein	-	PF02136,Nuclear transport factor 2 (NTF2) domain;PF00076,RNA recognition motif. (a.k.a. RRM, RBD, or RNP domain)	IPR032710,NTF2-like domain superfamily;IPR012677,Nucleotide-binding alpha-beta plait domain superfamily;IPR018222,Nuclear transport factor 2, eukaryote;IPR002075,Nuclear transport factor 2;IPR000504,RNA recognition motif domain;IPR035979,RNA-binding domain superfamily	-	GO:0003723,molecular_function,RNA binding;GO:0003676,molecular_function,nucleic acid binding	-
LOC114282446	2.17459	1.77461	1.67011	3.49941	3.75049	4.3537	-1.0891	1.78708	69.02	1.07625e-12	4.67142e-12	V7AW58,Uncharacterized protein	XP_007137888.1,hypothetical protein PHAVU_009G164300g	PF00010,Helix-loop-helix DNA-binding domain	IPR011598,Myc-type, basic helix-loop-helix (bHLH) domain;IPR036638,Helix-loop-helix DNA-binding domain superfamily	-	GO:0046983,molecular_function,protein dimerization activity	-
LOC114283536	0.844166	0.810967	0.865031	0.332118	0.21584	0.301951	1.51854	-0.329409	27.1764	1.2128e-06	3.11276e-06	D7TAG7,Uncharacterized protein	XP_002263365.1,GEM-like protein 5	PF02893,RAM domain	IPR037848,GEM-like protein;IPR004182,GRAM domain;IPR011993,PH-like domain superfamily	ENOG410YCSJ,-;ENOG410IG99,-	-	-
LOC114283669	0.263001	0.249042	0.273024	3.3963	3.46071	3.55098	-3.77867	2.13616	641.14	3.25175e-42	1.41618e-40	A0A1R3HA65,Uncharacterized protein	-	-	IPR020683,Ankyrin repeat-containing domain;IPR002110,Ankyrin repeat;IPR036770,Ankyrin repeat-containing domain superfamily;IPR026961,PGG domain	-	GO:0016021,cellular_component,integral component of membrane;GO:0016020,cellular_component,membrane	-
LOC114282487	1.18632	1.51908	1.11024	0.548053	0.403665	0.478342	1.39491	0.285713	36.8163	3.17894e-08	9.42597e-08	F6HQD1,Uncharacterized protein	-	PF07859,alpha/beta hydrolase fold;PF00135,Carboxylesterase family	IPR013094,Alpha/beta hydrolase fold-3;IPR029058,Alpha/Beta hydrolase fold	COG0657,Esterase/lipase;KOG1515,Arylacetamide deacetylase	GO:0009056,biological_process,catabolic process;GO:0016787,molecular_function,hydrolase activity;GO:0008152,biological_process,metabolic process	-
LOC114283800	0.103556	0.250054	0.162449	0.362527	0.486406	0.459311	-1.3414	0.0192441	27.4332	1.10463e-06	2.8455e-06	A0A1U8B9I2,uncharacterized protein LOC104612199	XP_010277843.1,-;XP_010277844.1,-;XP_010277842.1,uncharacterized protein LOC104612199	-	IPR036249,Thioredoxin-like superfamily	-	-	-
LOC114284192	23.2905	21.6175	25.6651	1.79202	1.58894	2.2279	3.60511	3.4432	1298.1	1.2782e-53	1.52007e-51	A0A1R3JZ67,Uncharacterized protein	-	-	IPR004360,Glyoxalase/fosfomycin resistance/dioxygenase domain;IPR037523,Vicinal oxygen chelate (VOC) domain;IPR029068,Glyoxalase/Bleomycin resistance protein/Dihydroxybiphenyl dioxygenase	-	-	-
LOC114284203	1.75625	1.75479	1.92377	0.738607	0.746688	0.906549	1.13058	0.665834	33.8603	9.38813e-08	2.66973e-07	D7MP20,Binding protein	XP_002865107.1,sister chromatid cohesion protein PDS5 homolog A isoform X4	-	IPR011989,Armadillo-like helical;IPR016024,Armadillo-type fold	-	GO:0009556,biological_process,microsporogenesis;GO:0005739,cellular_component,mitochondrion;GO:0005829,cellular_component,cytosol;GO:0009507,cellular_component,chloroplast;GO:0006281,biological_process,DNA repair;GO:0005634,cellular_component,nucleus	-
LOC114284608	1.24802	1.26375	1.27887	0.409172	0.212733	0.312485	1.97285	-0.397936	39.8267	1.0853e-08	3.36026e-08	A0A1Q3BDN2,AP2 domain-containing protein	-	-	IPR036955,AP2/ERF domain superfamily;IPR001471,AP2/ERF domain;IPR017392,AP2/ERF transcription factor ERF/PTI6;IPR016177,DNA-binding domain superfamily	-	GO:0006355,biological_process,regulation of transcription, DNA-templated;GO:0003700,molecular_function,DNA binding transcription factor activity;GO:0003677,molecular_function,DNA binding;GO:0005634,cellular_component,nucleus;GO:0006351,biological_process,transcription, DNA-templated	-
LOC114284641	3.02269	2.57604	2.77181	6.55085	6.6943	6.45694	-1.29481	1.93382	110.013	3.5256e-17	2.19477e-16	B9RV51,Uncharacterized protein	XP_002517620.1,uncharacterized protein LOC8282321	PF06232,mbryo-specific protein 3, (ATS3)	IPR036392,PLAT/LH2 domain superfamily;IPR010417,Embryo-specific ATS3	-	-	-
LOC114284513	5.28811	5.40953	5.17956	1.5356	1.83535	1.79088	1.56713	2.26398	192.54	6.90496e-24	7.16231e-23	A0A1S3ZSN5,uncharacterized protein LOC107790038 isoform X2	XP_016467421.1,-	-	IPR004252,Probable transposase, Ptta/En/Spm, plant	-	-	-
LOC114284838	2.86681	2.98756	2.76931	47.9686	50.655	51.6311	-4.16674	4.98395	4516.23	1.66616e-77	1.73216e-74	D7SSN5,Uncharacterized protein	XP_002271843.2,chitotriosidase-1	PF00704,lycosyl hydrolases family 18	IPR017853,Glycoside hydrolase superfamily;IPR029070,Chitinase insertion domain superfamily;IPR011583,Chitinase II;IPR001223,Glycoside hydrolase family 18, catalytic domain	COG3325,Chitinase;KOG2806,Chitinase	GO:0005975,biological_process,carbohydrate metabolic process;GO:0004568,molecular_function,chitinase activity;GO:0006032,biological_process,chitin catabolic process;GO:0005576,cellular_component,extracellular region;GO:0008061,molecular_function,chitin binding	K01183,ko00520,Amino sugar and nucleotide sugar metabolism
LOC114285605	2.35603	2.03681	2.15595	0.0443437	0	0.0483791	5.94415	-0.0589222	167.157	4.60348e-22	4.18036e-21	-	-	-	-	-	-	-
LOC114285623	32.1225	33.0047	34.3904	14.2769	13.6902	13.8009	1.19828	4.00998	371.295	2.362e-33	5.09521e-32	A0A1U8AT70,probable protein phosphatase 2C 60	XP_010266045.1,probable protein phosphatase 2C 60	-	IPR015655,Protein phosphatase 2C family;IPR000222,PPM-type phosphatase, divalent cation binding;IPR001932,PPM-type phosphatase domain;IPR036457,PPM-type phosphatase domain superfamily	-	GO:0016787,molecular_function,hydrolase activity;GO:0004721,molecular_function,phosphoprotein phosphatase activity;GO:0043169,molecular_function,cation binding;GO:0003824,molecular_function,catalytic activity;GO:0046872,molecular_function,metal ion binding;GO:0006470,biological_process,protein dephosphorylation;GO:0004722,molecular_function,protein serine/threonine phosphatase activity	-
LOC114285638	8.13205	6.89412	8.66571	16.2591	15.6738	15.2627	-1.06439	3.66671	224.646	7.5031e-26	9.08376e-25	F1DRC0,Allene oxide cyclase	-	PF06351,Allene oxide cyclase	IPR009410,Allene oxide cyclase;IPR034871,Allene oxide cyclase superfamily	-	GO:0009507,cellular_component,chloroplast;GO:0009695,biological_process,jasmonic acid biosynthetic process;GO:0046423,molecular_function,allene-oxide cyclase activity;GO:0016853,molecular_function,isomerase activity	-
LOC114286258	1.59836	1.97347	1.93529	3.73793	4.04532	4.00925	-1.14712	2.7422	149.16	1.17694e-20	9.50164e-20	A0A291AR70,9-cis-epoxycarotenoid dioxygenase	-	-	IPR004294,Carotenoid oxygenase	-	GO:0055114,biological_process,oxidation-reduction process;GO:0016702,molecular_function,oxidoreductase activity, acting on single donors with incorporation of molecular oxygen, incorporation of two atoms of oxygen;GO:0051213,molecular_function,dioxygenase activity;GO:0046872,molecular_function,metal ion binding	-
LOC114286453	0.672929	0.732797	0.861577	0.321851	0.0871534	0.153624	1.96326	-0.142364	44.2715	2.49564e-09	8.17538e-09	A0A068J5W3,Glycosyltransferase	-	PF00201,UDP-glucoronosyl and UDP-glucosyl transferase	IPR035595,UDP-glycosyltransferase family, conserved site;IPR002213,UDP-glucuronosyl/UDP-glucosyltransferase	-	GO:0016758,molecular_function,transferase activity, transferring hexosyl groups;GO:0016757,molecular_function,transferase activity, transferring glycosyl groups;GO:0016740,molecular_function,transferase activity;GO:0008152,biological_process,metabolic process	-
LOC114287142	0.476045	0.463828	0.353734	1.19684	0.882628	0.916807	-1.23377	0.117821	26.3439	1.68736e-06	4.26947e-06	D7TN69,Uncharacterized protein	XP_002272557.1,methyltransferase-like protein 7A	PF13649,Methyltransferase domain;PF13489,Methyltransferase domain;PF05148,Hypothetical methyltransferase;PF13847,Methyltransferase domain;PF08241,Methyltransferase domain;PF08242,Methyltransferase domain;PF01209,ubiE/COQ5 methyltransferase family	IPR013216,Methyltransferase type 11;IPR029063,S-adenosyl-L-methionine-dependent methyltransferase	ENOG410IQG6,-;ENOG4111H81,-	GO:0032259,biological_process,methylation;GO:0008168,molecular_function,methyltransferase activity;GO:0008152,biological_process,metabolic process	-
LOC114287293	14.4473	14.1508	15.4353	95.821	100.9	94.5874	-2.78555	5.24196	3215.14	3.79438e-71	2.27794e-68	F6HVY6,Uncharacterized protein	XP_002267697.3,high mobility group B protein 7	PF00505,HMG (high mobility group) box	IPR009071,High mobility group box domain;IPR036910,High mobility group box domain superfamily	KOG0381,HMG box-containing protein;COG5648,Chromatin-associated proteins containing the HMG domain	GO:0010197,biological_process,polar nucleus fusion;GO:0003677,molecular_function,DNA binding;GO:0005634,cellular_component,nucleus;GO:0000741,biological_process,karyogamy	-
LOC114289259	21.7907	22.0098	21.93	48.4015	46.7857	46.5484	-1.16078	6.11577	1132.32	4.42174e-52	4.55284e-50	F6GZ63,Uncharacterized protein	XP_003635057.1,zinc-finger homeodomain protein 2 isoform X1	PF04770,ZF-HD protein dimerisation region	IPR006456,ZF-HD homeobox protein, Cys/His-rich dimerisation domain;IPR006455,Homeodomain, ZF-HD class;IPR009057,Homeobox-like domain superfamily	ENOG410IX1N,-;ENOG410YEN7,-	GO:0003677,molecular_function,DNA binding	-
LOC114289397	0.359166	0.321209	0.446044	0.0811199	0.184517	0.088502	1.53326	-0.0897816	31.0914	2.68126e-07	7.31495e-07	A0A061DPQ0,Kinase interacting family protein, putative	-	PF07765,KIP1-like protein	IPR011684,Protein Networked (NET), actin-binding (NAB) domain	-	GO:0016301,molecular_function,kinase activity;GO:0016310,biological_process,phosphorylation;GO:0003779,molecular_function,actin binding	-
LOC114289416	0.0932309	0.100054	0.0365629	6.53813	6.97915	8.64933	-6.49894	2.13128	838.927	3.47924e-46	2.0998e-44	F6I2H0,Uncharacterized protein	XP_002266720.1,nicotinamidase 1	PF00857,Isochorismatase family	IPR000868,Isochorismatase-like;IPR036380,Isochorismatase-like superfamily	ENOG410IE4Z,-;ENOG4111HN4,-	GO:0005737,cellular_component,cytoplasm;GO:0008936,molecular_function,nicotinamidase activity;GO:0003824,molecular_function,catalytic activity;GO:0006769,biological_process,nicotinamide metabolic process;GO:0008152,biological_process,metabolic process	-
LOC114289440	0.41695	0.356573	0.260606	0.688624	0.573757	0.809082	-1.0146	0.565577	24.8468	3.07733e-06	7.55512e-06	-	-	-	-	-	-	-
LOC114289648	3.12789	2.59586	2.53598	1.02124	0.713653	0.718825	1.69995	1.9794	166.233	8.4307e-22	7.50151e-21	D7UDI2,Uncharacterized protein	-	PF09423,PhoD-like phosphatase	IPR018946,Alkaline phosphatase D-related;IPR038607,PhoD-like superfamily	ENOG410YEG6,-;ENOG410IHSI,-	GO:0016021,cellular_component,integral component of membrane;GO:0004568,molecular_function,chitinase activity;GO:0006032,biological_process,chitin catabolic process;GO:0016020,cellular_component,membrane;GO:0008061,molecular_function,chitin binding;GO:0005576,cellular_component,extracellular region	-
LOC114289084	0.784878	0.806011	1.0508	0.385103	0.500549	0.330116	1.01721	-0.141275	14.8573	0.000219835	0.000440737	A0A068TT21,Uncharacterized protein	-	PF00931,NB-ARC domain	IPR002182,NB-ARC;IPR038005,Virus X resistance protein-like, coiled-coil domain;IPR032675,Leucine-rich repeat domain superfamily;IPR027417,P-loop containing nucleoside triphosphate hydrolase	-	GO:0043531,molecular_function,ADP binding	-
LOC114289695	0.0941977	0.159219	0.177322	0.555281	0.514346	0.564032	-1.96633	0.453291	76.2113	1.45993e-13	6.81498e-13	A0A0D2MUY5,Uncharacterized protein	XP_012473821.1,E3 ubiquitin protein ligase DRIP2-like isoform X1	PF13923,Zinc finger, C3HC4 type (RING finger)	IPR001841,Zinc finger, RING-type;IPR017907,Zinc finger, RING-type, conserved site;IPR013083,Zinc finger, RING/FYVE/PHD-type	-	-	-
LOC114289132	0.593025	0.654103	0.878597	2.45554	2.6307	2.82512	-1.96608	1.47777	159.961	1.63491e-21	1.41336e-20	A0A1U8A271,uncharacterized protein LOC104600018	XP_010261112.1,uncharacterized protein LOC104600018	-	IPR037219,Peptidase M41-like	-	GO:0006508,biological_process,proteolysis;GO:0016020,cellular_component,membrane;GO:0005524,molecular_function,ATP binding;GO:0016021,cellular_component,integral component of membrane;GO:0004222,molecular_function,metalloendopeptidase activity	-
LOC114289145	2.40541	2.74876	2.74268	4.94985	5.19143	5.16979	-1.00606	3.22468	160.933	1.37474e-21	1.19582e-20	A0A251Q8A5,Uncharacterized protein	-	-	IPR001048,Aspartate/glutamate/uridylate kinase;IPR018042,Aspartate kinase, conserved site;IPR001341,Aspartate kinase;IPR002912,ACT domain;IPR036393,Acetylglutamate kinase-like superfamily	-	GO:0008652,biological_process,cellular amino acid biosynthetic process;GO:0009089,biological_process,lysine biosynthetic process via diaminopimelate;GO:0009088,biological_process,threonine biosynthetic process;GO:0004072,molecular_function,aspartate kinase activity;GO:0016310,biological_process,phosphorylation	-
LOC114290434	1.12744	1.09594	1.18362	2.71486	3.09336	2.82728	-1.40376	3.05798	267.324	1.99075e-28	2.92959e-27	A0A140G4W2,LRR-RLK	-	PF11721,i-glucose binding within endoplasmic reticulum;PF13855,Leucine rich repeat;PF07714,Protein tyrosine kinase	IPR001611,Leucine-rich repeat;IPR001245,Serine-threonine/tyrosine-protein kinase, catalytic domain;IPR032675,Leucine-rich repeat domain superfamily;IPR011009,Protein kinase-like domain superfamily;IPR008271,Serine/threonine-protein kinase, active site;IPR021720,Malectin;IPR000719,Protein kinase domain	-	GO:0016020,cellular_component,membrane;GO:0006468,biological_process,protein phosphorylation;GO:0005524,molecular_function,ATP binding;GO:0016021,cellular_component,integral component of membrane;GO:0004672,molecular_function,protein kinase activity	-
LOC114290523	0.640759	0.565649	0.535004	1.9117	2.0206	1.71895	-1.75108	1.13637	105.974	8.80843e-17	5.29228e-16	D7TBL3,Uncharacterized protein	-	PF03638,Tesmin/TSO1-like CXC domain, cysteine-rich domain	IPR005172,CRC domain;IPR028307,Lin-54 family;IPR033467,Tesmin/TSO1-like CXC domain	KOG1171,Metallothionein-like protein;ENOG4110UR5,-	-	-
LOC114290512	1.99625	2.01307	2.02469	4.75742	4.6276	4.88503	-1.29092	2.41326	153.886	4.90814e-21	4.08838e-20	A0A151TGM2,Uncharacterized protein	-	PF05699,hAT family C-terminal dimerisation region;PF04937,Protein of unknown function (DUF 659)	IPR008906,HAT, C-terminal dimerisation domain;IPR007021,Domain of unknown function DUF659;IPR012337,Ribonuclease H-like superfamily	-	GO:0046983,molecular_function,protein dimerization activity	-
LOC114291008	2.38871	2.77201	2.73137	0.96526	0.878661	0.946726	1.45275	2.7215	223.78	6.45591e-26	7.85433e-25	Q5EEP9,Sucrose-phosphate synthase 1	NP_001267857.1,sucrose-phosphate synthase 1	PF00534,lycosyl transferases group 1;PF05116,Sucrose-6F-phosphate phosphohydrolase;PF00862,Sucrose synthase	IPR000368,Sucrose synthase;IPR023214,HAD superfamily;IPR001296,Glycosyl transferase, family 1;IPR035659,Sucrose-phosphate synthase, C-terminal;IPR012819,Sucrose phosphate synthase, plant;IPR006380,Sucrose-phosphatase-like, N-terminal	KOG0853,Glycosyltransferase;COG0438,Glycosyltransferase	GO:0016757,molecular_function,transferase activity, transferring glycosyl groups;GO:0046524,molecular_function,sucrose-phosphate synthase activity;GO:0016740,molecular_function,transferase activity;GO:0016157,molecular_function,sucrose synthase activity;GO:0005886,cellular_component,plasma membrane;GO:0005985,biological_process,sucrose metabolic process	K00696,ko00500,Starch and sucrose metabolism
LOC114291056	2.19917	2.15805	2.02029	1.04102	1.00819	0.80171	1.10089	0.905431	38.5022	1.73551e-08	5.27909e-08	B9H7P5,Uncharacterized protein	XP_002307484.2,hypothetical protein POPTR_0005s21130g	PF02701,of domain, zinc finger	IPR003851,Zinc finger, Dof-type	ENOG410IZ8S,-;ENOG410YN7T,-	GO:0006355,biological_process,regulation of transcription, DNA-templated;GO:0003677,molecular_function,DNA binding;GO:0005634,cellular_component,nucleus	-
LOC114291116	9.30779	9.87971	9.65044	1.24162	1.07589	0.774065	3.15012	1.71181	370.391	2.57676e-33	5.55106e-32	A0A068TV45,Uncharacterized protein	-	PF14368,Probable lipid transfer	IPR016140,Bifunctional inhibitor/plant lipid transfer protein/seed storage helical domain;IPR036312,Bifunctional inhibitor/plant lipid transfer protein/seed storage helical domain superfamily	-	-	-
LOC114291351	1.32697	1.29825	1.31896	2.82523	2.60931	3.06964	-1.15435	2.70706	148.184	1.41287e-20	1.13438e-19	B9SHP9,Disease resistance protein RPM1, putative	XP_002525518.1,disease resistance protein RPM1	PF00931,NB-ARC domain	IPR002182,NB-ARC;IPR038005,Virus X resistance protein-like, coiled-coil domain;IPR032675,Leucine-rich repeat domain superfamily;IPR027417,P-loop containing nucleoside triphosphate hydrolase	-	GO:0006470,biological_process,protein dephosphorylation;GO:0016787,molecular_function,hydrolase activity;GO:0043531,molecular_function,ADP binding;GO:0004721,molecular_function,phosphoprotein phosphatase activity	K13457,ko04626,Plant-pathogen interaction
LOC114291458	2.14511	2.07728	1.41962	0	0.0295184	0	6.93345	0.0961404	194.13	5.53416e-24	5.78345e-23	-	-	-	-	-	-	-
LOC114291597	1.38932	1.54835	2.07465	4.23613	4.47072	4.62162	-1.48268	1.07336	74.4485	2.36233e-13	1.08298e-12	A0A2C9VI46,Uncharacterized protein	-	-	IPR032458,Histone H2A conserved site;IPR002119,Histone H2A;IPR009072,Histone-fold;IPR007125,Histone H2A/H2B/H3;IPR032454,Histone H2A, C-terminal domain	-	GO:0005694,cellular_component,chromosome;GO:0000786,cellular_component,nucleosome;GO:0003677,molecular_function,DNA binding;GO:0005634,cellular_component,nucleus;GO:0046982,molecular_function,protein heterodimerization activity	-
LOC114292207	0.480545	0.573508	0.487391	0.218939	0.262683	0.183741	1.14854	-0.221007	17.9549	5.54875e-05	0.000119304	F6I0D8,Uncharacterized protein	-	PF00295,lycosyl hydrolases family 28	IPR011050,Pectin lyase fold/virulence factor;IPR006626,Parallel beta-helix repeat;IPR012334,Pectin lyase fold;IPR000743,Glycoside hydrolase, family 28	COG5434,Endopolygalacturonase;ENOG410IIV5,-	GO:0016798,molecular_function,hydrolase activity, acting on glycosyl bonds;GO:0005975,biological_process,carbohydrate metabolic process;GO:0016787,molecular_function,hydrolase activity;GO:0071555,biological_process,cell wall organization;GO:0004650,molecular_function,polygalacturonase activity;GO:0008152,biological_process,metabolic process;GO:0005576,cellular_component,extracellular region	-
LOC114292275	0.4649	0.585275	0.715264	1.30847	1.32278	1.16318	-1.17458	1.50443	64.896	3.53249e-12	1.46632e-11	A0A068TR00,Uncharacterized protein	-	PF00867,XPG I-region;PF00752,XPG N-terminal domain	IPR019734,Tetratricopeptide repeat;IPR006085,XPG N-terminal;IPR008918,Helix-hairpin-helix motif, class 2;IPR036279,5'-3' exonuclease, C-terminal domain superfamily;IPR006084,XPG/Rad2 endonuclease;IPR006086,XPG-I domain;IPR029060,PIN-like domain superfamily	-	GO:0003677,molecular_function,DNA binding;GO:0006281,biological_process,DNA repair;GO:0003824,molecular_function,catalytic activity;GO:0004518,molecular_function,nuclease activity;GO:0090305,biological_process,nucleic acid phosphodiester bond hydrolysis	-
LOC114291908	0.538668	0.413556	0.429004	1.86984	2.29172	2.39838	-2.30312	2.53181	405.096	2.8885e-34	6.68274e-33	A0A2C9VLT9,Uncharacterized protein	-	-	IPR001611,Leucine-rich repeat;IPR027417,P-loop containing nucleoside triphosphate hydrolase;IPR032675,Leucine-rich repeat domain superfamily;IPR035897,Toll/interleukin-1 receptor homology (TIR) domain superfamily;IPR000157,Toll/interleukin-1 receptor homology (TIR) domain;IPR002182,NB-ARC	-	GO:0043531,molecular_function,ADP binding;GO:0007165,biological_process,signal transduction	-
LOC114292460	0.03557	0.0429448	0.0209245	0.632655	0.642187	0.532461	-4.10211	-0.497621	99.4135	4.065e-16	2.31707e-15	A0A059AID0,Uncharacterized protein	XP_010033932.1,lys-63-specific deubiquitinase BRCC36	PF01398,JAB1/Mov34/MPN/PAD-1 ubiquitin protease	IPR037518,MPN domain;IPR033860,Brcc36 isopeptidase;IPR000555,JAB1/MPN/MOV34 metalloenzyme domain	-	GO:0004843,molecular_function,thiol-dependent ubiquitin-specific protease activity;GO:0006281,biological_process,DNA repair;GO:0070552,cellular_component,BRISC complex;GO:0070536,biological_process,protein K63-linked deubiquitination;GO:0070531,cellular_component,BRCA1-A complex	-
LOC114292543	24.2001	25.8201	24.4992	11.0681	11.0529	11.2953	1.10834	4.49646	437.105	6.38269e-36	1.67646e-34	A0A1R3GM39,Uncharacterized protein	-	-	-	-	-	-
LOC114292575	0.867297	0.846153	0.943094	0.427384	0.312472	0.393421	1.17812	0.816657	40.299	9.19134e-09	2.86174e-08	A0A1U7ZN85,Malic enzyme	XP_010249514.1,NADP-dependent malic enzyme	-	IPR036291,NAD(P)-binding domain superfamily;IPR037062,Malic enzyme, N-terminal domain superfamily;IPR012301,Malic enzyme, N-terminal domain;IPR012302,Malic enzyme, NAD-binding;IPR001891,Malic oxidoreductase;IPR015884,Malic enzyme, conserved site	-	GO:0051287,molecular_function,NAD binding;GO:0004470,molecular_function,malic enzyme activity;GO:0046872,molecular_function,metal ion binding;GO:0016491,molecular_function,oxidoreductase activity;GO:0055114,biological_process,oxidation-reduction process;GO:0004471,molecular_function,malate dehydrogenase (decarboxylating) (NAD+) activity	K00029,ko00620,Pyruvate metabolism;K00029,ko01200,Carbon metabolism;K00029,ko00710,Carbon fixation in photosynthetic organisms
LOC114292730	7.88374	7.37239	7.88988	2.32733	2.50644	2.39403	1.61717	2.46109	232.989	1.78109e-26	2.26077e-25	W5RW47,Bidirectional sugar transporter SWEET	-	PF03083,Sugar efflux transporter for intercellular exchange	IPR004316,SWEET sugar transporter	-	GO:0005886,cellular_component,plasma membrane;GO:0016021,cellular_component,integral component of membrane;GO:0008643,biological_process,carbohydrate transport;GO:0016020,cellular_component,membrane	-
LOC114292390	2.12281	2.48397	2.11976	0	0	0	9.98923	1.18502	476.585	7.29212e-37	2.04179e-35	A0A068UE01,Uncharacterized protein	-	PF10536,Plant mobile domain	IPR019557,Aminotransferase-like, plant mobile domain	-	-	-
LOC114292782	13.0547	13.4787	13.0288	47.9027	44.9578	45.0741	-1.85078	4.55973	1134.23	4.12677e-52	4.29025e-50	A9P975,Uncharacterized protein	-	PF04570,zinc-finger of the FCS-type, C2-C2	IPR007650,Zf-FLZ domain	ENOG410YVCD,-;ENOG410J1HP,-	-	-
LOC114293731	0.675458	0.516484	0.516551	2.78034	2.7364	2.77121	-2.32525	0.872018	138.355	9.30463e-20	7.02765e-19	A0A068UXU4,Uncharacterized protein	-	PF01486,K-box region;PF00319,SRF-type transcription factor (DNA-binding and dimerisation domain)	IPR002100,Transcription factor, MADS-box;IPR036879,Transcription factor, MADS-box superfamily;IPR002487,Transcription factor, K-box;IPR033896,MADS MEF2-like	-	GO:0046983,molecular_function,protein dimerization activity;GO:0003677,molecular_function,DNA binding;GO:0003700,molecular_function,DNA binding transcription factor activity;GO:0045944,biological_process,positive regulation of transcription by RNA polymerase II;GO:0006355,biological_process,regulation of transcription, DNA-templated;GO:0006351,biological_process,transcription, DNA-templated;GO:00…	-
LOC114293523	15.2363	14.7236	14.6022	37.6545	36.0136	39.2325	-1.39007	4.34331	603.026	3.47589e-41	1.38469e-39	F6HGA3,Uncharacterized protein	XP_002271716.1,chromatin accessibility complex protein 1	PF00808,Histone-like transcription factor (CBF/NF-Y) and archaeal histone	IPR003958,Transcription factor CBF/NF-Y/archaeal histone domain;IPR009072,Histone-fold	COG5208,CCAAT-binding factor, subunit C;KOG1657,CCAAT-binding factor, subunit C (HAP5)	GO:0005634,cellular_component,nucleus;GO:0046982,molecular_function,protein heterodimerization activity	-
LOC114294959	7.27567	8.47515	8.60303	3.7159	3.76729	3.72973	1.06543	2.53124	112.241	2.14449e-17	1.35648e-16	D7SQV9,Uncharacterized protein	-	PF00293,NUDIX domain	IPR015797,NUDIX hydrolase-like domain superfamily;IPR000086,NUDIX hydrolase domain	KOG3069,Peroxisomal NUDIX hydrolase;COG0494,NTP pyrophosphohydrolases including oxidative damage repair enzymes	GO:0016787,molecular_function,hydrolase activity	-
LOC114294968	2.21106	2.47515	2.00335	7.3874	6.71469	7.15788	-1.69845	2.72665	299.919	4.11242e-30	6.90287e-29	A0A2C9U883,Uncharacterized protein	-	-	IPR001087,GDSL lipase/esterase;IPR036514,SGNH hydrolase superfamily;IPR035669,GDSL lipase/esterase-like, plant	-	GO:0016788,molecular_function,hydrolase activity, acting on ester bonds	-
LOC114294712	1.64486	0.984459	1.53825	0.0428656	0	0	6.10568	-0.625379	103.52	1.57348e-16	9.28417e-16	A0A200PYE5,Cytochrome P450	-	-	IPR036396,Cytochrome P450 superfamily;IPR002401,Cytochrome P450, E-class, group I;IPR001128,Cytochrome P450;IPR017972,Cytochrome P450, conserved site	-	GO:0016705,molecular_function,oxidoreductase activity, acting on paired donors, with incorporation or reduction of molecular oxygen;GO:0046872,molecular_function,metal ion binding;GO:0004497,molecular_function,monooxygenase activity;GO:0016491,molecular_function,oxidoreductase activity;GO:0005506,molecular_function,iron ion binding;GO:0055114,biological_process,oxidation-reduction process;GO:0020…	-
LOC114295388	23.7704	26.1886	23.863	50.0108	52.8824	51.9487	-1.11758	6.43573	1092.19	1.17705e-50	1.04502e-48	A0A251UGY7,Putative xyloglucanase	-	-	IPR005069,Nucleotide-diphospho-sugar transferase	-	GO:0016021,cellular_component,integral component of membrane;GO:0016020,cellular_component,membrane	-
LOC114295298	0.247747	0.221565	0.19432	0.783371	1.13943	1.19042	-2.25726	-0.178804	58.9746	2.06506e-11	8.04263e-11	F6H7C6,Uncharacterized protein	XP_019081368.1,rust resistance kinase Lr10-like	PF00069,Protein kinase domain	IPR011009,Protein kinase-like domain superfamily;IPR017441,Protein kinase, ATP binding site;IPR008271,Serine/threonine-protein kinase, active site;IPR000719,Protein kinase domain	COG0515,Serine/threonine protein kinase;KOG1187,Serine/threonine protein kinase	GO:0004672,molecular_function,protein kinase activity;GO:0016020,cellular_component,membrane;GO:0006468,biological_process,protein phosphorylation;GO:0000166,molecular_function,nucleotide binding;GO:0005524,molecular_function,ATP binding;GO:0016021,cellular_component,integral component of membrane;GO:0004674,molecular_function,protein serine/threonine kinase activity	-
LOC114295603	0	0	0.0302919	2.38128	2.42623	2.45524	-7.76631	0.815728	366.933	3.60017e-33	7.64337e-32	F6HUU9,Uncharacterized protein	-	-	-	KOG1833,Nuclear pore complex, gp210 component;ENOG410XNNU,-	GO:0016021,cellular_component,integral component of membrane;GO:0016020,cellular_component,membrane	-
LOC114296006	9.97359	10.1933	8.90616	4.19323	3.60193	4.11734	1.24889	3.75167	319.104	6.78158e-31	1.2055e-29	Q6IV45,Ferulate 5-hydroxylase	-	PF00067,Cytochrome P450	IPR036396,Cytochrome P450 superfamily;IPR002401,Cytochrome P450, E-class, group I;IPR001128,Cytochrome P450;IPR017972,Cytochrome P450, conserved site	-	GO:0016705,molecular_function,oxidoreductase activity, acting on paired donors, with incorporation or reduction of molecular oxygen;GO:0016020,cellular_component,membrane;GO:0046872,molecular_function,metal ion binding;GO:0004497,molecular_function,monooxygenase activity;GO:0016491,molecular_function,oxidoreductase activity;GO:0005506,molecular_function,iron ion binding;GO:0055114,biological_proc…	-
LOC114296128	1.612	1.70567	1.57691	0.423396	0.590201	0.461926	1.66368	1.09482	92.4094	2.212e-15	1.18993e-14	B9MXI8,Uncharacterized protein	XP_006383134.1,hypothetical protein POPTR_0005s11890g	PF00903,lyoxalase/Bleomycin resistance protein/Dioxygenase superfamily	IPR004360,Glyoxalase/fosfomycin resistance/dioxygenase domain;IPR037523,Vicinal oxygen chelate (VOC) domain;IPR029068,Glyoxalase/Bleomycin resistance protein/Dihydroxybiphenyl dioxygenase	ENOG410XUYC,-;ENOG410IWV0,-	-	-
LOC114296144	2.6771	2.83945	2.70813	5.03489	5.66288	5.63179	-1.03784	2.5595	111.99	2.26776e-17	1.43052e-16	F6H8A2,Uncharacterized protein	XP_002269050.1,U-box domain-containing protein 36 isoform X1	PF00582,Universal stress protein family	IPR006016,UspA;IPR014729,Rossmann-like alpha/beta/alpha sandwich fold	ENOG410YKF8,-;ENOG410IZWX,-	GO:0006950,biological_process,response to stress	-
LOC114297666	10.4774	11.5981	11.0435	3.46792	3.50773	3.76945	1.57722	4.34413	735.711	1.4968e-44	8.09377e-43	A0A2C9U370,Uncharacterized protein	-	-	IPR001611,Leucine-rich repeat;IPR027417,P-loop containing nucleoside triphosphate hydrolase;IPR038005,Virus X resistance protein-like, coiled-coil domain;IPR032675,Leucine-rich repeat domain superfamily;IPR003591,Leucine-rich repeat, typical subtype;IPR002182,NB-ARC	-	GO:0043531,molecular_function,ADP binding	-
LOC114297072	1.1579	1.03008	1.0516	2.12657	2.18263	2.02726	-1.02498	1.51917	53.3151	1.19795e-10	4.37528e-10	D7TB76,Uncharacterized protein	-	-	-	ENOG410YDA9,-;ENOG410II68,-	-	-
LOC114297276	1.28193	1.28976	1.91955	0.177667	0.38488	0.484586	2.01339	0.234491	60.7215	1.40726e-11	5.55865e-11	A0A068U1T5,Uncharacterized protein	-	PF00857,Isochorismatase family	IPR000868,Isochorismatase-like;IPR036380,Isochorismatase-like superfamily	-	GO:0003824,molecular_function,catalytic activity;GO:0008152,biological_process,metabolic process	-
LOC114297414	3.57347	3.72323	3.40469	0.735294	0.84953	0.899444	2.05903	1.84466	226.431	4.43882e-26	5.46426e-25	A0A1U8AB39,homeobox protein knotted-1-like 1 isoform X1	XP_010259298.1,homeobox protein knotted-1-like 1 isoform X1;XP_010259299.1,-	-	IPR005539,ELK domain;IPR009057,Homeobox-like domain superfamily;IPR017970,Homeobox, conserved site;IPR005541,KNOX2;IPR008422,Homeobox KN domain;IPR001356,Homeobox domain;IPR005540,KNOX1	-	GO:0043565,molecular_function,sequence-specific DNA binding;GO:0006355,biological_process,regulation of transcription, DNA-templated;GO:0003677,molecular_function,DNA binding;GO:0005634,cellular_component,nucleus	-
LOC114297137	4.48541	4.20256	3.54562	1.28215	1.54307	2.44795	1.19328	1.58657	63.3931	1.41884e-11	5.60373e-11	A5BM65,Uncharacterized protein	XP_010650091.1,uncharacterized protein LOC104879288	PF05553,Cotton fibre expressed protein	IPR008480,Protein of unknown function DUF761, plant	ENOG4111DT3,-;ENOG410J54C,-	-	-
LOC114297505	0.555004	0.521169	0.870636	2.09963	1.9823	2.15394	-1.76638	0.714293	76.4828	1.35627e-13	6.34858e-13	A0A2C9UVT3,Uncharacterized protein	-	-	IPR034005,Peptidyl-dipeptidase DCP;IPR024077,Neurolysin/Thimet oligopeptidase, domain 2;IPR001567,Peptidase M3A/M3B catalytic domain	-	GO:0006508,biological_process,proteolysis;GO:0016787,molecular_function,hydrolase activity;GO:0008237,molecular_function,metallopeptidase activity;GO:0046872,molecular_function,metal ion binding;GO:0004222,molecular_function,metalloendopeptidase activity;GO:0008233,molecular_function,peptidase activity	-
LOC114298100	7.14509	7.1374	7.1054	3.04742	3.46469	3.56054	1.03384	3.12988	159.137	1.89503e-21	1.62992e-20	A0A059ACB4,Mitogen-activated protein kinase	XP_010032056.1,mitogen-activated protein kinase 3	PF00069,Protein kinase domain	IPR011009,Protein kinase-like domain superfamily;IPR017441,Protein kinase, ATP binding site;IPR003527,Mitogen-activated protein (MAP) kinase, conserved site;IPR008271,Serine/threonine-protein kinase, active site;IPR000719,Protein kinase domain	-	GO:0016301,molecular_function,kinase activity;GO:0004707,molecular_function,MAP kinase activity;GO:0000165,biological_process,MAPK cascade;GO:0016740,molecular_function,transferase activity;GO:0016310,biological_process,phosphorylation;GO:0004672,molecular_function,protein kinase activity;GO:0005622,cellular_component,intracellular;GO:0006468,biological_process,protein phosphorylation;GO:0000166,…	-
LOC114298694	5.81389	6.41674	6.131	0.909071	0.856227	0.970237	2.70157	2.67866	601.186	3.90988e-41	1.54801e-39	A0A1Q3DK11,Pkinase domain-containing protein/LRR_1 domain-containing protein/LRR_6 domain-containing protein/LRR_8 domain-containing protein	-	-	IPR001611,Leucine-rich repeat;IPR032675,Leucine-rich repeat domain superfamily;IPR011009,Protein kinase-like domain superfamily;IPR003591,Leucine-rich repeat, typical subtype;IPR017441,Protein kinase, ATP binding site;IPR008266,Tyrosine-protein kinase, active site;IPR000719,Protein kinase domain	-	GO:0016301,molecular_function,kinase activity;GO:0005524,molecular_function,ATP binding;GO:0004672,molecular_function,protein kinase activity;GO:0016020,cellular_component,membrane;GO:0006468,biological_process,protein phosphorylation;GO:0016310,biological_process,phosphorylation;GO:0016021,cellular_component,integral component of membrane	-
LOC114298758	0.301513	0.254818	0.549843	3.29427	3.01387	3.3433	-3.23487	2.11377	475.25	1.17096e-36	3.23096e-35	A0A068URS0,Purple acid phosphatase	-	PF00149,Calcineurin-like phosphoesterase;PF16656,Purple acid Phosphatase, N-terminal domain;PF14008,Iron/zinc purple acid phosphatase-like protein C	IPR029052,Metallo-dependent phosphatase-like;IPR004843,Calcineurin-like phosphoesterase domain, ApaH type;IPR015914,Purple acid phosphatase, N-terminal;IPR025733,Iron/zinc purple acid phosphatase-like C-terminal domain;IPR008963,Purple acid phosphatase-like, N-terminal	-	GO:0016311,biological_process,dephosphorylation;GO:0016787,molecular_function,hydrolase activity;GO:0046872,molecular_function,metal ion binding;GO:0003993,molecular_function,acid phosphatase activity	-
LOC114298702	0.722197	0.629728	0.637262	0.142724	0.106005	0.133467	2.31671	-0.388716	51.9821	1.8319e-10	6.59501e-10	F6H7C6,Uncharacterized protein	XP_019081368.1,rust resistance kinase Lr10-like	PF00069,Protein kinase domain	IPR011009,Protein kinase-like domain superfamily;IPR017441,Protein kinase, ATP binding site;IPR008271,Serine/threonine-protein kinase, active site;IPR000719,Protein kinase domain	COG0515,Serine/threonine protein kinase;KOG1187,Serine/threonine protein kinase	GO:0004672,molecular_function,protein kinase activity;GO:0016020,cellular_component,membrane;GO:0006468,biological_process,protein phosphorylation;GO:0000166,molecular_function,nucleotide binding;GO:0005524,molecular_function,ATP binding;GO:0016021,cellular_component,integral component of membrane;GO:0004674,molecular_function,protein serine/threonine kinase activity	-
LOC114298845	0.0598105	0.0802346	0.0234562	0.3546	0.57942	0.464243	-3.048	0.0093552	99.0895	5.11619e-16	2.89373e-15	M0TF97,Uncharacterized protein	-	PF00071,Ras family	IPR001806,Small GTPase superfamily;IPR005225,Small GTP-binding protein domain;IPR027417,P-loop containing nucleoside triphosphate hydrolase	-	GO:0005525,molecular_function,GTP binding;GO:0003924,molecular_function,GTPase activity	-
LOC114298960	0.304805	0.235898	0.275855	1.47746	1.14603	1.29993	-2.31894	1.30718	181.299	4.22157e-23	4.12656e-22	A0A068UKN6,Malic enzyme	-	PF00390,Malic enzyme, N-terminal domain;PF03949,Malic enzyme, NAD binding domain	IPR036291,NAD(P)-binding domain superfamily;IPR037062,Malic enzyme, N-terminal domain superfamily;IPR012301,Malic enzyme, N-terminal domain;IPR012302,Malic enzyme, NAD-binding;IPR001891,Malic oxidoreductase;IPR015884,Malic enzyme, conserved site	-	GO:0051287,molecular_function,NAD binding;GO:0004470,molecular_function,malic enzyme activity;GO:0046872,molecular_function,metal ion binding;GO:0016491,molecular_function,oxidoreductase activity;GO:0055114,biological_process,oxidation-reduction process;GO:0004471,molecular_function,malate dehydrogenase (decarboxylating) (NAD+) activity	-
LOC114299003	0.188045	0.187681	0.185842	0.504558	0.536576	0.542133	-1.54234	0.8174	68.2518	1.33965e-12	5.76887e-12	A0A2C9U5G3,Uncharacterized protein	-	-	IPR001611,Leucine-rich repeat;IPR027417,P-loop containing nucleoside triphosphate hydrolase;IPR038005,Virus X resistance protein-like, coiled-coil domain;IPR032675,Leucine-rich repeat domain superfamily;IPR003591,Leucine-rich repeat, typical subtype;IPR002182,NB-ARC	-	GO:0043531,molecular_function,ADP binding	-
LOC114299189	1.59288	1.83471	1.87406	0	0	0	9.01187	0.261653	239.499	1.33075e-26	1.70594e-25	-	-	-	-	-	-	-
LOC114299307	1.6837	1.56223	1.81584	0.57041	0.803192	0.751967	1.17759	0.905382	42.88	3.74977e-09	1.20908e-08	A0A061G786,Nbs-lrr resistance protein	-	PF00931,NB-ARC domain	IPR002182,NB-ARC;IPR038005,Virus X resistance protein-like, coiled-coil domain;IPR036388,Winged helix-like DNA-binding domain superfamily;IPR032675,Leucine-rich repeat domain superfamily;IPR027417,P-loop containing nucleoside triphosphate hydrolase	-	GO:0043531,molecular_function,ADP binding	-
LOC114299419	1.8231	1.63901	1.71844	4.2476	4.57263	4.49228	-1.41895	3.37675	338.32	6.34791e-32	1.22945e-30	A0A0D2PXS1,Uncharacterized protein	-	PF02892,BED zinc finger;PF05699,hAT family C-terminal dimerisation region;PF04937,Protein of unknown function (DUF 659)	IPR008906,HAT, C-terminal dimerisation domain;IPR003656,Zinc finger, BED-type;IPR007021,Domain of unknown function DUF659;IPR012337,Ribonuclease H-like superfamily	-	GO:0046983,molecular_function,protein dimerization activity;GO:0003677,molecular_function,DNA binding	-
LOC114299261	0.0687918	0.110739	0.0809353	1.57313	1.78724	1.25861	-4.11787	-0.124021	130.538	4.42252e-19	3.18358e-18	M1AMB6,Uncharacterized protein	-	PF00011,Hsp20/alpha crystallin family;PF01388,ARID/BRIGHT DNA binding domain	IPR001606,ARID DNA-binding domain;IPR036431,ARID DNA-binding domain superfamily;IPR008978,HSP20-like chaperone;IPR002068,Alpha crystallin/Hsp20 domain	ENOG410Y2AP,-;KOG2744,DNA-binding proteins Bright/BRCAA1/RBP1 and related proteins containing BRIGHT domain	GO:0003677,molecular_function,DNA binding;GO:0005634,cellular_component,nucleus	-
LOC114299631	23.0204	24.2919	23.838	1.77197	1.74415	1.53907	3.75645	4.71441	3342.42	7.1672e-72	4.52911e-69	F6HZ45,Uncharacterized protein	-	PF00232,lycosyl hydrolase family 1	IPR017853,Glycoside hydrolase superfamily;IPR033132,Glycosyl hydrolases family 1, N-terminal conserved site;IPR001360,Glycoside hydrolase family 1	KOG0626,Beta-glucosidase, lactase phlorizinhydrolase, and related proteins;COG2723,Beta-glucosidase/6-phospho-beta-glucosidase/beta-galactosidase	GO:0004553,molecular_function,hydrolase activity, hydrolyzing O-glycosyl compounds;GO:0005975,biological_process,carbohydrate metabolic process;GO:1901657,biological_process,glycosyl compound metabolic process;GO:0008422,molecular_function,beta-glucosidase activity	-
LOC114299724	0.82872	0.788303	0.620461	0.22971	0.348335	0.250614	1.36847	0.0461502	29.8008	4.35658e-07	1.16566e-06	A0A1Q3BWY6,Protein DETOXIFICATION	-	-	IPR002528,Multi antimicrobial extrusion protein	-	GO:0055085,biological_process,transmembrane transport;GO:0006855,biological_process,drug transmembrane transport;GO:0015297,molecular_function,antiporter activity;GO:0015238,molecular_function,drug transmembrane transporter activity;GO:0016020,cellular_component,membrane;GO:0016021,cellular_component,integral component of membrane	-
LOC114299827	0.231554	0.186375	0.136215	3.76545	3.97659	4.62162	-4.47175	1.04612	333.671	1.03039e-31	1.9731e-30	F6I4J0,Flap endonuclease 1	XP_002278964.2,flap endonuclease 1 isoform X2	PF00867,XPG I-region;PF00752,XPG N-terminal domain	IPR002421,5'-3' exonuclease, N-terminal;IPR023426,Flap endonuclease 1;IPR006085,XPG N-terminal;IPR008918,Helix-hairpin-helix motif, class 2;IPR036279,5'-3' exonuclease, C-terminal domain superfamily;IPR006084,XPG/Rad2 endonuclease;IPR006086,XPG-I domain;IPR019974,XPG conserved site;IPR029060,PIN-like domain superfamily	KOG2519,5'-3' exonuclease;COG0258,5'-3' exonuclease (including N-terminal domain of PolI)	GO:0043137,biological_process,DNA replication, removal of RNA primer;GO:0008409,molecular_function,5'-3' exonuclease activity;GO:0005634,cellular_component,nucleus;GO:0090305,biological_process,nucleic acid phosphodiester bond hydrolysis;GO:0004519,molecular_function,endonuclease activity;GO:0016787,molecular_function,hydrolase activity;GO:0003824,molecular_function,catalytic activity;GO:0005739,…	K04799,ko03450,Non-homologous end-joining;K04799,ko03030,DNA replication;K04799,ko03410,Base excision repair
LOC114299833	4.38462	4.54081	4.43642	1.18835	1.39014	1.32891	1.71693	1.82041	166.147	5.48783e-22	4.9458e-21	A0A1U6ZIF2,WRKY transcription factor 12	XP_018854711.1,probable WRKY transcription factor 12	-	IPR036576,WRKY domain superfamily;IPR003657,WRKY domain	-	GO:0003677,molecular_function,DNA binding;GO:0043565,molecular_function,sequence-specific DNA binding;GO:0003700,molecular_function,DNA binding transcription factor activity;GO:0006355,biological_process,regulation of transcription, DNA-templated;GO:0006351,biological_process,transcription, DNA-templated;GO:0005634,cellular_component,nucleus	-
LOC114299868	2.17484	1.77587	1.96542	0.640696	0.69397	0.6291	1.51824	0.619388	55.4898	6.0444e-11	2.26432e-10	-	-	-	-	-	-	-
LOC114299807	0.290127	0.46704	0.303415	0.917379	0.794928	1.1081	-1.39313	-0.355013	22.9295	6.73373e-06	1.59535e-05	A5AGZ0,Uncharacterized protein	-	PF13359,superfamily endonuclease;PF12776,Myb/SANT-like DNA-binding domain	IPR027806,Harbinger transposase-derived nuclease domain;IPR024752,Myb/SANT-like domain	-	-	-
LOC114300242	0.521673	0.531035	0.39714	0.218319	0.162153	0.136107	1.44409	-0.271272	25.8206	2.07964e-06	5.20605e-06	A0A0K1U1V7,Clade XVII lectin receptor kinase	-	PF00069,Protein kinase domain;PF00139,Legume lectin domain	IPR008271,Serine/threonine-protein kinase, active site;IPR000985,Legume lectin, alpha chain, conserved site;IPR013320,Concanavalin A-like lectin/glucanase domain superfamily;IPR017441,Protein kinase, ATP binding site;IPR001220,Legume lectin domain;IPR019825,Legume lectin, beta chain, Mn/Ca-binding site;IPR011009,Protein kinase-like domain superfamily;IPR000719,Protein kinase domain	-	GO:0016301,molecular_function,kinase activity;GO:0016310,biological_process,phosphorylation;GO:0030246,molecular_function,carbohydrate binding;GO:0004672,molecular_function,protein kinase activity;GO:0016020,cellular_component,membrane;GO:0006468,biological_process,protein phosphorylation;GO:0005524,molecular_function,ATP binding;GO:0016021,cellular_component,integral component of membrane	-
LOC114300697	0.681588	0.810976	0.819339	0.195773	0.221838	0.197158	1.84349	0.298775	61.3279	1.01486e-11	4.05943e-11	A0A061EH87,CC-NBS-LRR class disease resistance protein, putative isoform 1	XP_007032836.1,putative disease resistance protein At1g50180;XP_017974755.1,-	PF00931,NB-ARC domain	IPR002182,NB-ARC;IPR038005,Virus X resistance protein-like, coiled-coil domain;IPR032675,Leucine-rich repeat domain superfamily;IPR027417,P-loop containing nucleoside triphosphate hydrolase	-	GO:0043531,molecular_function,ADP binding	-
LOC114300202	2.09562	1.47987	1.76775	0.301399	0.417869	0.197296	2.42813	0.942157	138.135	1.43143e-19	1.06664e-18	A0A1U7ZYB2,serotransferrin-like	XP_010253635.1,serotransferrin-like	-	IPR001156,Transferrin-like domain	-	-	-
LOC114300860	1.25152	1.74347	1.47245	0.440304	0.423925	0.266874	1.91132	-0.399326	37.7189	2.29659e-08	6.89853e-08	A0A2C9VMD6,Uncharacterized protein	-	-	-	-	GO:0016021,cellular_component,integral component of membrane;GO:0016020,cellular_component,membrane	-
LOC114300928	1.06071	1.08142	1.24795	2.83888	1.89946	1.88186	-1.02313	0.804177	29.3107	5.35637e-07	1.42148e-06	A0A103XEG0,Malic enzyme, NAD-binding	-	PF00390,Malic enzyme, N-terminal domain;PF03949,Malic enzyme, NAD binding domain	IPR012301,Malic enzyme, N-terminal domain;IPR036291,NAD(P)-binding domain superfamily;IPR012302,Malic enzyme, NAD-binding;IPR001891,Malic oxidoreductase	-	GO:0051287,molecular_function,NAD binding;GO:0055114,biological_process,oxidation-reduction process;GO:0004471,molecular_function,malate dehydrogenase (decarboxylating) (NAD+) activity;GO:0004470,molecular_function,malic enzyme activity	-
LOC114301126	1.85772	1.56562	2.15994	0.644174	0.519694	0.363515	1.77513	0.979261	88.1428	7.0021e-15	3.63915e-14	M5VKX9,Uncharacterized protein	XP_007200282.1,uncharacterized protein LOC18766438	-	IPR015943,WD40/YVTN repeat-like-containing domain superfamily;IPR036322,WD40-repeat-containing domain superfamily	-	-	-
LOC114301349	0.278739	0.190701	0.163972	2.3797	2.41801	2.44172	-3.55129	1.78452	457.562	1.18069e-36	3.25502e-35	I3VI25,Cytochrome P450 CYP736A54	-	PF00067,Cytochrome P450	IPR036396,Cytochrome P450 superfamily;IPR002401,Cytochrome P450, E-class, group I;IPR001128,Cytochrome P450;IPR017972,Cytochrome P450, conserved site	-	GO:0016705,molecular_function,oxidoreductase activity, acting on paired donors, with incorporation or reduction of molecular oxygen;GO:0046872,molecular_function,metal ion binding;GO:0004497,molecular_function,monooxygenase activity;GO:0016491,molecular_function,oxidoreductase activity;GO:0005506,molecular_function,iron ion binding;GO:0055114,biological_process,oxidation-reduction process;GO:0020…	-
LOC114301253	2.54253	2.18138	2.00519	0.681523	0.541341	0.712561	1.75903	0.91794	87.6957	7.18595e-15	3.73049e-14	F6HFP6,Uncharacterized protein	-	PF07859,alpha/beta hydrolase fold;PF00135,Carboxylesterase family	IPR033140,Lipase, GDXG, putative serine active site;IPR013094,Alpha/beta hydrolase fold-3;IPR029058,Alpha/Beta hydrolase fold	COG0657,Esterase/lipase;KOG1515,Arylacetamide deacetylase	GO:0009056,biological_process,catabolic process;GO:0016787,molecular_function,hydrolase activity;GO:0008152,biological_process,metabolic process	-
LOC114302239	0.380114	0.456707	0.486103	0.0335939	0.067923	0.0855191	2.76191	0.742059	147.611	1.60826e-20	1.28485e-19	D7SYV0,Uncharacterized protein	-	PF04054,CCR4-Not complex component, Not1	IPR007196,CCR4-Not complex component, Not1, C-terminal	COG5103,Cell division control protein, negative regulator of transcription;KOG1831,Negative regulator of transcription	GO:0032947,molecular_function,protein-containing complex scaffold activity;GO:0017148,biological_process,negative regulation of translation;GO:0030015,cellular_component,CCR4-NOT core complex;GO:0000932,cellular_component,P-body;GO:0000288,biological_process,nuclear-transcribed mRNA catabolic process, deadenylation-dependent decay	-
LOC114302248	41.2509	40.2507	38.9622	223.633	215.744	225.155	-2.51416	6.72332	5457.69	4.57519e-81	7.37247e-78	V5LTF1,Pathogenesis related protein	-	PF00188,Cysteine-rich secretory protein family	IPR014044,CAP domain;IPR034111,Pathogenesis-related protein 1-like, SCP domain;IPR035940,CAP superfamily;IPR001283,Cysteine-rich secretory protein, allergen V5/Tpx-1-related;IPR018244,Allergen V5/Tpx-1-related, conserved site	-	GO:0005576,cellular_component,extracellular region	-
LOC114302290	67.1802	68.3625	69.3277	16.2073	17.0331	17.5486	1.96	6.21779	3030.46	4.79269e-70	2.61795e-67	A0A1R3FYK7,Uncharacterized protein	-	-	IPR010410,Protein of unknown function DUF1005	-	-	-
LOC114302361	0	0	0.0560238	2.9522	2.72589	2.74564	-7.09355	0.175398	222.661	7.56875e-26	9.14608e-25	A0A0K0PUB1,Sucrose non-fermenting-1-related protein kinase 2.6	-	PF00069,Protein kinase domain	IPR011009,Protein kinase-like domain superfamily;IPR017441,Protein kinase, ATP binding site;IPR008271,Serine/threonine-protein kinase, active site;IPR000719,Protein kinase domain	-	GO:0016301,molecular_function,kinase activity;GO:0016310,biological_process,phosphorylation;GO:0004674,molecular_function,protein serine/threonine kinase activity;GO:0006468,biological_process,protein phosphorylation;GO:0000166,molecular_function,nucleotide binding;GO:0005524,molecular_function,ATP binding;GO:0004672,molecular_function,protein kinase activity	-
LOC114302424	1.98178	1.68252	1.69282	0.16555	0.286905	0.481641	2.47931	0.512187	106.767	7.45875e-17	4.51759e-16	-	-	-	-	-	-	-
LOC114302748	0.0769611	0.185835	0.150911	1.09508	1.2878	1.53608	-3.22836	0.0997166	117.391	6.94365e-18	4.55856e-17	A0A103YD99,Transposase, Tnp1/En/Spm-like protein	-	PF13963,Transposase-associated domain;PF03017,TNP1/EN/SPM transposase	IPR004264,Transposase, Tnp1/En/Spm-like;IPR029480,Transposase-associated domain	-	-	-
LOC114302805	103.62	86.2429	88.5736	45.8211	43.1065	42.0898	1.03376	6.17453	122.805	0.000168791	0.000343031	-	-	-	-	-	-	-
LOC114303526	0.275203	0.251042	0.237441	6.15347	5.833	6.24554	-4.6114	2.64876	1083.95	2.63217e-51	2.50234e-49	B3V945,Pectin acetylesterase	-	PF03283,Pectinacetylesterase	IPR004963,Pectinacetylesterase/NOTUM	-	GO:0005618,cellular_component,cell wall;GO:0071555,biological_process,cell wall organization;GO:0016787,molecular_function,hydrolase activity;GO:0005576,cellular_component,extracellular region	-
LOC114303551	0	0	0.0497989	4.43098	4.13775	3.9894	-7.84037	0.886662	385.298	6.26875e-34	1.40983e-32	A0A061FRD9,Sulfotransferase	-	PF00685,Sulfotransferase domain	IPR000863,Sulfotransferase domain;IPR027417,P-loop containing nucleoside triphosphate hydrolase	-	GO:0008146,molecular_function,sulfotransferase activity;GO:0016740,molecular_function,transferase activity	-
LOC114303015	2.30004	2.41096	2.3914	0.797339	0.879341	0.96875	1.37515	1.71227	103.867	1.4311e-16	8.46732e-16	A0A1U7VBZ4,Pectinesterase	XP_009763888.1,probable pectinesterase/pectinesterase inhibitor 7	-	IPR035513,Invertase/pectin methylesterase inhibitor domain superfamily;IPR006501,Pectinesterase inhibitor domain;IPR011050,Pectin lyase fold/virulence factor;IPR012334,Pectin lyase fold;IPR000070,Pectinesterase, catalytic;IPR033131,Pectinesterase, Asp active site	-	GO:0016787,molecular_function,hydrolase activity;GO:0045490,biological_process,pectin catabolic process;GO:0030599,molecular_function,pectinesterase activity;GO:0005618,cellular_component,cell wall;GO:0043086,biological_process,negative regulation of catalytic activity;GO:0045330,molecular_function,aspartyl esterase activity;GO:0042545,biological_process,cell wall modification;GO:0004857,molecula…	K01051,ko00040,Pentose and glucuronate interconversions;K01051,ko00500,Starch and sucrose metabolism
LOC114302484	0.171563	0.322207	0.100924	2.32491	2.11532	1.68042	-3.30301	0.559944	164.693	9.28866e-22	8.21952e-21	F6I675,Uncharacterized protein	XP_019081142.1,hevamine-A-like	PF00704,lycosyl hydrolases family 18	IPR017853,Glycoside hydrolase superfamily;IPR001579,Glycoside hydrolase, chitinase active site;IPR001223,Glycoside hydrolase family 18, catalytic domain	KOG4701,Chitinase;ENOG4111GPA,-	GO:0016798,molecular_function,hydrolase activity, acting on glycosyl bonds;GO:0005975,biological_process,carbohydrate metabolic process;GO:0016787,molecular_function,hydrolase activity;GO:0004553,molecular_function,hydrolase activity, hydrolyzing O-glycosyl compounds;GO:0004568,molecular_function,chitinase activity;GO:0006032,biological_process,chitin catabolic process;GO:0008152,biological_proce…	K01183,ko00520,Amino sugar and nucleotide sugar metabolism
LOC114303319	16.6169	16.4446	16.958	4.83607	5.29119	5.6457	1.61321	5.38016	1389.79	9.53604e-56	1.39062e-53	F6I583,Uncharacterized protein	-	PF00069,Protein kinase domain;PF08263,Leucine rich repeat N-terminal domain;PF13855,Leucine rich repeat	IPR001611,Leucine-rich repeat;IPR013210,Leucine-rich repeat-containing N-terminal, plant-type;IPR032675,Leucine-rich repeat domain superfamily;IPR011009,Protein kinase-like domain superfamily;IPR003591,Leucine-rich repeat, typical subtype;IPR017441,Protein kinase, ATP binding site;IPR008271,Serine/threonine-protein kinase, active site;IPR000719,Protein kinase domain	ENOG410IIZE,-;COG4886,Leucine-rich repeat (LRR) protein	GO:0016301,molecular_function,kinase activity;GO:0016740,molecular_function,transferase activity;GO:0005524,molecular_function,ATP binding;GO:0004674,molecular_function,protein serine/threonine kinase activity;GO:0016020,cellular_component,membrane;GO:0006468,biological_process,protein phosphorylation;GO:0000166,molecular_function,nucleotide binding;GO:0016310,biological_process,phosphorylation;G…	-
LOC114303887	1.22928	1.58309	1.09917	4.2229	4.69854	4.36184	-1.78545	2.08313	207.633	6.78928e-25	7.62121e-24	V4UZT1,Uncharacterized protein	XP_006431749.1,hypothetical protein CICLE_v10001154mg	PF01544,CorA-like Mg2+ transporter protein	IPR002523,Mg2+ transporter protein, CorA-like/Zinc transport protein ZntB	-	GO:0055085,biological_process,transmembrane transport;GO:0030001,biological_process,metal ion transport;GO:0016020,cellular_component,membrane;GO:0016021,cellular_component,integral component of membrane;GO:0046873,molecular_function,metal ion transmembrane transporter activity	-
LOC114303947	20.7961	20.1531	21.3094	3.81894	4.28517	4.07046	2.29559	4.65267	1673.2	4.16531e-59	8.60509e-57	F6H159,Uncharacterized protein	XP_002285521.1,homeobox protein knotted-1-like 2	PF03791,KNOX2 domain;PF03790,KNOX1 domain;PF03789,LK domain;PF05920,Homeobox KN domain	IPR005539,ELK domain;IPR009057,Homeobox-like domain superfamily;IPR017970,Homeobox, conserved site;IPR005541,KNOX2;IPR008422,Homeobox KN domain;IPR001356,Homeobox domain;IPR005540,KNOX1	KOG0773,Transcription factor MEIS1 and related HOX domain proteins;ENOG410XPMQ,-	GO:0006355,biological_process,regulation of transcription, DNA-templated;GO:0043565,molecular_function,sequence-specific DNA binding;GO:0003677,molecular_function,DNA binding;GO:0005634,cellular_component,nucleus	-
LOC114304807	6.40425	6.08693	7.05382	0.530874	0.260008	0.503639	3.8802	2.43533	718.188	1.13944e-43	5.55549e-42	A0A1R3JJ44,Lipoxygenase, LH2	-	-	IPR001024,PLAT/LH2 domain;IPR036392,PLAT/LH2 domain superfamily;IPR037060,Catalase core domain superfamily	-	GO:0098869,biological_process,cellular oxidant detoxification;GO:0055114,biological_process,oxidation-reduction process;GO:0020037,molecular_function,heme binding;GO:0004096,molecular_function,catalase activity	-
LOC114304531	0	0	0.0155587	0.470418	0.477505	0.68919	-6.56346	-0.31051	144.889	2.63431e-20	2.07019e-19	A0A151T3Q2,Putative ribonuclease H protein At1g65750 family	-	PF13966,zinc-binding in reverse transcriptase;PF00078,Reverse transcriptase (RNA-dependent DNA polymerase)	IPR026960,Reverse transcriptase zinc-binding domain;IPR000477,Reverse transcriptase domain	-	-	-
LOC114304850	5.72441	5.18771	5.63738	2.4565	2.31533	2.13933	1.19731	2.71375	158.214	2.23647e-21	1.91389e-20	A0A1U8EQL7,Methionine aminopeptidase	XP_016545645.1,methionine aminopeptidase 1A	-	IPR036005,Creatinase/aminopeptidase-like;IPR031615,MYND-like zinc finger, mRNA-binding;IPR001714,Peptidase M24, methionine aminopeptidase;IPR000994,Peptidase M24;IPR002467,Peptidase M24A, methionine aminopeptidase, subfamily 1	-	GO:0006508,biological_process,proteolysis;GO:0070084,biological_process,protein initiator methionine removal;GO:0008235,molecular_function,metalloexopeptidase activity;GO:0070006,molecular_function,metalloaminopeptidase activity;GO:0004177,molecular_function,aminopeptidase activity;GO:0046872,molecular_function,metal ion binding;GO:0016787,molecular_function,hydrolase activity;GO:0008233,molecula…	-
LOC114305190	1.87141	0.882989	1.29069	3.80403	3.3531	2.79065	-1.38586	0.437874	38.9435	1.55527e-08	4.75281e-08	C9E0G4,Putative alcohol acyl transferase	-	PF02458,Transferase family	IPR023213,Chloramphenicol acetyltransferase-like domain superfamily;IPR003480,Transferase	-	GO:0016747,molecular_function,transferase activity, transferring acyl groups other than amino-acyl groups;GO:0016740,molecular_function,transferase activity	-
LOC114305023	6.13083	5.80101	6.44221	13.8891	13.3129	13.8038	-1.21651	2.92731	192.262	7.21481e-24	7.46928e-23	C9E0G4,Putative alcohol acyl transferase	-	PF02458,Transferase family	IPR023213,Chloramphenicol acetyltransferase-like domain superfamily;IPR003480,Transferase	-	GO:0016747,molecular_function,transferase activity, transferring acyl groups other than amino-acyl groups;GO:0016740,molecular_function,transferase activity	-
LOC114305337	10.6555	11.0096	10.7761	1.92017	2.19631	2.12843	2.3223	3.90785	1084.04	2.623e-51	2.50101e-49	A0A067H7D7,Uncharacterized protein	-	PF10250,P-fucose protein O-fucosyltransferase	IPR024709,Putative O-fucosyltransferase, plant;IPR019378,GDP-fucose protein O-fucosyltransferase	-	GO:0005975,biological_process,carbohydrate metabolic process;GO:0016757,molecular_function,transferase activity, transferring glycosyl groups;GO:0016740,molecular_function,transferase activity;GO:0006004,biological_process,fucose metabolic process;GO:0016020,cellular_component,membrane;GO:0016021,cellular_component,integral component of membrane	-
LOC114305345	5.06111	4.88835	5.22166	15.7086	16.389	16.5337	-1.73725	3.29727	463.757	7.17179e-37	2.01335e-35	A0A068UPJ3,Uncharacterized protein	-	PF14617,U3-containing 90S pre-ribosomal complex subunit	IPR032704,Protein Cms1	-	-	-
LOC114305351	0.0185631	0.0149412	0	0.405634	0.310619	0.555757	-5.03804	-0.154932	137.287	1.64832e-19	1.22373e-18	K4C647,Uncharacterized protein	XP_004241009.1,uncharacterized protein LOC101249178	PF00248,Aldo/keto reductase family	IPR036812,NADP-dependent oxidoreductase domain superfamily;IPR020471,Aldo/keto reductase;IPR023210,NADP-dependent oxidoreductase domain	COG0667,Predicted oxidoreductases (related to aryl-alcohol dehydrogenases);KOG1575,Voltage-gated shaker-like K+ channel, subunit beta/KCNAB	GO:0055114,biological_process,oxidation-reduction process;GO:0016491,molecular_function,oxidoreductase activity	-
LOC114305415	0.419602	0.529626	0.392694	0.16477	0.235162	0.200913	1.11643	0.350237	25.7908	2.10458e-06	5.26317e-06	A0A2C9VUF1,Uncharacterized protein	-	-	IPR006408,P-type ATPase, subfamily IIB;IPR023214,HAD superfamily;IPR036412,HAD-like superfamily;IPR023299,P-type ATPase, cytoplasmic domain N;IPR018303,P-type ATPase, phosphorylation site;IPR001757,P-type ATPase;IPR023298,P-type ATPase, transmembrane domain superfamily;IPR006068,Cation-transporting P-type ATPase, C-terminal;IPR008250,P-type ATPase, A domain superfamily;IPR004014,Cation-transporti…	-	GO:0016787,molecular_function,hydrolase activity;GO:0000166,molecular_function,nucleotide binding;GO:0005388,molecular_function,calcium-transporting ATPase activity;GO:0005524,molecular_function,ATP binding;GO:0006811,biological_process,ion transport;GO:0016020,cellular_component,membrane;GO:0099132,biological_process,ATP hydrolysis coupled cation transmembrane transport;GO:0006816,biological_pro…	-
LOC114305417	85.4155	88.4498	84.4816	39.9372	40.8085	40.6492	1.03794	6.68943	1100.49	1.41833e-51	1.39359e-49	A0A1J6K4E4,Uncharacterized protein	XP_019236333.1,uncharacterized protein LOC109216616	-	IPR025521,Neprosin activation peptide;IPR004314,Neprosin	-	-	-
LOC114305420	1.88719	1.62254	1.66525	0.305145	0.302188	0.618268	2.04631	-0.0833923	52.3424	1.63256e-10	5.90063e-10	A5AX88,Non-specific lipid-transfer protein	-	PF00234,Protease inhibitor/seed storage/LTP family	IPR016140,Bifunctional inhibitor/plant lipid transfer protein/seed storage helical domain;IPR036312,Bifunctional inhibitor/plant lipid transfer protein/seed storage helical domain superfamily;IPR000528,Plant lipid transfer protein/Par allergen	ENOG41118KK,-;ENOG410J3MP,-	GO:0006869,biological_process,lipid transport;GO:0008289,molecular_function,lipid binding	-
LOC114305428	0.578221	0.880492	0.717065	3.60548	4.28032	4.21084	-2.50283	2.46506	445.808	5.89562e-36	1.55105e-34	A0A1U8FL19,uncharacterized protein LOC107859426	XP_016559925.1,uncharacterized protein LOC107859426;XP_016559927.1,-;XP_016559926.1,-;XP_016559928.1,-	-	IPR007877,Protein of unknown function DUF707	-	-	-
LOC114305399	1.96821	1.83172	2.13474	0.593867	0.812524	0.511508	1.5339	0.648919	56.7611	4.07243e-11	1.54826e-10	A0A0D2U971,Uncharacterized protein	-	PF12776,Myb/SANT-like DNA-binding domain	IPR024752,Myb/SANT-like domain	-	GO:0016021,cellular_component,integral component of membrane;GO:0016020,cellular_component,membrane	-
LOC114305402	9.81158	7.21422	8.2365	1.45538	1.07428	0.882121	2.813	1.68933	288.269	4.11269e-29	6.38457e-28	G7LC52,Gibberellin-regulated family protein	XP_003629326.1,gibberellin-regulated family protein	PF02704,ibberellin regulated protein	IPR003854,Gibberellin regulated protein	-	-	-
LOC114305452	17.1724	18.4291	18.6566	79.6402	82.0216	77.1953	-2.19209	4.50435	1460.85	1.20212e-56	1.91791e-54	A0A286QXX8,Flavanone 3-hydroxylase	-	-	IPR005123,Oxoglutarate/iron-dependent dioxygenase;IPR027443,Isopenicillin N synthase-like;IPR026992,Non-haem dioxygenase N-terminal domain	-	GO:0055114,biological_process,oxidation-reduction process;GO:0016491,molecular_function,oxidoreductase activity;GO:0046872,molecular_function,metal ion binding	-
LOC114305403	2.51771	1.88172	2.25688	0.609257	0.475141	0.930581	1.67988	-0.128446	36.3186	3.80735e-08	1.12017e-07	A0A1S3B225,chaperone protein dnaJ 11, chloroplastic	XP_008440823.1,chaperone protein dnaJ 11, chloroplastic	-	IPR036869,Chaperone J-domain superfamily;IPR018253,DnaJ domain, conserved site;IPR001623,DnaJ domain	-	-	-
LOC114305457	0.247793	0.210227	0.212742	0.714697	0.86702	0.750031	-1.8571	1.45353	145.157	2.5034e-20	1.97068e-19	A0A103Y9P0,Uncharacterized protein	-	PF00931,NB-ARC domain	IPR002182,NB-ARC;IPR032675,Leucine-rich repeat domain superfamily;IPR027417,P-loop containing nucleoside triphosphate hydrolase	-	GO:0043531,molecular_function,ADP binding	-
LOC114305378	9.40154	11.2031	10.036	0.326278	0.484674	0.254264	4.75472	3.02066	1268.58	3.54511e-53	4.00883e-51	A0A1Q3BWE1,Pyrophosphate--fructose 6-phosphate 1-phosphotransferase subunit beta	-	-	IPR022953,ATP-dependent 6-phosphofructokinase;IPR035966,Phosphofructokinase superfamily;IPR011183,Pyrophosphate-dependent phosphofructokinase PfpB;IPR000023,Phosphofructokinase domain	-	GO:0047334,molecular_function,diphosphate-fructose-6-phosphate 1-phosphotransferase activity;GO:0016301,molecular_function,kinase activity;GO:0016310,biological_process,phosphorylation;GO:0006096,biological_process,glycolytic process;GO:0005737,cellular_component,cytoplasm;GO:0006002,biological_process,fructose 6-phosphate metabolic process;GO:0003824,molecular_function,catalytic activity;GO:0016…	-
LOC114305462	1.14591	0.891585	1.16844	0.271752	0.218659	0.148241	2.22762	0.317203	80.4798	4.65174e-14	2.25302e-13	A0A118K715,Uncharacterized protein	-	PF03140,Plant protein of unknown function	IPR004158,Protein of unknown function DUF247, plant	-	GO:0016021,cellular_component,integral component of membrane;GO:0016020,cellular_component,membrane	-
LOC114305411	2.32495	2.34658	1.86699	0.937685	0.975028	1.06394	1.09966	0.668683	32.175	1.76316e-07	4.8939e-07	A0A061GHS4,Uncharacterized protein isoform 1	-	PF09430,Protein of unknown function (DUF2012)	IPR019008,Domain of unknown function DUF2012;IPR013784,Carbohydrate-binding-like fold	-	GO:0030246,molecular_function,carbohydrate binding;GO:0016021,cellular_component,integral component of membrane;GO:0016020,cellular_component,membrane	-
LOC114305473	0.0208276	0.0335278	0.0245042	4.10663	4.43893	4.13392	-7.21734	1.90311	809.741	3.35919e-46	2.03114e-44	A0A068J5Q3,Glycosyltransferase	-	PF00201,UDP-glucoronosyl and UDP-glucosyl transferase	IPR035595,UDP-glycosyltransferase family, conserved site;IPR002213,UDP-glucuronosyl/UDP-glucosyltransferase	-	GO:0016758,molecular_function,transferase activity, transferring hexosyl groups;GO:0016757,molecular_function,transferase activity, transferring glycosyl groups;GO:0016740,molecular_function,transferase activity;GO:0008152,biological_process,metabolic process	-
LOC114305474	3.82862	3.19316	3.42422	0.704296	0.854401	0.806807	2.07642	2.13538	271.665	1.16377e-28	1.74446e-27	A0A067K735,Protein DETOXIFICATION	XP_012079221.1,protein DETOXIFICATION 49	PF01554,MatE	IPR002528,Multi antimicrobial extrusion protein	-	GO:0055085,biological_process,transmembrane transport;GO:0006855,biological_process,drug transmembrane transport;GO:0015297,molecular_function,antiporter activity;GO:0015238,molecular_function,drug transmembrane transporter activity;GO:0016020,cellular_component,membrane;GO:0016021,cellular_component,integral component of membrane	-
LOC114305566	0	0.059407	0.0868368	5.10101	4.22512	5.72889	-6.50175	0.369212	244.96	3.52667e-27	4.70827e-26	A0A061GFL8,Leucine-rich repeat protein kinase family protein isoform 1	-	PF00069,Protein kinase domain;PF08263,Leucine rich repeat N-terminal domain;PF13855,Leucine rich repeat	IPR001611,Leucine-rich repeat;IPR013210,Leucine-rich repeat-containing N-terminal, plant-type;IPR032675,Leucine-rich repeat domain superfamily;IPR011009,Protein kinase-like domain superfamily;IPR017441,Protein kinase, ATP binding site;IPR008271,Serine/threonine-protein kinase, active site;IPR000719,Protein kinase domain	-	GO:0016301,molecular_function,kinase activity;GO:0016740,molecular_function,transferase activity;GO:0005524,molecular_function,ATP binding;GO:0004674,molecular_function,protein serine/threonine kinase activity;GO:0016020,cellular_component,membrane;GO:0006468,biological_process,protein phosphorylation;GO:0000166,molecular_function,nucleotide binding;GO:0016310,biological_process,phosphorylation;G…	-
LOC114305557	4.83347	4.74544	4.93681	0.566829	0.678281	0.765651	2.79525	1.88847	364.173	4.71061e-33	9.89013e-32	A0A068TW33,Uncharacterized protein	-	-	-	-	-	-
LOC114305560	5.03397	5.92477	5.02862	1.15841	1.79844	1.63244	1.74866	1.38641	120.447	3.60486e-18	2.40583e-17	A0A251QKY5,Uncharacterized protein	-	-	IPR016140,Bifunctional inhibitor/plant lipid transfer protein/seed storage helical domain;IPR036312,Bifunctional inhibitor/plant lipid transfer protein/seed storage helical domain superfamily	-	-	-
LOC114305603	14.1184	12.8902	12.365	5.59516	5.49785	5.66622	1.18251	3.65189	281	3.74866e-29	5.84291e-28	A0A059BXY3,Peroxidase	XP_010063835.1,peroxidase 12	PF00141,Peroxidase	IPR019794,Peroxidase, active site;IPR002016,Haem peroxidase, plant/fungal/bacterial;IPR033905,Secretory peroxidase;IPR010255,Haem peroxidase;IPR019793,Peroxidases heam-ligand binding site;IPR000823,Plant peroxidase	-	GO:0046872,molecular_function,metal ion binding;GO:0098869,biological_process,cellular oxidant detoxification;GO:0016491,molecular_function,oxidoreductase activity;GO:0006979,biological_process,response to oxidative stress;GO:0055114,biological_process,oxidation-reduction process;GO:0042744,biological_process,hydrogen peroxide catabolic process;GO:0020037,molecular_function,heme binding;GO:000460…	K00430,ko00940,Phenylpropanoid biosynthesis
LOC114305594	6.16535	6.22153	7.03717	2.43165	1.49926	1.88766	1.68941	1.71403	139.296	8.03915e-20	6.099e-19	A0A0V0HR49,Peroxidase	-	PF00141,Peroxidase	IPR019794,Peroxidase, active site;IPR002016,Haem peroxidase, plant/fungal/bacterial;IPR033905,Secretory peroxidase;IPR010255,Haem peroxidase;IPR019793,Peroxidases heam-ligand binding site;IPR000823,Plant peroxidase	-	GO:0046872,molecular_function,metal ion binding;GO:0098869,biological_process,cellular oxidant detoxification;GO:0016491,molecular_function,oxidoreductase activity;GO:0006979,biological_process,response to oxidative stress;GO:0042744,biological_process,hydrogen peroxide catabolic process;GO:0055114,biological_process,oxidation-reduction process;GO:0020037,molecular_function,heme binding;GO:000460…	-
LOC114305615	3.40074	3.34907	3.38914	0.345636	0.493295	0.532361	2.8272	1.77815	338.659	6.12857e-32	1.18983e-30	D7SXY7,Uncharacterized protein	XP_002266053.1,tryptophan aminotransferase-related protein 3	PF04864,Allinase;PF04863,Alliinase EGF-like domain	IPR015424,Pyridoxal phosphate-dependent transferase;IPR006947,Alliinase, EGF-like domain;IPR015421,Pyridoxal phosphate-dependent transferase, major domain;IPR037029,Alliinase, N-terminal domain superfamily;IPR015422,Pyridoxal phosphate-dependent transferase domain 1;IPR006948,Alliinase, C-terminal	ENOG410IIDZ,-;ENOG410XS9Z,-	GO:0016846,molecular_function,carbon-sulfur lyase activity;GO:0003824,molecular_function,catalytic activity;GO:0016021,cellular_component,integral component of membrane;GO:0016020,cellular_component,membrane	-
LOC114305617	5.07299	3.57	3.48978	1.74682	2.12401	1.41397	1.12214	1.91157	63.603	1.79576e-10	6.46851e-10	M5VXX2,Uncharacterized protein	XP_007200619.1,-	PF01633,Choline/ethanolamine kinase	IPR011009,Protein kinase-like domain superfamily	-	-	-
LOC114305634	1.06111	0.832721	1.20161	10.7711	10.4431	9.60402	-3.39984	3.94343	1711.11	1.273e-57	2.25419e-55	A0A1U8ATJ2,HMG1/2-like protein	XP_010266190.1,HMG1/2-like protein	-	IPR009071,High mobility group box domain;IPR036910,High mobility group box domain superfamily	-	GO:0003677,molecular_function,DNA binding;GO:0005634,cellular_component,nucleus	K10802,ko03410,Base excision repair
LOC114305622	1.57903	1.4327	1.41866	0.641942	0.884953	0.286511	1.18095	0.436818	28.02	9.6395e-07	2.49727e-06	M5XKC1,Uncharacterized protein	XP_007220769.1,-	PF01582,TIR domain;PF00931,NB-ARC domain	IPR001611,Leucine-rich repeat;IPR027417,P-loop containing nucleoside triphosphate hydrolase;IPR032675,Leucine-rich repeat domain superfamily;IPR035897,Toll/interleukin-1 receptor homology (TIR) domain superfamily;IPR000157,Toll/interleukin-1 receptor homology (TIR) domain;IPR002182,NB-ARC	-	GO:0043531,molecular_function,ADP binding;GO:0007165,biological_process,signal transduction	-
LOC114305698	12.8927	13.4947	14.0532	0.33034	0.42937	0.360402	5.09557	3.16799	1582.67	4.26647e-58	7.94796e-56	-	-	-	-	-	-	-
LOC114305699	1.19577	0.981336	1.35169	0.11915	0.0825967	0.0779957	3.54142	0.0216701	119.225	4.67981e-18	3.10076e-17	A0A068TZC6,Uncharacterized protein	-	PF06045,Rhamnogalacturonate lyase family;PF14683,Polysaccharide lyase family 4, domain III;PF14686,Polysaccharide lyase family 4, domain II	IPR011013,Galactose mutarotase-like domain superfamily;IPR029413,Rhamnogalacturonan lyase, domain II;IPR010325,Rhamnogalacturonate lyase;IPR029411,Rhamnogalacturonan lyase, domain III;IPR008979,Galactose-binding-like domain superfamily;IPR013784,Carbohydrate-binding-like fold	-	GO:0005975,biological_process,carbohydrate metabolic process;GO:0030246,molecular_function,carbohydrate binding;GO:0003824,molecular_function,catalytic activity;GO:0016021,cellular_component,integral component of membrane;GO:0016020,cellular_component,membrane	-
LOC114305720	31.7394	34.0622	28.8917	128.836	127.197	136.471	-2.08986	4.90829	1624.88	1.60256e-58	3.13013e-56	F6HL77,Uncharacterized protein	-	PF08659,KR domain;PF13561,noyl-(Acyl carrier protein) reductase;PF00106,short chain dehydrogenase	IPR036291,NAD(P)-binding domain superfamily;IPR020904,Short-chain dehydrogenase/reductase, conserved site;IPR002347,Short-chain dehydrogenase/reductase SDR	KOG0725,Reductases with broad range of substrate specificities;COG1028,Dehydrogenases with different specificities (related to short-chain alcohol dehydrogenases)	GO:0055114,biological_process,oxidation-reduction process;GO:0016491,molecular_function,oxidoreductase activity;GO:0016021,cellular_component,integral component of membrane;GO:0016020,cellular_component,membrane	-
LOC114305761	1.88948	1.58419	2.31565	11.2022	9.77628	10.9122	-2.53566	1.54524	247.975	2.36739e-27	3.20035e-26	A0A1U8AU27,nucleolin 2-like isoform X1	XP_010266665.1,nucleolin 2-like isoform X1	-	IPR000504,RNA recognition motif domain;IPR035979,RNA-binding domain superfamily;IPR012677,Nucleotide-binding alpha-beta plait domain superfamily	-	GO:0003723,molecular_function,RNA binding;GO:0003676,molecular_function,nucleic acid binding	-
LOC114305774	2.78333	2.43229	2.76007	0	0.175089	0	5.17565	0.341377	193.605	1.2934e-23	1.31204e-22	W9RHU8,Receptor-like protein kinase FERONIA	XP_010099328.1,Receptor-like protein kinase FERONIA	PF07714,Protein tyrosine kinase;PF12819,Carbohydrate-binding protein of the ER	IPR001245,Serine-threonine/tyrosine-protein kinase, catalytic domain;IPR024788,Malectin-like carbohydrate-binding domain;IPR011009,Protein kinase-like domain superfamily;IPR017441,Protein kinase, ATP binding site;IPR008271,Serine/threonine-protein kinase, active site;IPR000719,Protein kinase domain	-	GO:0016301,molecular_function,kinase activity;GO:0005524,molecular_function,ATP binding;GO:0004672,molecular_function,protein kinase activity;GO:0016020,cellular_component,membrane;GO:0006468,biological_process,protein phosphorylation;GO:0016310,biological_process,phosphorylation;GO:0016021,cellular_component,integral component of membrane	-
LOC114305776	0.858277	0.818745	0.897587	0.436156	0.321947	0.422975	1.07588	0.542304	27.9616	8.90379e-07	2.31412e-06	M5WZ22,Uncharacterized protein	XP_007217848.1,-	PF10536,Plant mobile domain	IPR006904,Protein of unknown function DUF716 (TMEM45);IPR019557,Aminotransferase-like, plant mobile domain	-	-	-
LOC114305798	12.875	12.9362	11.7929	2.7664	3.38644	2.39535	2.07034	2.65982	384.815	6.55738e-34	1.47167e-32	A0A067E8V7,Uncharacterized protein	-	PF00076,RNA recognition motif. (a.k.a. RRM, RBD, or RNP domain)	IPR000504,RNA recognition motif domain;IPR035979,RNA-binding domain superfamily;IPR012677,Nucleotide-binding alpha-beta plait domain superfamily	-	GO:0003723,molecular_function,RNA binding;GO:0003676,molecular_function,nucleic acid binding	-
LOC114305801	2.11582	2.47529	2.05514	4.5509	4.96181	5.48337	-1.20528	2.40454	129.013	6.03399e-19	4.29564e-18	A0A061DLK3,Phosphatase 5.2 isoform 3	-	PF00149,Calcineurin-like phosphoesterase;PF08321,PPP5 TPR repeat region	IPR029052,Metallo-dependent phosphatase-like;IPR013026,Tetratricopeptide repeat-containing domain;IPR013235,PPP domain;IPR011236,Serine/threonine protein phosphatase 5;IPR011990,Tetratricopeptide-like helical domain superfamily;IPR006186,Serine/threonine-specific protein phosphatase/bis(5-nucleosyl)-tetraphosphatase;IPR004843,Calcineurin-like phosphoesterase domain, ApaH type	-	GO:0006470,biological_process,protein dephosphorylation;GO:0016787,molecular_function,hydrolase activity;GO:0004721,molecular_function,phosphoprotein phosphatase activity	-
LOC114305784	0.616901	0.744804	0.777643	1.7914	1.39706	1.36809	-1.13694	-0.0454367	20.1577	2.14936e-05	4.82995e-05	A0A068UQA0,Uncharacterized protein	-	PF03478,Protein of unknown function (DUF295)	IPR011043,Galactose oxidase/kelch, beta-propeller;IPR005174,Domain unknown function DUF295	-	-	-
LOC114305805	5.74374	4.97271	4.85529	10.498	11.4347	11.1322	-1.13973	3.59015	252.178	1.36618e-27	1.88079e-26	M1BJ90,Uncharacterized protein	XP_006344379.1,putative F-box protein At1g65770	PF03478,Protein of unknown function (DUF295)	IPR005174,Domain unknown function DUF295	-	-	-
LOC114305839	1.822	1.49613	1.81884	0.654675	0.47004	0.673437	1.46214	1.18579	75.4266	1.80755e-13	8.37459e-13	A0A1Q3BD03,NAM domain-containing protein	-	-	IPR003441,NAC domain;IPR036093,NAC domain superfamily	-	GO:0006355,biological_process,regulation of transcription, DNA-templated;GO:0003677,molecular_function,DNA binding;GO:0005634,cellular_component,nucleus;GO:0006351,biological_process,transcription, DNA-templated	-
LOC114305844	7.48086	7.87395	7.44736	39.3891	39.9927	40.7819	-2.4449	5.09675	2496.3	1.8949e-66	7.73023e-64	A0A059A867,Uncharacterized protein	XP_018721050.1,-;XP_010038187.1,dephospho-CoA kinase;XP_018721048.1,-;XP_018721049.1,-;XP_010038188.1,-	PF01121,ephospho-CoA kinase	IPR001977,Dephospho-CoA kinase;IPR027417,P-loop containing nucleoside triphosphate hydrolase	-	GO:0015937,biological_process,coenzyme A biosynthetic process;GO:0016310,biological_process,phosphorylation;GO:0004140,molecular_function,dephospho-CoA kinase activity;GO:0005524,molecular_function,ATP binding	K00859,ko00770,Pantothenate and CoA biosynthesis
LOC114305825	3.9852	4.10469	3.17877	0.617853	0.77333	0.674079	2.39695	1.25553	182.773	3.31487e-23	3.26402e-22	A0A078H954,Glucose-6-phosphate isomerase	-	PF00342,Phosphoglucose isomerase	IPR001672,Phosphoglucose isomerase (PGI);IPR035482,Phosphoglucose isomerase, SIS domain 2;IPR018189,Phosphoglucose isomerase, conserved site;IPR035476,Phosphoglucose isomerase, SIS domain 1	-	GO:0006094,biological_process,gluconeogenesis;GO:0016853,molecular_function,isomerase activity;GO:0004347,molecular_function,glucose-6-phosphate isomerase activity;GO:0006096,biological_process,glycolytic process	-
LOC114305860	4.65023	4.27298	4.58562	0.0136598	0.0118365	0	8.68541	2.56578	1264.55	4.73378e-54	5.95938e-52	A0A061EKQ8,Shikimate kinase, putative isoform 3	XP_007031963.1,probable inactive shikimate kinase like 1, chloroplastic isoform X2	PF01202,Shikimate kinase	IPR031322,Shikimate kinase/gluconokinase;IPR000623,Shikimate kinase/Threonine synthase-like 1;IPR027417,P-loop containing nucleoside triphosphate hydrolase	-	GO:0016301,molecular_function,kinase activity;GO:0016310,biological_process,phosphorylation	-
LOC114305833	0.440487	0.50649	0.59228	2.68614	1.99508	2.3026	-2.22013	-0.200276	57.0413	3.73466e-11	1.42439e-10	A0A251SUD8,Putative NADH dehydrogenase [ubiquinone] iron-sulfur protein 7	-	-	IPR006137,NADH:ubiquinone oxidoreductase-like, 20kDa subunit;IPR006138,NADH-ubiquinone oxidoreductase, 20 Kd subunit	-	GO:0048038,molecular_function,quinone binding;GO:0051536,molecular_function,iron-sulfur cluster binding;GO:0008137,molecular_function,NADH dehydrogenase (ubiquinone) activity;GO:0046872,molecular_function,metal ion binding;GO:0016491,molecular_function,oxidoreductase activity;GO:0051539,molecular_function,4 iron, 4 sulfur cluster binding;GO:0003954,molecular_function,NADH dehydrogenase activity;G…	-
LOC114305898	0.773826	0.934264	0.811467	0.170974	0.251859	0.16788	2.01739	0.213933	66.0279	2.54097e-12	1.06712e-11	F6HT13,Uncharacterized protein	XP_003631469.1,disease resistance protein RPM1	PF00931,NB-ARC domain	IPR002182,NB-ARC;IPR038005,Virus X resistance protein-like, coiled-coil domain;IPR036388,Winged helix-like DNA-binding domain superfamily;IPR032675,Leucine-rich repeat domain superfamily;IPR027417,P-loop containing nucleoside triphosphate hydrolase	COG4886,Leucine-rich repeat (LRR) protein;KOG4658,Apoptotic ATPase	GO:0006952,biological_process,defense response;GO:0005886,cellular_component,plasma membrane;GO:0043531,molecular_function,ADP binding;GO:0007165,biological_process,signal transduction	K13457,ko04626,Plant-pathogen interaction
LOC114305902	1.09817	1.15291	0.880071	0.355865	0.196232	0.158829	2.09649	0.577357	86.9082	9.56166e-15	4.90924e-14	A0A103Y7R3,Disease resistance protein	-	PF00931,NB-ARC domain	IPR002182,NB-ARC;IPR038005,Virus X resistance protein-like, coiled-coil domain;IPR032675,Leucine-rich repeat domain superfamily;IPR027417,P-loop containing nucleoside triphosphate hydrolase	-	GO:0043531,molecular_function,ADP binding	-
LOC114305937	1.85786	2.00695	2.17144	0.770206	1.0011	0.975827	1.07477	3.0877	154.888	5.58782e-21	4.63061e-20	-	-	-	-	-	-	-
LOC114305950	8.0253	8.70187	9.68659	2.83155	4.32125	4.05748	1.16919	2.42653	113.567	3.32803e-17	2.07619e-16	A0A068USA5,Uncharacterized protein	-	-	-	-	-	-
LOC114305936	9.42514	9.87504	9.36539	3.91929	4.0602	3.86986	1.22262	4.46748	516.67	1.25873e-38	4.04046e-37	-	-	-	-	-	-	-
LOC114305956	1.48403	1.67226	1.65076	0.822706	0.594077	0.747978	1.11068	0.667407	32.4754	1.57471e-07	4.38974e-07	A0A1S4BHH3,uncharacterized protein LOC107808329	XP_016488324.1,uncharacterized protein LOC107808329	-	IPR013761,Sterile alpha motif/pointed domain superfamily;IPR001660,Sterile alpha motif domain	-	-	-
LOC114306009	0.463613	0.5701	0.651513	0.0916211	0.113417	0.0999588	2.37865	-0.0364383	69.5308	9.31022e-13	4.06076e-12	A0A2C9UZ26,Uncharacterized protein	-	-	IPR015655,Protein phosphatase 2C family;IPR000222,PPM-type phosphatase, divalent cation binding;IPR001932,PPM-type phosphatase domain;IPR036457,PPM-type phosphatase domain superfamily	-	GO:0016787,molecular_function,hydrolase activity;GO:0004721,molecular_function,phosphoprotein phosphatase activity;GO:0043169,molecular_function,cation binding;GO:0003824,molecular_function,catalytic activity;GO:0046872,molecular_function,metal ion binding;GO:0006470,biological_process,protein dephosphorylation;GO:0004722,molecular_function,protein serine/threonine phosphatase activity	-
LOC114305979	1.03085	1.02494	0.838271	0.385185	0.333771	0.252143	1.5214	0.652904	56.4055	4.54634e-11	1.72113e-10	F6H2A5,Uncharacterized protein	-	PF11883,omain of unknown function (DUF3403);PF00954,S-locus glycoprotein domain;PF08276,PAN-like domain;PF01453,-mannose binding lectin;PF07714,Protein tyrosine kinase	IPR001480,Bulb-type lectin domain;IPR001245,Serine-threonine/tyrosine-protein kinase, catalytic domain;IPR011009,Protein kinase-like domain superfamily;IPR000858,S-locus glycoprotein domain;IPR008271,Serine/threonine-protein kinase, active site;IPR036426,Bulb-type lectin domain superfamily;IPR003609,PAN/Apple domain;IPR021820,S-locus receptor kinase, C-terminal;IPR000719,Protein kinase domain	COG0515,Serine/threonine protein kinase;ENOG410IVAT,-	GO:0048544,biological_process,recognition of pollen;GO:0005886,cellular_component,plasma membrane;GO:0004672,molecular_function,protein kinase activity;GO:0016020,cellular_component,membrane;GO:0006468,biological_process,protein phosphorylation;GO:0005524,molecular_function,ATP binding;GO:0016021,cellular_component,integral component of membrane;GO:0004674,molecular_function,protein serine/threon…	-
LOC114306030	0.92598	1.01633	0.877211	0.476673	0.328319	0.3467	1.25409	1.00923	51.5673	2.09258e-10	7.49997e-10	A0A251NQ70,Uncharacterized protein	-	-	IPR027073,5'-3' exoribonuclease;IPR004859,Putative 5-3 exonuclease	-	GO:0004527,molecular_function,exonuclease activity;GO:0090305,biological_process,nucleic acid phosphodiester bond hydrolysis;GO:0003676,molecular_function,nucleic acid binding	-
LOC114306041	2.87216	3.06443	3.23772	0.733176	0.435307	0.518451	2.39673	2.26862	355.108	2.00156e-32	4.0367e-31	A0A022PSA0,Uncharacterized protein	XP_012827531.1,GTPase-activating protein gyp7-like	PF00566,Rab-GTPase-TBC domain	IPR035969,Rab-GTPase-TBC domain superfamily;IPR000195,Rab-GTPase-TBC domain	-	-	-
LOC114306065	0.475261	0.395953	0.42182	0.177959	0.168892	0.240381	1.09372	0.477993	27.2219	1.19117e-06	3.05938e-06	M1BGV0,Uncharacterized protein	XP_006357685.2,probable disease resistance protein At1g61300	PF00931,NB-ARC domain	IPR002182,NB-ARC;IPR032675,Leucine-rich repeat domain superfamily;IPR027417,P-loop containing nucleoside triphosphate hydrolase	COG4886,Leucine-rich repeat (LRR) protein;KOG4658,Apoptotic ATPase	GO:0043531,molecular_function,ADP binding	-
LOC114306058	0.605404	0.46854	0.534205	0.0354983	0.0820267	0.0645478	3.02755	-0.0445355	94.7634	1.24258e-15	6.83491e-15	A0A2C9UCZ8,Uncharacterized protein	-	-	IPR036291,NAD(P)-binding domain superfamily	-	-	-
LOC114306107	9.25783	8.63893	9.03061	2.12957	2.05244	2.60786	1.94243	3.21524	499.696	4.42363e-38	1.3695e-36	B5TV78,Uncharacterized protein	-	PF03140,Plant protein of unknown function	IPR004158,Protein of unknown function DUF247, plant	-	-	-
LOC114306095	1.22694	1.89279	1.44352	0.0519583	0.0900459	0.0566866	4.34587	-0.682391	85.0501	1.41208e-14	7.1445e-14	-	-	-	-	-	-	-
LOC114306122	0.816992	0.911655	0.633527	2.47219	2.50196	1.89419	-1.57167	1.60061	115.064	1.38315e-17	8.86556e-17	A5AG46,Uncharacterized protein	-	-	-	-	-	-
LOC114306187	17.8149	17.5672	17.4481	7.48897	7.42031	7.56718	1.18136	4.83163	599.808	4.27116e-41	1.68277e-39	A0A1S4ATV7,thioredoxin domain-containing protein PLP3B-like	XP_016480000.1,-	-	IPR013766,Thioredoxin domain;IPR036249,Thioredoxin-like superfamily	-	GO:0045454,biological_process,cell redox homeostasis;GO:0005623,cellular_component,cell	-
LOC114306216	14.8778	15.4011	14.7813	5.71241	6.07822	6.81653	1.22905	5.1775	727.535	7.50815e-44	3.75151e-42	W8Q024,Trehalose-phosphate synthase 6	-	PF00982,lycosyltransferase family 20;PF02358,Trehalose-phosphatase	IPR023214,HAD superfamily;IPR001830,Glycosyl transferase, family 20;IPR006379,HAD-superfamily hydrolase, subfamily IIB;IPR036412,HAD-like superfamily;IPR003337,Trehalose-phosphatase	-	GO:0003824,molecular_function,catalytic activity;GO:0005992,biological_process,trehalose biosynthetic process	-
LOC114306222	0.502094	0.630442	0.685243	0.18371	0.0707504	0.200428	1.97492	-0.450026	36.8451	3.14601e-08	9.33176e-08	A0A068U6D9,Uncharacterized protein	-	PF00067,Cytochrome P450	IPR036396,Cytochrome P450 superfamily;IPR002401,Cytochrome P450, E-class, group I;IPR001128,Cytochrome P450	-	GO:0016705,molecular_function,oxidoreductase activity, acting on paired donors, with incorporation or reduction of molecular oxygen;GO:0016020,cellular_component,membrane;GO:0005506,molecular_function,iron ion binding;GO:0055114,biological_process,oxidation-reduction process;GO:0020037,molecular_function,heme binding;GO:0016021,cellular_component,integral component of membrane	-
LOC114306246	10.5104	10.6881	11.1593	2.76176	2.23509	2.50143	2.06011	3.19454	549.981	1.18013e-39	4.10282e-38	B9HKB1,Uncharacterized protein	XP_002312553.1,hypothetical protein POPTR_0008s15810g	PF00248,Aldo/keto reductase family	IPR036812,NADP-dependent oxidoreductase domain superfamily;IPR023210,NADP-dependent oxidoreductase domain	COG0667,Predicted oxidoreductases (related to aryl-alcohol dehydrogenases);KOG1575,Voltage-gated shaker-like K+ channel, subunit beta/KCNAB	-	-
LOC114306244	11.6208	12.387	12.2187	3.72414	3.30081	3.8773	1.68852	3.72679	560.25	5.83248e-40	2.06787e-38	A0A1J6I2A4,Putative aldo-keto reductase 1	XP_019253413.1,perakine reductase-like	-	IPR036812,NADP-dependent oxidoreductase domain superfamily;IPR023210,NADP-dependent oxidoreductase domain	-	-	-
LOC114306247	3.28918	3.9004	3.69257	1.22491	1.14986	1.36421	1.50099	1.8011	126.92	9.27743e-19	6.50409e-18	A0A1J6I2A4,Putative aldo-keto reductase 1	XP_019253413.1,perakine reductase-like	-	IPR036812,NADP-dependent oxidoreductase domain superfamily;IPR023210,NADP-dependent oxidoreductase domain	-	-	-
LOC114306278	28.7473	31.1518	30.8809	2.45304	2.23948	1.91162	3.72015	3.72442	1729.78	1.03309e-59	2.21964e-57	M0ZN76,UMP-CMP kinase	XP_015167441.1,-;XP_015167442.1,-;XP_015167440.1,UMP-CMP kinase 3-like isoform X1;XP_006354631.2,-	PF00406,Adenylate kinase	IPR000850,Adenylate kinase/UMP-CMP kinase;IPR006266,UMP-CMP kinase;IPR033690,Adenylate kinase, conserved site;IPR027417,P-loop containing nucleoside triphosphate hydrolase	COG0563,Adenylate kinase and related kinases;KOG3079,Uridylate kinase/adenylate kinase	GO:0004127,molecular_function,cytidylate kinase activity;GO:0005737,cellular_component,cytoplasm;GO:0006207,biological_process,'de novo' pyrimidine nucleobase biosynthetic process;GO:0009041,molecular_function,uridylate kinase activity;GO:0006221,biological_process,pyrimidine nucleotide biosynthetic process;GO:0016740,molecular_function,transferase activity;GO:0005524,molecular_function,ATP bindi…	K13800,ko00240,Pyrimidine metabolism
LOC114306279	0.183669	0.27924	0.288122	0.601501	0.700942	0.63361	-1.41346	-0.233868	26.2606	1.74434e-06	4.40603e-06	A0A022QC02,Uncharacterized protein	XP_012852038.1,probable WRKY transcription factor 27	PF03106,WRKY DNA -binding domain	IPR036576,WRKY domain superfamily;IPR003657,WRKY domain	-	GO:0003677,molecular_function,DNA binding;GO:0043565,molecular_function,sequence-specific DNA binding;GO:0003700,molecular_function,DNA binding transcription factor activity;GO:0006355,biological_process,regulation of transcription, DNA-templated;GO:0006351,biological_process,transcription, DNA-templated;GO:0005634,cellular_component,nucleus	-
LOC114306367	0.354531	0.387271	0.387321	3.34591	3.12232	3.00455	-3.11016	1.36068	295.016	7.21531e-30	1.1858e-28	I6ZX14,MADS-box domain protein	-	PF01486,K-box region;PF00319,SRF-type transcription factor (DNA-binding and dimerisation domain)	IPR002100,Transcription factor, MADS-box;IPR036879,Transcription factor, MADS-box superfamily;IPR002487,Transcription factor, K-box;IPR033896,MADS MEF2-like	-	GO:0046983,molecular_function,protein dimerization activity;GO:0003677,molecular_function,DNA binding;GO:0003700,molecular_function,DNA binding transcription factor activity;GO:0045944,biological_process,positive regulation of transcription by RNA polymerase II;GO:0006355,biological_process,regulation of transcription, DNA-templated;GO:0006351,biological_process,transcription, DNA-templated;GO:00…	-
LOC114306370	0.679598	0.618348	0.66051	1.41145	1.65242	1.85116	-1.37966	1.50067	88.4255	5.97522e-15	3.12359e-14	A0A2C9U6S4,Uncharacterized protein	-	-	IPR036259,MFS transporter superfamily;IPR010658,Nodulin-like;IPR020846,Major facilitator superfamily domain	-	GO:0016021,cellular_component,integral component of membrane;GO:0016020,cellular_component,membrane	-
LOC114306310	3.64363	3.22074	3.67442	1.12419	1.3466	1.15435	1.46432	1.39047	91.1207	3.04309e-15	1.62184e-14	A0A1S3ZNB0,uncharacterized protein LOC107788606 isoform X2	XP_016465784.1,uncharacterized protein LOC107788606 isoform X2	-	IPR004252,Probable transposase, Ptta/En/Spm, plant	-	-	-
LOC114306313	6.46814	6.56682	5.70745	1.64348	2.26563	2.52655	1.4989	1.05848	74.0019	2.67089e-13	1.21906e-12	A0A022RVB6,Uncharacterized protein	XP_012828529.1,uncharacterized protein LOC105949754	PF15490,Telomere-capping, CST complex subunit	IPR029146,CST complex subunit Ten1, animal and plant type	-	GO:0003697,molecular_function,single-stranded DNA binding;GO:1990879,cellular_component,CST complex	-
LOC114306382	0.690792	0.648678	0.619226	1.55462	1.54991	1.49548	-1.28027	1.28536	68.6548	1.19415e-12	5.16649e-12	A0A251Q704,Uncharacterized protein	-	-	IPR001525,C-5 cytosine methyltransferase;IPR030380,SAM-dependent methyltransferase DRM;IPR029063,S-adenosyl-L-methionine-dependent methyltransferase	-	GO:0008168,molecular_function,methyltransferase activity;GO:0006306,biological_process,DNA methylation	-
LOC114306391	0.630387	0.679904	0.801	0.230651	0.322002	0.29358	1.24197	0.532067	35.8751	4.47419e-08	1.31014e-07	A0A0D2TC35,Uncharacterized protein	-	PF00069,Protein kinase domain	IPR011009,Protein kinase-like domain superfamily;IPR017441,Protein kinase, ATP binding site;IPR008271,Serine/threonine-protein kinase, active site;IPR000719,Protein kinase domain	-	GO:0006468,biological_process,protein phosphorylation;GO:0005524,molecular_function,ATP binding;GO:0004672,molecular_function,protein kinase activity	-
LOC114306393	0.61777	0.583711	0.632019	2.58656	2.60796	2.56879	-2.14035	3.1035	579.029	1.65379e-40	6.1192e-39	F6H1L3,RING-type E3 ubiquitin transferase	XP_002279863.2,putative E3 ubiquitin-protein ligase LIN-1 isoform X2	PF04564,U-box domain;PF00400,WD domain, G-beta repeat	IPR003613,U box domain;IPR019775,WD40 repeat, conserved site;IPR017986,WD40-repeat-containing domain;IPR036322,WD40-repeat-containing domain superfamily;IPR015943,WD40/YVTN repeat-like-containing domain superfamily;IPR013083,Zinc finger, RING/FYVE/PHD-type;IPR016024,Armadillo-type fold;IPR001680,WD40 repeat	ENOG410ITM5,-;ENOG410Y4J9,-	GO:0016567,biological_process,protein ubiquitination;GO:0016740,molecular_function,transferase activity;GO:0004842,molecular_function,ubiquitin-protein transferase activity	-
LOC114306395	1.05883	0.829203	0.740708	0.407189	0.277229	0.412512	1.22697	-0.258855	19.2017	3.23428e-05	7.13739e-05	A0A067JPA9,MYB family protein	XP_012086416.1,protein ODORANT1	PF00249,Myb-like DNA-binding domain	IPR009057,Homeobox-like domain superfamily;IPR001005,SANT/Myb domain;IPR017930,Myb domain	-	GO:0003677,molecular_function,DNA binding	-
LOC114306396	1.56587	1.73298	1.84228	0.243142	0.153227	0.337614	2.78025	0.721066	149.432	1.1186e-20	9.04876e-20	A0A068U2S9,Uncharacterized protein	-	PF00076,RNA recognition motif. (a.k.a. RRM, RBD, or RNP domain)	IPR000504,RNA recognition motif domain;IPR035979,RNA-binding domain superfamily;IPR012677,Nucleotide-binding alpha-beta plait domain superfamily	-	GO:0003723,molecular_function,RNA binding;GO:0003676,molecular_function,nucleic acid binding	-
LOC114306416	3.14107	3.69662	4.1667	8.25454	8.36506	8.58943	-1.25442	4.1103	393.244	1.97564e-33	4.28184e-32	F6HJ09,Uncharacterized protein	XP_010644341.1,cysteine-rich receptor-like protein kinase 10 isoform X1	PF01657,Salt stress response/antifungal;PF07714,Protein tyrosine kinase	IPR001245,Serine-threonine/tyrosine-protein kinase, catalytic domain;IPR038408,Gnk2-homologous domain superfamily;IPR002902,Gnk2-homologous domain;IPR011009,Protein kinase-like domain superfamily;IPR017441,Protein kinase, ATP binding site;IPR008271,Serine/threonine-protein kinase, active site;IPR000719,Protein kinase domain	COG0515,Serine/threonine protein kinase;ENOG410IJDF,-	GO:0016021,cellular_component,integral component of membrane;GO:0005886,cellular_component,plasma membrane;GO:0004674,molecular_function,protein serine/threonine kinase activity;GO:0016020,cellular_component,membrane;GO:0006468,biological_process,protein phosphorylation;GO:0005524,molecular_function,ATP binding;GO:0042742,biological_process,defense response to bacterium;GO:0004672,molecular_funct…	-
LOC114306445	6.08915	6.38625	7.05549	2.71929	3.4126	3.17135	1.00199	0.930431	32.7482	1.42146e-07	3.97975e-07	A0A061GM41,Uncharacterized protein	-	-	-	-	-	-
LOC114306443	4.63782	4.4958	4.68784	10.2223	10.9973	9.77504	-1.22359	4.85937	614.861	1.76607e-41	7.24133e-40	A0A103Y9P0,Uncharacterized protein	-	PF00931,NB-ARC domain	IPR002182,NB-ARC;IPR032675,Leucine-rich repeat domain superfamily;IPR027417,P-loop containing nucleoside triphosphate hydrolase	-	GO:0043531,molecular_function,ADP binding	-
LOC114306482	25.04	26.2711	26.5656	6.27902	6.25944	7.03229	1.94408	3.39075	581.519	1.40308e-40	5.24577e-39	A5BAX3,Uncharacterized protein	-	PF11721,i-glucose binding within endoplasmic reticulum;PF00069,Protein kinase domain	IPR032675,Leucine-rich repeat domain superfamily;IPR011009,Protein kinase-like domain superfamily;IPR017441,Protein kinase, ATP binding site;IPR008271,Serine/threonine-protein kinase, active site;IPR021720,Malectin;IPR000719,Protein kinase domain	-	GO:0006468,biological_process,protein phosphorylation;GO:0004672,molecular_function,protein kinase activity;GO:0005524,molecular_function,ATP binding	-
LOC114306480	26.2736	26.1518	25.1769	6.40395	7.06732	7.57993	1.83284	5.60205	1936.1	6.07764e-61	1.58165e-58	A0A1Q3CJY9,LRR_1 domain-containing protein/Pkinase_Tyr domain-containing protein/Malectin domain-containing protein	-	-	IPR001611,Leucine-rich repeat;IPR001245,Serine-threonine/tyrosine-protein kinase, catalytic domain;IPR032675,Leucine-rich repeat domain superfamily;IPR011009,Protein kinase-like domain superfamily;IPR017441,Protein kinase, ATP binding site;IPR008271,Serine/threonine-protein kinase, active site;IPR021720,Malectin;IPR000719,Protein kinase domain	-	GO:0004672,molecular_function,protein kinase activity;GO:0016301,molecular_function,kinase activity;GO:0006468,biological_process,protein phosphorylation;GO:0016310,biological_process,phosphorylation;GO:0005524,molecular_function,ATP binding	-
LOC114306479	2.26411	2.41642	2.31174	6.61955	6.72857	6.64684	-1.56434	4.01627	618.104	1.34083e-41	5.51178e-40	A0A1U8FV86,probable LRR receptor-like serine/threonine-protein kinase At1g07650 isoform X1	XP_016559629.1,probable LRR receptor-like serine/threonine-protein kinase At1g07650 isoform X1	-	IPR001611,Leucine-rich repeat;IPR032675,Leucine-rich repeat domain superfamily;IPR011009,Protein kinase-like domain superfamily;IPR025875,Leucine rich repeat 4;IPR008271,Serine/threonine-protein kinase, active site;IPR021720,Malectin;IPR017441,Protein kinase, ATP binding site;IPR000719,Protein kinase domain	-	GO:0016301,molecular_function,kinase activity;GO:0006468,biological_process,protein phosphorylation;GO:0016310,biological_process,phosphorylation;GO:0005524,molecular_function,ATP binding;GO:0004672,molecular_function,protein kinase activity	-
LOC114306520	0.908973	0.910065	0.547757	3.60522	3.29972	2.87622	-2.06406	1.73947	199.285	3.61351e-24	3.84471e-23	A0A1Y0K2D4,Beta-glucosidase 1 GH5 family	-	-	IPR017853,Glycoside hydrolase superfamily;IPR001547,Glycoside hydrolase, family 5;IPR010431,Fascin;IPR008999,Actin-crosslinking	-	GO:0016798,molecular_function,hydrolase activity, acting on glycosyl bonds;GO:0005975,biological_process,carbohydrate metabolic process;GO:0016787,molecular_function,hydrolase activity;GO:0004553,molecular_function,hydrolase activity, hydrolyzing O-glycosyl compounds;GO:0007015,biological_process,actin filament organization;GO:0008152,biological_process,metabolic process;GO:0051015,molecular_func…	-
LOC114306519	5.64	6.33251	5.79919	37.669	38.9229	40.913	-2.76817	5.09657	2880.94	4.18042e-69	2.17301e-66	A0A1Y0K2D4,Beta-glucosidase 1 GH5 family	-	-	IPR017853,Glycoside hydrolase superfamily;IPR001547,Glycoside hydrolase, family 5;IPR010431,Fascin;IPR008999,Actin-crosslinking	-	GO:0016798,molecular_function,hydrolase activity, acting on glycosyl bonds;GO:0005975,biological_process,carbohydrate metabolic process;GO:0016787,molecular_function,hydrolase activity;GO:0004553,molecular_function,hydrolase activity, hydrolyzing O-glycosyl compounds;GO:0007015,biological_process,actin filament organization;GO:0008152,biological_process,metabolic process;GO:0051015,molecular_func…	-
LOC114306529	3.53872	3.65623	3.30447	1.38093	1.53593	1.46162	1.21209	3.11752	211.902	3.59997e-25	4.12735e-24	M5XLB1,Uncharacterized protein	XP_007225673.1,sulfate transporter 1.3 isoform X2	PF00916,Sulfate permease family;PF01740,STAS domain	IPR002645,STAS domain;IPR018045,Sulphate anion transporter, conserved site;IPR011547,SLC26A/SulP transporter domain;IPR001902,SLC26A/SulP transporter;IPR036513,STAS domain superfamily;IPR030314,Plant high affinity sulfate transporter	-	GO:1902358,biological_process,sulfate transmembrane transport;GO:0055085,biological_process,transmembrane transport;GO:0008271,molecular_function,secondary active sulfate transmembrane transporter activity;GO:0008272,biological_process,sulfate transport;GO:0005886,cellular_component,plasma membrane;GO:0015116,molecular_function,sulfate transmembrane transporter activity;GO:0016020,cellular_compon…	-
LOC114306553	0.366855	0.33746	0.431615	1.1452	1.61543	1.4528	-1.9637	0.358136	71.0392	6.08499e-13	2.69193e-12	A0A200Q4P0,Down-regulated-in-metastasis protein	-	-	IPR016024,Armadillo-type fold;IPR011430,Down-regulated-in-metastasis protein	-	-	-
LOC114306545	23.5103	22.5559	22.6282	9.98365	10.0279	10.467	1.121	4.3067	399.155	1.75247e-34	4.1346e-33	G3DSC3,ACC oxidase 5	-	PF03171,2OG-Fe(II) oxygenase superfamily;PF14226,non-haem dioxygenase in morphine synthesis N-terminal	IPR005123,Oxoglutarate/iron-dependent dioxygenase;IPR027443,Isopenicillin N synthase-like;IPR026992,Non-haem dioxygenase N-terminal domain	-	GO:0055114,biological_process,oxidation-reduction process;GO:0016491,molecular_function,oxidoreductase activity;GO:0046872,molecular_function,metal ion binding	-
LOC114306574	2.13936	3.03062	3.22177	0.521842	0.753645	0.569331	2.09486	-0.371013	44.1885	2.39719e-09	7.87047e-09	A0A1R3KD73,Uncharacterized protein	-	-	IPR002902,Gnk2-homologous domain;IPR038408,Gnk2-homologous domain superfamily	-	-	-
LOC114306571	3.06376	2.89655	3.20408	1.28509	1.24204	1.32114	1.193	1.68207	78.3964	8.09898e-14	3.85887e-13	M1CFS7,Uncharacterized protein	XP_006346387.1,protein IRX15-LIKE-like	PF04669,Polysaccharide biosynthesis	IPR006514,IRX15/IRX15L/IGXM;IPR021148,Polysaccharide biosynthesis domain	ENOG410YAEW,-;ENOG410II07,-	GO:0045492,biological_process,xylan biosynthetic process;GO:0016021,cellular_component,integral component of membrane;GO:0016020,cellular_component,membrane	-
LOC114306640	0.425559	0.58515	0.542404	0.144173	0.156161	0.235939	1.50174	-0.389376	25.1175	2.7586e-06	6.81207e-06	E0CVU9,Uncharacterized protein	XP_010652645.1,protein misato homolog 1 isoform X1;XP_010652651.1,-;XP_010652647.1,-;XP_019076800.1,-;XP_019076801.1,-;XP_010652648.1,-;XP_019076802.1,-;XP_019076799.1,-	PF10644,Misato Segment II tubulin-like domain;PF14881,Tubulin domain	IPR019605,Misato Segment II tubulin-like domain;IPR013838,Beta tubulin, autoregulation binding site;IPR036525,Tubulin/FtsZ, GTPase domain superfamily;IPR029209,DML1/Misato, tubulin domain	ENOG410XPM0,-;KOG2530,Members of tubulin/FtsZ family	GO:0007005,biological_process,mitochondrion organization;GO:0005739,cellular_component,mitochondrion	-
LOC114306681	0.0893738	0.0719358	0.0210301	7.08515	7.2099	7.37315	-6.83033	2.88801	1543.78	1.20524e-57	2.146e-55	-	-	-	-	-	-	-
LOC114306756	3.80116	4.35929	3.30297	2.07054	1.68476	1.84573	1.00635	2.03963	69.1234	1.09274e-12	4.7398e-12	K9M4B5,Salicylic acid carboxyl methltransferase	-	PF03492,SAM dependent carboxyl methyltransferase	IPR005299,SAM dependent carboxyl methyltransferase;IPR029063,S-adenosyl-L-methionine-dependent methyltransferase	-	GO:0032259,biological_process,methylation;GO:0016740,molecular_function,transferase activity;GO:0008168,molecular_function,methyltransferase activity	-
LOC114306695	0.636046	0.358362	0.29933	1.81005	2.4647	1.19897	-2.14553	-0.500152	40.6737	8.47818e-09	2.64891e-08	A0A096ZNQ8,Cinnamoyl-CoA reductase family protein	-	PF08659,KR domain;PF05368,NmrA-like family;PF07993,Male sterility protein;PF01370,NAD dependent epimerase/dehydratase family;PF02719,Polysaccharide biosynthesis protein;PF01073,3-beta hydroxysteroid dehydrogenase/isomerase family;PF13460,NAD(P)H-binding;PF16363,P-mannose 4,6 dehydratase	IPR001509,NAD-dependent epimerase/dehydratase;IPR036291,NAD(P)-binding domain superfamily	-	GO:0050662,molecular_function,coenzyme binding;GO:0003824,molecular_function,catalytic activity	-
LOC114306765	1.05005	1.16119	1.1817	0.259845	0.225161	0.17212	2.29982	1.4147	193.74	5.71632e-24	5.96585e-23	A5BIJ5,Uncharacterized protein	-	PF00005,ABC transporter;PF00664,ABC transporter transmembrane region	IPR003439,ABC transporter-like;IPR027417,P-loop containing nucleoside triphosphate hydrolase;IPR011527,ABC transporter type 1, transmembrane domain;IPR036640,ABC transporter type 1, transmembrane domain superfamily;IPR003593,AAA+ ATPase domain;IPR017871,ABC transporter, conserved site	COG1132,ABC-type multidrug transport system, ATPase and permease components;KOG0055,Multidrug/pheromone exporter, ABC superfamily	GO:0042626,molecular_function,ATPase activity, coupled to transmembrane movement of substances;GO:0055085,biological_process,transmembrane transport;GO:0016887,molecular_function,ATPase activity;GO:0016020,cellular_component,membrane;GO:0000166,molecular_function,nucleotide binding;GO:0005524,molecular_function,ATP binding;GO:0016021,cellular_component,integral component of membrane	-
LOC114306776	22.5906	22.7057	23.1386	10.9577	10.7423	10.7391	1.02363	4.69967	424.975	1.79141e-35	4.56753e-34	D7SMF7,Pectate lyase	XP_002285340.1,probable pectate lyase 5	PF00544,Pectate lyase	IPR011050,Pectin lyase fold/virulence factor;IPR002022,Pectate lyase;IPR012334,Pectin lyase fold;IPR018082,AmbAllergen	COG3866,Pectate lyase;ENOG410IPFF,-	GO:0030570,molecular_function,pectate lyase activity;GO:0045490,biological_process,pectin catabolic process;GO:0046872,molecular_function,metal ion binding;GO:0016829,molecular_function,lyase activity	K01728,ko00040,Pentose and glucuronate interconversions;K01728,ko02024,Quorum sensing
LOC114306732	0.0749794	0.090525	0.0882152	1.75273	1.55179	1.74595	-4.28285	-0.138171	135.946	1.49531e-19	1.11295e-18	A0A0D2S326,Uncharacterized protein	-	PF00069,Protein kinase domain	IPR001611,Leucine-rich repeat;IPR032675,Leucine-rich repeat domain superfamily;IPR011009,Protein kinase-like domain superfamily;IPR017441,Protein kinase, ATP binding site;IPR008271,Serine/threonine-protein kinase, active site;IPR031048,Somatic embryogenesis receptor kinase;IPR000719,Protein kinase domain	-	GO:0016021,cellular_component,integral component of membrane;GO:0005102,molecular_function,signaling receptor binding;GO:0004674,molecular_function,protein serine/threonine kinase activity;GO:0016020,cellular_component,membrane;GO:0006468,biological_process,protein phosphorylation;GO:0000166,molecular_function,nucleotide binding;GO:0005524,molecular_function,ATP binding;GO:0007165,biological_proc…	-
LOC114306792	8.97849	7.8789	8.38972	2.30604	2.42642	2.55183	1.73599	2.57113	278.685	4.95108e-29	7.61277e-28	A0A061F2B0,Uncharacterized protein isoform 1	-	-	-	-	GO:0009507,cellular_component,chloroplast;GO:0009535,cellular_component,chloroplast thylakoid membrane;GO:0016021,cellular_component,integral component of membrane;GO:0016020,cellular_component,membrane	-
LOC114306791	9.86969	10.5525	12.3485	4.60382	4.11904	4.41024	1.2598	2.88256	184.096	3.07134e-23	3.03257e-22	A0A059CJS1,Uncharacterized protein	XP_010046934.1,riboflavin biosynthesis protein PYRR, chloroplastic	PF08719,omain of unknown function (DUF1768);PF01872,RibD C-terminal domain	IPR016193,Cytidine deaminase-like;IPR011549,Riboflavin-specific deaminase, C-terminal;IPR004794,Riboflavin biosynthesis protein RibD;IPR012816,NADAR;IPR002734,Bacterial bifunctional deaminase-reductase, C-terminal;IPR037238,YbiA-like superfamily;IPR024072,Dihydrofolate reductase-like domain superfamily;IPR002125,Cytidine and deoxycytidylate deaminase domain	-	GO:0008703,molecular_function,5-amino-6-(5-phosphoribosylamino)uracil reductase activity;GO:0009231,biological_process,riboflavin biosynthetic process;GO:0003824,molecular_function,catalytic activity;GO:0050661,molecular_function,NADP binding;GO:0008835,molecular_function,diaminohydroxyphosphoribosylaminopyrimidine deaminase activity;GO:0055114,biological_process,oxidation-reduction process	K11752,ko00740,Riboflavin metabolism;K11752,ko02024,Quorum sensing
LOC114306809	0.958712	0.699874	1.02302	2.08474	2.06173	1.95307	-1.27015	1.26548	64.0333	4.54863e-12	1.87196e-11	A0A1U8KG84,ATP-dependent DNA helicase Q-like 5 isoform X2	XP_016701427.1,ATP-dependent DNA helicase Q-like 5 isoform X2	-	IPR004589,DNA helicase, ATP-dependent, RecQ type;IPR014001,Helicase superfamily 1/2, ATP-binding domain;IPR027417,P-loop containing nucleoside triphosphate hydrolase;IPR011545,DEAD/DEAH box helicase domain;IPR002464,DNA/RNA helicase, ATP-dependent, DEAH-box type, conserved site;IPR001650,Helicase, C-terminal	-	GO:0003676,molecular_function,nucleic acid binding;GO:0008026,molecular_function,ATP-dependent helicase activity;GO:0005524,molecular_function,ATP binding;GO:0004386,molecular_function,helicase activity;GO:0006310,biological_process,DNA recombination	-
LOC114306810	0	0	0.0236425	2.38958	2.2653	2.36193	-8.07205	1.11269	458.651	1.08118e-36	2.99348e-35	C0PL21,Uncharacterized protein	NP_001151449.1,-	PF01697,lycosyltransferase family 92	IPR008166,Glycosyltransferase family 92	ENOG410ZM43,-;ENOG410IID5,-	GO:0016021,cellular_component,integral component of membrane;GO:0016020,cellular_component,membrane	-
LOC114306717	0.723015	0.698335	0.283549	2.00856	1.74046	1.28274	-1.55745	-0.145187	31.5351	2.28337e-07	6.27139e-07	A0A1D1YHD3,Putative membrane protein At1g06890	-	-	IPR004853,Sugar phosphate transporter domain	-	GO:0016021,cellular_component,integral component of membrane;GO:0016020,cellular_component,membrane	-
LOC114306722	0.139479	0.280663	0.738455	3.26049	4.11508	3.24787	-3.32774	0.103795	117.035	9.0601e-18	5.89638e-17	A0A1Q3C0F5,BURP domain-containing protein	-	-	IPR004873,BURP domain	-	-	-
LOC114306833	1.27668	1.15603	1.22041	0.689325	0.562178	0.398147	1.07075	-0.230007	15.4569	0.000167706	0.000341063	A0A068UAI1,Uncharacterized protein	-	PF12796,Ankyrin repeats (3 copies);PF13962,omain of unknown function	IPR020683,Ankyrin repeat-containing domain;IPR002110,Ankyrin repeat;IPR036770,Ankyrin repeat-containing domain superfamily;IPR026961,PGG domain	-	GO:0016021,cellular_component,integral component of membrane;GO:0016020,cellular_component,membrane	-
LOC114306949	2.07984	2.32663	1.84561	1.07484	1.07108	0.820856	1.02744	1.65553	55.9979	5.15969e-11	1.94328e-10	A0A068VFX3,Glycosyltransferase	-	PF00201,UDP-glucoronosyl and UDP-glucosyl transferase	IPR035595,UDP-glycosyltransferase family, conserved site;IPR002213,UDP-glucuronosyl/UDP-glucosyltransferase	-	GO:0016758,molecular_function,transferase activity, transferring hexosyl groups;GO:0016757,molecular_function,transferase activity, transferring glycosyl groups;GO:0016740,molecular_function,transferase activity;GO:0008152,biological_process,metabolic process	-
LOC114306937	0.0933538	0.0375696	0.0549166	1.66041	1.23324	1.65623	-4.55992	-0.583024	99.4846	3.99706e-16	2.27995e-15	D7U241,Uncharacterized protein	XP_003633645.1,sucrose nonfermenting 4-like protein isoform X1	PF00571,CBS domain;PF16561,lycogen recognition site of AMP-activated protein kinase	IPR000644,CBS domain;IPR032640,AMP-activated protein kinase, glycogen-binding domain;IPR013783,Immunoglobulin-like fold;IPR014756,Immunoglobulin E-set	KOG1616,Protein involved in Snf1 protein kinase complex assembly;KOG1764,5'-AMP-activated protein kinase, gamma subunit;COG0517,FOG: CBS domain	GO:0042149,biological_process,cellular response to glucose starvation;GO:2000377,biological_process,regulation of reactive oxygen species metabolic process;GO:0016559,biological_process,peroxisome fission;GO:0019887,molecular_function,protein kinase regulator activity;GO:0046777,biological_process,protein autophosphorylation;GO:0000266,biological_process,mitochondrial fission;GO:0004674,molecular…	-
LOC114306959	0	0	0	1.18164	0.796377	1.14593	-8.05129	-0.646047	120.403	4.8841e-18	3.2308e-17	A0A200QBH6,PRA1 family protein	-	-	IPR004895,Prenylated rab acceptor PRA1	-	GO:0016021,cellular_component,integral component of membrane;GO:0016020,cellular_component,membrane	-
LOC114306961	53.6695	56.8655	53.0682	133.745	134.334	135.152	-1.35135	6.84649	1874.01	3.5654e-61	9.49633e-59	A0A166F6E0,Uncharacterized protein	-	PF03088,Strictosidine synthase	IPR011042,Six-bladed beta-propeller, TolB-like;IPR018119,Strictosidine synthase, conserved region;IPR004141,Strictosidine synthase	-	GO:0016844,molecular_function,strictosidine synthase activity;GO:0009058,biological_process,biosynthetic process	-
LOC114306962	3.218	2.78199	2.8746	0.878222	1.12838	1.05726	1.46912	1.27514	84.2328	1.74344e-14	8.75335e-14	A0A061FYA0,Uncharacterized protein	XP_007037710.1,uncharacterized protein LOC18604936	-	-	-	-	-
LOC114306965	2.69926	3.59837	3.12613	0.600119	0.668591	0.467664	2.37353	0.70078	119.775	4.16044e-18	2.76687e-17	D7T6S8,Uncharacterized protein	XP_003631984.1,uncharacterized protein LOC100854649	-	-	ENOG410J3IS,-;ENOG410ZH4A,-	-	-
LOC114307016	1.08397	1.19238	1.3816	0.550848	0.461411	0.420683	1.28311	0.784741	45.6753	1.45006e-09	4.84978e-09	B9HUR6,Calmodulin-binding family protein	XP_002314666.2,calmodulin-binding family protein	PF13178,Protein of unknown function (DUF4005);PF00612,IQ calmodulin-binding motif	IPR025064,Domain of unknown function DUF4005;IPR000048,IQ motif, EF-hand binding site	ENOG410Y92I,-;ENOG410IEXF,-	-	-
LOC114307028	2.47212	3.14929	2.80389	0.939945	1.11208	0.946598	1.43759	1.9414	126.579	9.95347e-19	6.94932e-18	V4T094,Uncharacterized protein	XP_006431535.1,hypothetical protein CICLE_v10003979mg, partial	PF14303,No apical meristem-associated C-terminal domain	IPR029466,No apical meristem-associated, C-terminal domain	-	-	-
LOC114307030	1.04732	0.915822	0.745402	0.40738	0.296067	0.415778	1.24965	0.856995	44.8748	1.89935e-09	6.28721e-09	-	-	-	-	-	-	-
LOC114307034	16.1783	13.9928	17.2276	33.2202	30.8628	33.0203	-1.09949	3.9744	288.603	2.56223e-29	4.03202e-28	-	-	-	-	-	-	-
LOC114307038	1.02154	1.04381	1.03991	2.40784	2.73726	2.84386	-1.41367	3.1978	292.175	1.00265e-29	1.63117e-28	A0A068TPF0,Uncharacterized protein	-	PF01344,Kelch motif;PF00646,-box domain	IPR015915,Kelch-type beta propeller;IPR006652,Kelch repeat type 1;IPR036047,F-box-like domain superfamily;IPR001810,F-box domain	-	-	-
LOC114307046	3.41863	3.54813	3.55638	0.274305	0.205999	0.159609	3.96643	1.88241	536.443	3.04138e-39	1.02315e-37	H9B1Z9,Nucleotide-binding site leucine-rich repeat protein	-	PF00931,NB-ARC domain	IPR002182,NB-ARC;IPR027417,P-loop containing nucleoside triphosphate hydrolase	-	GO:0043531,molecular_function,ADP binding	-
LOC114307082	2.45709	2.23064	1.57987	0.377494	0.427754	0.443527	2.28733	0.694946	110.255	3.33904e-17	2.08265e-16	F6HNK5,Uncharacterized protein	XP_010658454.1,probable RNA-binding protein ARP1 isoform X2	PF00076,RNA recognition motif. (a.k.a. RRM, RBD, or RNP domain)	IPR000504,RNA recognition motif domain;IPR035979,RNA-binding domain superfamily;IPR012677,Nucleotide-binding alpha-beta plait domain superfamily	KOG0149,Predicted RNA-binding protein SEB4 (RRM superfamily);ENOG4111PGT,-	GO:0003723,molecular_function,RNA binding;GO:0003676,molecular_function,nucleic acid binding	-
LOC114307116	1.34625	1.08358	1.61169	0.096019	0.0416012	0.0523784	4.28425	0.150115	153.468	5.29892e-21	4.40138e-20	D7SQH0,Uncharacterized protein	XP_019078571.1,probable disease resistance protein At4g27220;XP_019078575.1,-;XP_019078574.1,-;XP_019078573.1,-;XP_019078572.1,-	PF13855,Leucine rich repeat;PF00931,NB-ARC domain	IPR001611,Leucine-rich repeat;IPR027417,P-loop containing nucleoside triphosphate hydrolase;IPR032675,Leucine-rich repeat domain superfamily;IPR003591,Leucine-rich repeat, typical subtype;IPR003593,AAA+ ATPase domain;IPR002182,NB-ARC	COG4886,Leucine-rich repeat (LRR) protein;KOG4658,Apoptotic ATPase	GO:0006952,biological_process,defense response;GO:0005886,cellular_component,plasma membrane;GO:0043531,molecular_function,ADP binding;GO:0007165,biological_process,signal transduction	K13459,ko04626,Plant-pathogen interaction
LOC114307135	1.12042	0.468943	0.817288	0.227749	0.197349	0.223627	1.79019	-0.21321	34.3008	1.00268e-07	2.84357e-07	A0A068V4F2,Purple acid phosphatase	-	PF00149,Calcineurin-like phosphoesterase;PF16656,Purple acid Phosphatase, N-terminal domain;PF14008,Iron/zinc purple acid phosphatase-like protein C	IPR029052,Metallo-dependent phosphatase-like;IPR004843,Calcineurin-like phosphoesterase domain, ApaH type;IPR015914,Purple acid phosphatase, N-terminal;IPR025733,Iron/zinc purple acid phosphatase-like C-terminal domain;IPR008963,Purple acid phosphatase-like, N-terminal	-	GO:0003993,molecular_function,acid phosphatase activity;GO:0016787,molecular_function,hydrolase activity;GO:0046872,molecular_function,metal ion binding;GO:0016311,biological_process,dephosphorylation	-
LOC114307148	1.12364	1.08174	0.7258	0.44785	0.310457	0.366453	1.3609	0.211535	32.6937	1.45078e-07	4.05936e-07	A5B465,Uncharacterized protein	-	PF04646,Protein of unknown function, DUF604	IPR006740,Protein of unknown function DUF604	ENOG410YRJG,-;KOG2246,Galactosyltransferases	-	-
LOC114307158	0.685067	0.720199	0.970489	0.0142096	0.0738774	0.0775134	3.71898	0.17333	134.474	2.26134e-19	1.66275e-18	F6HYW8,Uncharacterized protein	-	PF04578,Protein of unknown function, DUF594;PF13968,omain of unknown function (DUF4220)	IPR007658,Protein of unknown function DUF594;IPR025315,Domain of unknown function DUF4220	ENOG410YBQC,-;ENOG410IGXB,-	GO:0016021,cellular_component,integral component of membrane;GO:0016020,cellular_component,membrane	-
LOC114307162	1.36083	1.44805	1.54678	0	0	0.0255754	7.06957	0.238105	223.182	7.02764e-26	8.53058e-25	A0A061ED22,Uncharacterized protein	-	PF00076,RNA recognition motif. (a.k.a. RRM, RBD, or RNP domain);PF00078,Reverse transcriptase (RNA-dependent DNA polymerase)	IPR012677,Nucleotide-binding alpha-beta plait domain superfamily;IPR035979,RNA-binding domain superfamily;IPR000504,RNA recognition motif domain;IPR000477,Reverse transcriptase domain;IPR036691,Endonuclease/exonuclease/phosphatase superfamily	-	GO:0003676,molecular_function,nucleic acid binding	-
LOC114307171	1.15554	0.951217	0.988742	0.240225	0.508836	0.43681	1.30427	0.0409247	26.5705	1.54188e-06	3.91767e-06	A0A124SCS7,Leucine-rich repeat-containing protein	-	PF13516,Leucine Rich repeat;PF08263,Leucine rich repeat N-terminal domain	IPR001611,Leucine-rich repeat;IPR013210,Leucine-rich repeat-containing N-terminal, plant-type;IPR032675,Leucine-rich repeat domain superfamily	-	-	-
LOC114307179	5.5178	4.44121	3.60657	1.91385	1.81266	1.9909	1.2075	1.411	61.418	1.07198e-11	4.27728e-11	A0A067JIJ5,Uncharacterized protein	XP_012089299.1,GRF1-interacting factor 1	PF05030,SSXT protein (N-terminal region)	IPR007726,SS18 family	-	GO:0003713,molecular_function,transcription coactivator activity;GO:1903506,biological_process,regulation of nucleic acid-templated transcription	-
LOC114307233	11.3243	9.52622	10.3163	3.71661	4.64031	4.14202	1.25086	2.71837	165.37	6.44104e-22	5.77418e-21	-	-	-	-	-	-	-
LOC114307242	2.21626	2.78643	2.47425	0.953613	1.04003	0.861015	1.33632	1.93399	111.047	2.79753e-17	1.75577e-16	B9II94,DC1 domain-containing family protein	XP_002323327.2,DC1 domain-containing family protein	PF03107,C1 domain	IPR002219,Protein kinase C-like, phorbol ester/diacylglycerol-binding domain;IPR004146,DC1	ENOG410J8VY,-;ENOG41119PW,-	GO:0005622,cellular_component,intracellular;GO:0046872,molecular_function,metal ion binding;GO:0035556,biological_process,intracellular signal transduction	-
LOC114307247	0.995547	1.02235	1.29246	3.00059	2.47914	2.36007	-1.31241	0.996655	55.9283	5.2726e-11	1.98465e-10	A0A218WHZ8,Uncharacterized protein	-	-	IPR033121,Peptidase family A1 domain;IPR001461,Aspartic peptidase A1 family;IPR021109,Aspartic peptidase domain superfamily;IPR034161,Pepsin-like domain, plant;IPR018202,Serine carboxypeptidase, serine active site;IPR032799,Xylanase inhibitor, C-terminal;IPR033124,Serine carboxypeptidases, histidine active site;IPR001563,Peptidase S10, serine carboxypeptidase;IPR032861,Xylanase inhibitor, N-termi…	-	GO:0004190,molecular_function,aspartic-type endopeptidase activity;GO:0006508,biological_process,proteolysis;GO:0016787,molecular_function,hydrolase activity;GO:0004185,molecular_function,serine-type carboxypeptidase activity;GO:0008233,molecular_function,peptidase activity	-
LOC114307248	1.61586	1.49567	1.85358	37.6083	34.4028	35.5212	-4.50244	4.06827	2634.12	1.91814e-67	8.5858e-65	V5LTF1,Pathogenesis related protein	-	PF00188,Cysteine-rich secretory protein family	IPR014044,CAP domain;IPR034111,Pathogenesis-related protein 1-like, SCP domain;IPR035940,CAP superfamily;IPR001283,Cysteine-rich secretory protein, allergen V5/Tpx-1-related;IPR018244,Allergen V5/Tpx-1-related, conserved site	-	GO:0005576,cellular_component,extracellular region	-
LOC114307252	5.50611	5.40291	5.23924	10.7018	10.3552	10.6784	-1.02354	3.70394	231.466	2.19814e-26	2.7705e-25	A5BCY2,Uncharacterized protein	XP_002272862.1,uncharacterized protein LOC100266970;XP_010647996.1,-	-	-	ENOG4111VZA,-;ENOG410IXST,-	-	-
LOC114307264	2.90997	3.49471	3.26063	0.281672	0.48815	0.102435	3.3298	0.495142	154.954	4.33416e-21	3.6215e-20	A0A067EZQ6,Uncharacterized protein	XP_006492656.1,-	PF08743,Nse4 C-terminal	IPR014854,Non-structural maintenance of chromosome element 4, C-terminal;IPR027786,Nse4/EID family	-	GO:0006281,biological_process,DNA repair;GO:0030915,cellular_component,Smc5-Smc6 complex;GO:0005634,cellular_component,nucleus	-
LOC114307270	0.893756	1.04569	1.09489	3.40874	3.05112	3.02419	-1.69694	3.02884	355.864	1.06875e-32	2.19807e-31	A0A067JM74,Diacylglycerol kinase	XP_012087477.1,diacylglycerol kinase 5 isoform X1	PF00781,iacylglycerol kinase catalytic domain;PF00609,iacylglycerol kinase accessory domain;PF00931,NB-ARC domain	IPR001206,Diacylglycerol kinase, catalytic domain;IPR000756,Diacylglycerol kinase, accessory domain;IPR027417,P-loop containing nucleoside triphosphate hydrolase;IPR016064,NAD kinase/diacylglycerol kinase-like domain superfamily;IPR037607,Diacylglycerol kinase;IPR002182,NB-ARC	-	GO:0016301,molecular_function,kinase activity;GO:0004143,molecular_function,diacylglycerol kinase activity;GO:0007205,biological_process,protein kinase C-activating G-protein coupled receptor signaling pathway;GO:0016740,molecular_function,transferase activity;GO:0016310,biological_process,phosphorylation;GO:0000166,molecular_function,nucleotide binding;GO:0005524,molecular_function,ATP binding;G…	K00901,ko00561,Glycerolipid metabolism;K00901,ko05231,Choline metabolism in cancer;K00901,ko04070,Phosphatidylinositol signaling system;K00901,ko04072,Phospholipase D signaling pathway;K00901,ko00564,Glycerophospholipid metabolism
LOC114307312	1.87448	1.8105	1.32323	0.342925	0.132067	0.290991	2.69568	-0.03181	80.9026	4.16023e-14	2.02318e-13	F6H0C6,Uncharacterized protein	-	PF02458,Transferase family	IPR023213,Chloramphenicol acetyltransferase-like domain superfamily;IPR003480,Transferase	ENOG410IVRH,-;ENOG4111CPX,-	GO:0016747,molecular_function,transferase activity, transferring acyl groups other than amino-acyl groups	-
LOC114307367	6.52861	5.8774	6.95301	0.817629	0.89924	0.720489	2.90771	2.06244	421.706	2.37557e-35	5.98591e-34	A0A200QK72,Nicotinamide-nucleotide adenylyltransferase	-	-	IPR004821,Cytidyltransferase-like domain;IPR014729,Rossmann-like alpha/beta/alpha sandwich fold;IPR005248,Nicotinate/nicotinamide nucleotide adenylyltransferase	-	GO:0009435,biological_process,NAD biosynthetic process;GO:0003824,molecular_function,catalytic activity;GO:0016740,molecular_function,transferase activity;GO:0016779,molecular_function,nucleotidyltransferase activity;GO:0019363,biological_process,pyridine nucleotide biosynthetic process;GO:0009058,biological_process,biosynthetic process;GO:0004515,molecular_function,nicotinate-nucleotide adenylyl…	-
LOC114307380	11.8881	13.7004	12.3177	4.15335	4.13434	3.66998	1.61369	3.12406	345.664	2.98473e-32	5.9268e-31	A0A1R3KMG4,Plastocyanin-like protein	-	-	IPR008972,Cupredoxin;IPR003245,Phytocyanin domain	-	GO:0009055,molecular_function,electron transfer activity;GO:0022900,biological_process,electron transport chain	-
LOC114307473	4.24101	4.38698	4.51536	0	0	0.0178807	9.17987	2.26755	1032.06	1.93984e-50	1.6851e-48	M5WGD1,Uncharacterized protein	XP_007204641.1,subtilisin-like protease SBT3.5	PF00082,Subtilase family;PF05922,Peptidase inhibitor I9	IPR000209,Peptidase S8/S53 domain;IPR023828,Peptidase S8, subtilisin, Ser-active site;IPR037045,Peptidase S8 propeptide/proteinase inhibitor I9 superfamily;IPR015500,Peptidase S8, subtilisin-related;IPR010259,Peptidase S8 propeptide/proteinase inhibitor I9;IPR036852,Peptidase S8/S53 domain superfamily;IPR034197,Cucumisin-like catalytic domain	-	GO:0008236,molecular_function,serine-type peptidase activity;GO:0006508,biological_process,proteolysis;GO:0016787,molecular_function,hydrolase activity;GO:0004252,molecular_function,serine-type endopeptidase activity;GO:0008233,molecular_function,peptidase activity	-
LOC114307482	18.578	19.3134	18.0256	7.97156	8.6344	8.1442	1.12417	3.83906	295.628	6.72392e-30	1.10673e-28	A0A2C9U945,Uncharacterized protein	-	-	IPR024286,Domain of unknown function DUF3700;IPR029055,Nucleophile aminohydrolases, N-terminal	-	-	-
LOC114307471	0.751936	0.488835	0.374284	1.26392	0.840514	1.09033	-1.00657	0.0743815	16.5886	0.000101675	0.000212338	A0A1U8PS20,putative serine/threonine-protein kinase	XP_016753926.1,-;XP_016753925.1,putative serine/threonine-protein kinase	-	IPR011009,Protein kinase-like domain superfamily;IPR017441,Protein kinase, ATP binding site;IPR008271,Serine/threonine-protein kinase, active site;IPR000719,Protein kinase domain	-	GO:0016301,molecular_function,kinase activity;GO:0005524,molecular_function,ATP binding;GO:0004674,molecular_function,protein serine/threonine kinase activity;GO:0006468,biological_process,protein phosphorylation;GO:0000166,molecular_function,nucleotide binding;GO:0016310,biological_process,phosphorylation;GO:0004672,molecular_function,protein kinase activity	-
LOC114307523	11.1788	11.327	11.7501	28.452	28.9021	27.4127	-1.36275	5.2293	978.771	1.66505e-49	1.35167e-47	A0A1U8ARJ5,Protein disulfide-isomerase	XP_010268974.1,protein disulfide-isomerase	-	IPR005788,Disulphide isomerase;IPR005792,Protein disulphide isomerase;IPR017937,Thioredoxin, conserved site;IPR036249,Thioredoxin-like superfamily;IPR013766,Thioredoxin domain	-	GO:0016853,molecular_function,isomerase activity;GO:0045454,biological_process,cell redox homeostasis;GO:0003756,molecular_function,protein disulfide isomerase activity;GO:0005783,cellular_component,endoplasmic reticulum	K09580,ko04141,Protein processing in endoplasmic reticulum
LOC114307499	3.25078	3.47325	3.50309	1.33035	1.76083	1.56306	1.0743	2.61897	119.199	4.7058e-18	3.1167e-17	D7SWH3,Uncharacterized protein	XP_002272907.1,fatty acid amide hydrolase isoform X2	PF01425,Amidase	IPR023631,Amidase signature domain;IPR036928,Amidase signature (AS) superfamily;IPR020556,Amidase, conserved site;IPR000120,Amidase	KOG1211,Amidases;COG0154,Asp-tRNAAsn/Glu-tRNAGln amidotransferase A subunit and related amidases	GO:0004040,molecular_function,amidase activity;GO:0016021,cellular_component,integral component of membrane;GO:0016020,cellular_component,membrane	-
LOC114307531	6.42686	6.51675	5.70466	11.7157	14.1804	14.1006	-1.14495	3.93585	293.633	1.1019e-28	1.65557e-27	A0A067EYR9,Flap endonuclease 1	-	PF00867,XPG I-region;PF00752,XPG N-terminal domain	IPR002421,5'-3' exonuclease, N-terminal;IPR023426,Flap endonuclease 1;IPR006085,XPG N-terminal;IPR008918,Helix-hairpin-helix motif, class 2;IPR036279,5'-3' exonuclease, C-terminal domain superfamily;IPR006084,XPG/Rad2 endonuclease;IPR006086,XPG-I domain;IPR019974,XPG conserved site;IPR029060,PIN-like domain superfamily	-	GO:0017108,molecular_function,5'-flap endonuclease activity;GO:0046872,molecular_function,metal ion binding;GO:0016787,molecular_function,hydrolase activity;GO:0003677,molecular_function,DNA binding;GO:0005730,cellular_component,nucleolus;GO:0003824,molecular_function,catalytic activity;GO:0006260,biological_process,DNA replication;GO:0006974,biological_process,cellular response to DNA damage sti…	-
LOC114307533	4.35614	4.29542	3.93366	0.098023	0.155721	0.160415	4.85619	2.25711	823.174	1.74451e-46	1.07294e-44	A0A0H3WEV3,Nitrate transporter protein 1.2-like protein	-	PF00854,POT family	IPR036259,MFS transporter superfamily;IPR020846,Major facilitator superfamily domain;IPR000109,Proton-dependent oligopeptide transporter family	-	GO:0055085,biological_process,transmembrane transport;GO:0022857,molecular_function,transmembrane transporter activity;GO:0016021,cellular_component,integral component of membrane;GO:0016020,cellular_component,membrane	-
LOC114307516	0.322909	0.334164	0.379911	1.45341	1.13753	1.58567	-2.03758	-0.443824	41.4631	6.11976e-09	1.94045e-08	A0A1Q3CC88,ABC1 domain-containing protein	-	-	IPR004147,UbiB domain;IPR011009,Protein kinase-like domain superfamily	-	-	-
LOC114307541	24.2559	22.0346	22.9723	10.8431	10.1935	9.03974	1.14302	3.54235	241.261	5.78012e-27	7.58476e-26	A0A151TXB6,Hydrophobic protein LTI6A	-	PF01679,Proteolipid membrane potential modulator	IPR000612,Proteolipid membrane potential modulator	-	GO:0016021,cellular_component,integral component of membrane;GO:0016020,cellular_component,membrane	-
LOC114307553	3.09723	3.01469	3.49869	0.0941226	0.0453106	0.0912781	5.33246	2.49252	987.078	1.18263e-49	9.7199e-48	A0A068UCG1,Uncharacterized protein	-	PF04427,Brix domain	IPR007109,Brix domain;IPR026532,Ribosome biogenesis protein BRX1	-	-	-
LOC114307556	10.0566	8.95728	11.4114	2.74982	2.06807	2.77364	1.94621	2.14384	234.411	2.1507e-26	2.71283e-25	A0A1U8AT70,probable protein phosphatase 2C 60	XP_010266045.1,probable protein phosphatase 2C 60	-	IPR015655,Protein phosphatase 2C family;IPR000222,PPM-type phosphatase, divalent cation binding;IPR001932,PPM-type phosphatase domain;IPR036457,PPM-type phosphatase domain superfamily	-	GO:0016787,molecular_function,hydrolase activity;GO:0004721,molecular_function,phosphoprotein phosphatase activity;GO:0043169,molecular_function,cation binding;GO:0003824,molecular_function,catalytic activity;GO:0046872,molecular_function,metal ion binding;GO:0006470,biological_process,protein dephosphorylation;GO:0004722,molecular_function,protein serine/threonine phosphatase activity	-
LOC114307560	2.85427	2.63057	2.69162	0.509326	0.690795	0.434876	2.23612	1.43628	187.515	1.53692e-23	1.55029e-22	A0A0D2T5E5,Uncharacterized protein	XP_012484206.1,-;XP_012484204.1,UPF0481 protein At3g47200-like isoform X1;XP_012484205.1,-	PF03140,Plant protein of unknown function	IPR004158,Protein of unknown function DUF247, plant	-	GO:0016021,cellular_component,integral component of membrane;GO:0016020,cellular_component,membrane	-
LOC114307567	4.08682	3.70846	4.07323	1.93131	1.71937	1.78956	1.06709	1.99001	78.4116	8.06593e-14	3.84483e-13	A0A068UFJ7,Uncharacterized protein	-	-	-	-	GO:0016021,cellular_component,integral component of membrane;GO:0016020,cellular_component,membrane	-
LOC114307588	2.29336	1.75729	1.72684	0.652641	0.484737	0.976501	1.42931	1.37288	73.5424	1.74203e-12	7.4331e-12	A0A164Z7Z1,Uncharacterized protein	XP_017249553.1,mitochondrial uncoupling protein 1	PF00153,Mitochondrial carrier protein	IPR018108,Mitochondrial substrate/solute carrier;IPR023395,Mitochondrial carrier domain superfamily;IPR002030,Mitochondrial carrier UCP-like	-	GO:0031966,cellular_component,mitochondrial membrane;GO:0006839,biological_process,mitochondrial transport;GO:0016021,cellular_component,integral component of membrane;GO:0016020,cellular_component,membrane	-
LOC114307589	0.189538	0.139844	0.148664	1.2682	1.2102	1.19095	-2.98627	0.707505	173.82	1.46944e-22	1.38108e-21	A0A067DEF7,Uncharacterized protein	-	PF01657,Salt stress response/antifungal;PF07714,Protein tyrosine kinase	IPR001245,Serine-threonine/tyrosine-protein kinase, catalytic domain;IPR038408,Gnk2-homologous domain superfamily;IPR002902,Gnk2-homologous domain;IPR011009,Protein kinase-like domain superfamily;IPR017441,Protein kinase, ATP binding site;IPR008271,Serine/threonine-protein kinase, active site;IPR000719,Protein kinase domain	-	GO:0004672,molecular_function,protein kinase activity;GO:0006468,biological_process,protein phosphorylation;GO:0005524,molecular_function,ATP binding;GO:0016021,cellular_component,integral component of membrane;GO:0016020,cellular_component,membrane	-
LOC114307642	1.45517	1.05863	1.54742	0.910132	0.41897	0.403388	1.14836	0.356758	23.9435	5.36148e-06	1.28306e-05	A0A068UPC1,Uncharacterized protein	-	PF00071,Ras family	IPR001806,Small GTPase superfamily;IPR005225,Small GTP-binding protein domain;IPR027417,P-loop containing nucleoside triphosphate hydrolase	-	GO:0003924,molecular_function,GTPase activity;GO:0005525,molecular_function,GTP binding	-
LOC114307669	0.412293	0.379257	0.346481	1.01766	0.804013	1.04496	-1.35719	-0.196561	25.0326	2.85475e-06	7.03762e-06	M1CD99,Uncharacterized protein	-	PF00931,NB-ARC domain	IPR002182,NB-ARC;IPR038005,Virus X resistance protein-like, coiled-coil domain;IPR032675,Leucine-rich repeat domain superfamily;IPR027417,P-loop containing nucleoside triphosphate hydrolase	COG4886,Leucine-rich repeat (LRR) protein;KOG4658,Apoptotic ATPase	GO:0043531,molecular_function,ADP binding	-
LOC114307704	0.319375	0.211157	0.322073	0.486896	0.683085	0.493261	-1.06759	0.460956	25.0977	2.78591e-06	6.87686e-06	A0A061G786,Nbs-lrr resistance protein	-	PF00931,NB-ARC domain	IPR002182,NB-ARC;IPR038005,Virus X resistance protein-like, coiled-coil domain;IPR036388,Winged helix-like DNA-binding domain superfamily;IPR032675,Leucine-rich repeat domain superfamily;IPR027417,P-loop containing nucleoside triphosphate hydrolase	-	GO:0043531,molecular_function,ADP binding	-
LOC114307646	0.618285	0.59718	0.654686	2.82778	2.99485	2.81088	-2.2565	0.108927	75.7621	1.64956e-13	7.66467e-13	A0A1D6NRI1,Transcription initiation factor TFIID subunit 5	-	-	IPR019775,WD40 repeat, conserved site;IPR017986,WD40-repeat-containing domain;IPR036322,WD40-repeat-containing domain superfamily;IPR015943,WD40/YVTN repeat-like-containing domain superfamily;IPR020472,G-protein beta WD-40 repeat;IPR001680,WD40 repeat	-	GO:0003743,molecular_function,translation initiation factor activity;GO:0006413,biological_process,translational initiation	-
LOC114307720	0.566129	0.599566	0.368089	1.16592	1.37767	1.40417	-1.37741	1.17479	68.8469	1.13057e-12	4.89996e-12	M5XJS2,Amine oxidase	XP_007225123.1,primary amine oxidase 1	PF01179,Copper amine oxidase, enzyme domain;PF02727,Copper amine oxidase, N2 domain;PF02728,Copper amine oxidase, N3 domain	IPR000269,Copper amine oxidase;IPR015798,Copper amine oxidase, catalytic domain;IPR015800,Copper amine oxidase, N2-terminal;IPR015802,Copper amine oxidase, N3-terminal;IPR036460,Copper amine oxidase, catalytic domain superfamily;IPR016182,Copper amine oxidase, N-terminal	-	GO:0009308,biological_process,amine metabolic process;GO:0048038,molecular_function,quinone binding;GO:0046872,molecular_function,metal ion binding;GO:0016491,molecular_function,oxidoreductase activity;GO:0005507,molecular_function,copper ion binding;GO:0055114,biological_process,oxidation-reduction process;GO:0008131,molecular_function,primary amine oxidase activity	K00276,ko00950,Isoquinoline alkaloid biosynthesis;K00276,ko00360,Phenylalanine metabolism;K00276,ko00410,beta-Alanine metabolism;K00276,ko00960,Tropane, piperidine and pyridine alkaloid biosynthesis;K00276,ko00350,Tyrosine metabolism;K00276,ko00260,Glycine, serine and threonine metabolism
LOC114307655	1.51706	1.62808	1.2949	0.725584	0.628734	0.824597	1.00289	0.466212	23.2402	5.92477e-06	1.4123e-05	A0A251S4T8,Uncharacterized protein	-	-	-	-	-	-
LOC114307771	2.90227	2.73876	3.53235	1.01715	0.96952	2.10845	1.12449	-0.246378	15.8649	0.000139656	0.000286751	A0A1U8AC02,glutathione S-transferase-like	XP_010259660.1,glutathione S-transferase-like	-	IPR036249,Thioredoxin-like superfamily;IPR036282,Glutathione S-transferase, C-terminal domain superfamily;IPR010987,Glutathione S-transferase, C-terminal-like;IPR034347,Glutathione S-transferases Phi, C-terminal;IPR004045,Glutathione S-transferase, N-terminal;IPR004046,Glutathione S-transferase, C-terminal	-	GO:0016740,molecular_function,transferase activity	K00799,ko00982,Drug metabolism - cytochrome P450;K00799,ko01524,Platinum drug resistance;K00799,ko05204,Chemical carcinogenesis;K00799,ko00980,Metabolism of xenobiotics by cytochrome P450;K00799,ko00480,Glutathione metabolism
LOC114307824	14.1927	16.6134	15.1724	3.2767	4.18762	3.71469	1.98519	4.21839	883.682	4.94335e-41	1.93342e-39	W6E8G3,Beta-amylase	-	PF01373,lycosyl hydrolase family 14	IPR017853,Glycoside hydrolase superfamily;IPR018238,Glycoside hydrolase, family 14, conserved site;IPR001554,Glycoside hydrolase, family 14;IPR001371,Glycoside hydrolase, family 14B, plant	-	GO:0016798,molecular_function,hydrolase activity, acting on glycosyl bonds;GO:0000272,biological_process,polysaccharide catabolic process;GO:0016787,molecular_function,hydrolase activity;GO:0005975,biological_process,carbohydrate metabolic process;GO:0102229,molecular_function,amylopectin maltohydrolase activity;GO:0008152,biological_process,metabolic process;GO:0016161,molecular_function,beta-am…	-
LOC114307832	1.49148	1.32381	1.43025	0.197271	0.305891	0.328498	2.28789	1.57277	210.509	4.42384e-25	5.04499e-24	A0A251NAB1,Uncharacterized protein	-	-	IPR001715,Calponin homology domain;IPR036872,CH domain superfamily;IPR027417,P-loop containing nucleoside triphosphate hydrolase;IPR001752,Kinesin motor domain;IPR036961,Kinesin motor domain superfamily;IPR027640,Kinesin-like protein	-	GO:0003777,molecular_function,microtubule motor activity;GO:0003774,molecular_function,motor activity;GO:0008017,molecular_function,microtubule binding;GO:0007018,biological_process,microtubule-based movement;GO:0000166,molecular_function,nucleotide binding;GO:0005524,molecular_function,ATP binding	-
LOC114307755	3.8197	3.99676	3.70753	0	0	0	8.34208	-0.359622	148.866	1.80504e-20	1.43601e-19	-	-	-	-	-	-	-
LOC114307757	2.1648	1.84294	1.95919	0.338492	0.403302	0.323134	2.39838	0.0845295	78.4747	7.93088e-14	3.78213e-13	A0A166EKV4,Uncharacterized protein	XP_017232288.1,basic leucine zipper 43	PF00170,bZIP transcription factor	IPR004827,Basic-leucine zipper domain	-	GO:0006355,biological_process,regulation of transcription, DNA-templated;GO:0003700,molecular_function,DNA binding transcription factor activity	-
LOC114307765	0.792314	1.03858	1.19851	0.414139	0.338924	0.376522	1.36214	0.197916	32.6597	1.46942e-07	4.11081e-07	D7SR66,Uncharacterized protein	XP_002264195.2,protein trichome birefringence-like 34	PF13839,SL/SGNH-like Acyl-Esterase family found in Pmr5 and Cas1p;PF14416,PMR5 N terminal Domain	IPR025846,PMR5 N-terminal domain;IPR026057,PC-Esterase;IPR029971,Protein trichome birefringence-like 34;IPR029962,Trichome birefringence-like family	ENOG4111BYZ,-;ENOG410JAWI,-	GO:0071554,biological_process,cell wall organization or biogenesis;GO:0005794,cellular_component,Golgi apparatus;GO:0016413,molecular_function,O-acetyltransferase activity;GO:0016021,cellular_component,integral component of membrane;GO:0016020,cellular_component,membrane	-
LOC114307907	3.32308	3.87833	4.06174	13.8099	11.6251	13.4904	-1.83731	4.02454	691.834	7.05958e-38	2.14435e-36	F6H7H1,Uncharacterized protein	-	PF00026,ukaryotic aspartyl protease;PF05184,Saposin-like type B, region 1;PF03489,Saposin-like type B, region 2	IPR008139,Saposin B type domain;IPR007856,Saposin-like type B, region 1;IPR001461,Aspartic peptidase A1 family;IPR021109,Aspartic peptidase domain superfamily;IPR008138,Saposin B type, region 2;IPR033121,Peptidase family A1 domain;IPR001969,Aspartic peptidase, active site;IPR011001,Saposin-like;IPR033869,Phytepsin	KOG1339,Aspartyl protease;ENOG410XNV7,-	GO:0006629,biological_process,lipid metabolic process;GO:0016787,molecular_function,hydrolase activity;GO:0006508,biological_process,proteolysis;GO:0004190,molecular_function,aspartic-type endopeptidase activity;GO:0030163,biological_process,protein catabolic process;GO:0008233,molecular_function,peptidase activity	-
LOC114307918	1.58292	1.53685	1.73431	0.643523	0.784161	0.614324	1.17312	2.05646	96.0848	9.01901e-16	5.01665e-15	A0A1S3XWX7,vicilin-like seed storage protein At2g18540	XP_016444380.1,-	-	IPR014710,RmlC-like jelly roll fold;IPR006045,Cupin 1;IPR011051,RmlC-like cupin domain superfamily	-	GO:0045735,molecular_function,nutrient reservoir activity;GO:0016021,cellular_component,integral component of membrane;GO:0016020,cellular_component,membrane	-
LOC114307898	0.0775224	0.124794	0.0781776	0.371439	0.429147	0.417521	-2.11074	-0.193471	53.5414	1.11506e-10	4.0869e-10	A0A1Q3BJF5,LRR_1 domain-containing protein/Pkinase_Tyr domain-containing protein/LRRNT_2 domain-containing protein	-	-	IPR001611,Leucine-rich repeat;IPR001245,Serine-threonine/tyrosine-protein kinase, catalytic domain;IPR013210,Leucine-rich repeat-containing N-terminal, plant-type;IPR032675,Leucine-rich repeat domain superfamily;IPR011009,Protein kinase-like domain superfamily;IPR000719,Protein kinase domain	-	GO:0016301,molecular_function,kinase activity;GO:0005524,molecular_function,ATP binding;GO:0004672,molecular_function,protein kinase activity;GO:0016020,cellular_component,membrane;GO:0006468,biological_process,protein phosphorylation;GO:0016310,biological_process,phosphorylation;GO:0016021,cellular_component,integral component of membrane	-
LOC114307978	2.52005	2.67067	2.54488	0.202767	0.203444	0.221219	3.57141	2.23691	631.821	5.73646e-42	2.43898e-40	B9SLI3,Uncharacterized protein	XP_002526852.1,uncharacterized protein LOC8262749	-	-	-	-	-
LOC114308005	2.02586	1.78967	1.5696	0.778396	0.543949	0.60268	1.44303	0.855504	58.9544	2.07784e-11	8.08946e-11	A0A1U8BNY8,GDSL esterase/lipase At5g45960-like	XP_010279182.1,GDSL esterase/lipase At5g45960-like	-	IPR001087,GDSL lipase/esterase;IPR036514,SGNH hydrolase superfamily;IPR035669,GDSL lipase/esterase-like, plant	-	GO:0016788,molecular_function,hydrolase activity, acting on ester bonds	-
LOC114308008	6.90387	6.41799	5.48631	2.50306	2.89786	2.82038	1.14711	2.98735	165.624	7.93101e-22	7.0686e-21	A0A1R3JRL3,Phospholipid/glycerol acyltransferase	-	-	IPR002123,Phospholipid/glycerol acyltransferase;IPR023214,HAD superfamily;IPR036412,HAD-like superfamily	-	GO:0016021,cellular_component,integral component of membrane;GO:0016746,molecular_function,transferase activity, transferring acyl groups;GO:0016740,molecular_function,transferase activity;GO:0008152,biological_process,metabolic process;GO:0016020,cellular_component,membrane	-
LOC114308012	5.94112	5.78062	5.80486	2.50729	2.50687	2.63834	1.14435	3.34888	224.944	5.47485e-26	6.69106e-25	A0A1J6I2L7,Equilibrative nucleotide transporter 3	XP_019252024.1,equilibrative nucleotide transporter 3-like	-	IPR002259,Equilibrative nucleoside transporter	-	GO:1901642,biological_process,nucleoside transmembrane transport;GO:0016021,cellular_component,integral component of membrane;GO:0005337,molecular_function,nucleoside transmembrane transporter activity;GO:0016020,cellular_component,membrane	-
LOC114308016	3.78617	4.44056	3.75453	0.467268	1.07179	0.449815	2.49224	1.63133	209.898	1.26987e-20	1.02237e-19	A0A0E0GPU9,Uncharacterized protein	-	PF03004,Plant transposase (Ptta/En/Spm family)	IPR004252,Probable transposase, Ptta/En/Spm, plant	-	-	-
LOC114308068	0.494341	0.318311	0.697926	1.60776	1.59633	2.1195	-1.91502	0.369727	65.3472	3.14311e-12	1.31094e-11	-	-	-	-	-	-	-
LOC114308043	0.875878	0.875152	0.533014	2.82409	3.29831	3.48296	-2.08226	1.27132	149.61	1.08208e-20	8.76429e-20	A0A068UDY5,Uncharacterized protein	-	PF00176,SNF2 family N-terminal domain	IPR001965,Zinc finger, PHD-type;IPR011011,Zinc finger, FYVE/PHD-type;IPR027417,P-loop containing nucleoside triphosphate hydrolase;IPR016197,Chromo-like domain superfamily;IPR013083,Zinc finger, RING/FYVE/PHD-type;IPR019787,Zinc finger, PHD-finger;IPR000953,Chromo/chromo shadow domain;IPR038718,SNF2-like, N-terminal domain superfamily;IPR000330,SNF2-related, N-terminal domain;IPR019786,Zinc finge…	-	GO:0005524,molecular_function,ATP binding;GO:0046872,molecular_function,metal ion binding	-
LOC114308091	8.34126	8.66529	8.66417	19.015	18.1979	19.341	-1.18949	4.75928	577.684	1.80793e-40	6.65897e-39	D7T8M9,Uncharacterized protein	-	PF00332,lycosyl hydrolases family 17;PF07983,X8 domain	IPR017853,Glycoside hydrolase superfamily;IPR000490,Glycoside hydrolase family 17;IPR012946,X8 domain	ENOG410IEQ4,-;ENOG410ZF4V,-	GO:0005975,biological_process,carbohydrate metabolic process;GO:0016787,molecular_function,hydrolase activity;GO:0030247,molecular_function,polysaccharide binding;GO:0004553,molecular_function,hydrolase activity, hydrolyzing O-glycosyl compounds;GO:0016020,cellular_component,membrane;GO:0046658,cellular_component,anchored component of plasma membrane;GO:0016021,cellular_component,integral compone…	-
LOC114308099	1.20743	1.13777	0.831555	2.09518	2.28236	1.89398	-1.01839	0.983131	34.9634	6.24656e-08	1.8047e-07	B9SJS1,Uncharacterized protein	XP_002526240.1,F-box protein At5g07610	PF00646,-box domain	IPR036047,F-box-like domain superfamily;IPR017451,F-box associated interaction domain;IPR001810,F-box domain	-	-	-
LOC114308182	9.19144	8.10042	8.07625	2.77887	2.35672	3.03176	1.59238	1.78556	138.149	9.68789e-20	7.31026e-19	B9SDQ6,Inositol-1-monophosphatase	XP_002524125.1,phosphatase IMPL1, chloroplastic;XP_015577852.1,-	PF00459,Inositol monophosphatase family	IPR033942,Inositol monophosphatase;IPR020550,Inositol monophosphatase, conserved site;IPR000760,Inositol monophosphatase-like;IPR020583,Inositol monophosphatase, metal-binding site	-	GO:0016787,molecular_function,hydrolase activity;GO:0052832,molecular_function,inositol monophosphate 3-phosphatase activity;GO:0046872,molecular_function,metal ion binding;GO:0052833,molecular_function,inositol monophosphate 4-phosphatase activity;GO:0008934,molecular_function,inositol monophosphate 1-phosphatase activity;GO:0052834,molecular_function,inositol monophosphate phosphatase activity;…	K01092,ko00562,Inositol phosphate metabolism;K01092,ko04070,Phosphatidylinositol signaling system;K01092,ko00521,Streptomycin biosynthesis
LOC114308137	0.881714	0.887101	0.893282	0.236479	0.291194	0.257999	1.69393	0.784392	76.6713	1.28875e-13	6.04215e-13	F6HWU5,Uncharacterized protein	-	PF07714,Protein tyrosine kinase;PF00704,lycosyl hydrolases family 18	IPR001245,Serine-threonine/tyrosine-protein kinase, catalytic domain;IPR029070,Chitinase insertion domain superfamily;IPR017853,Glycoside hydrolase superfamily;IPR011009,Protein kinase-like domain superfamily;IPR008271,Serine/threonine-protein kinase, active site;IPR011583,Chitinase II;IPR000719,Protein kinase domain;IPR001223,Glycoside hydrolase family 18, catalytic domain	COG0515,Serine/threonine protein kinase;COG3325,Chitinase;KOG2806,Chitinase	GO:0005975,biological_process,carbohydrate metabolic process;GO:0005886,cellular_component,plasma membrane;GO:0004672,molecular_function,protein kinase activity;GO:0016020,cellular_component,membrane;GO:0008061,molecular_function,chitin binding;GO:0006468,biological_process,protein phosphorylation;GO:0005524,molecular_function,ATP binding;GO:0016021,cellular_component,integral component of membra…	-
LOC114308107	0.82916	0.667381	0.931186	2.20256	1.97495	1.71344	-1.36202	1.42758	80.0429	5.22225e-14	2.52101e-13	A0A1S4B9I4,WD repeat-containing protein 76-like	XP_016485502.1,-	-	IPR019775,WD40 repeat, conserved site;IPR017986,WD40-repeat-containing domain;IPR036322,WD40-repeat-containing domain superfamily;IPR015943,WD40/YVTN repeat-like-containing domain superfamily;IPR033052,Cmr1/WDR76;IPR001680,WD40 repeat	-	GO:0006974,biological_process,cellular response to DNA damage stimulus	-
LOC114308147	9.77233	9.40327	10.8923	0.560083	0.571603	0.407368	4.20836	3.91366	2062.35	1.30584e-61	3.7243e-59	A0A0K9QS61,NADPH--cytochrome P450 reductase	-	PF00175,Oxidoreductase NAD-binding domain;PF00258,lavodoxin;PF00667,AD binding domain	IPR001709,Flavoprotein pyridine nucleotide cytochrome reductase;IPR017938,Riboflavin synthase-like beta-barrel;IPR017927,Ferredoxin reductase-type FAD-binding domain;IPR003097,FAD-binding, type 1;IPR008254,Flavodoxin/nitric oxide synthase;IPR023173,NADPH-cytochrome p450 reductase, FAD-binding, alpha-helical domain superfamily;IPR029039,Flavoprotein-like superfamily;IPR001433,Oxidoreductase FAD/NA…	-	GO:0010181,molecular_function,FMN binding;GO:0005737,cellular_component,cytoplasm;GO:0003958,molecular_function,NADPH-hemoprotein reductase activity;GO:0050661,molecular_function,NADP binding;GO:0050660,molecular_function,flavin adenine dinucleotide binding;GO:0016491,molecular_function,oxidoreductase activity;GO:0005783,cellular_component,endoplasmic reticulum;GO:0016020,cellular_component,membr…	-
LOC114308202	0.2631	0.270184	0.282859	0.00922077	0.00399499	0.0100599	5.02534	0.203831	190.196	1.00103e-23	1.02254e-22	A5AUJ7,Uncharacterized protein	-	PF00665,Integrase core domain;PF09337,His(2)-Cys(2) zinc finger;PF03732,Retrotransposon gag protein;PF00078,Reverse transcriptase (RNA-dependent DNA polymerase);PF08284,Retroviral aspartyl protease	IPR015416,Zinc finger, H2C2-type, histone UAS binding;IPR021109,Aspartic peptidase domain superfamily;IPR001584,Integrase, catalytic core;IPR036397,Ribonuclease H superfamily;IPR005162,Retrotransposon gag domain;IPR000477,Reverse transcriptase domain;IPR012337,Ribonuclease H-like superfamily	-	GO:0003676,molecular_function,nucleic acid binding;GO:0015074,biological_process,DNA integration	-
LOC114308220	3.59853	3.75309	3.39893	1.75142	1.60691	1.405	1.12161	0.904444	39.9959	1.0225e-08	3.17163e-08	A0A068U648,Uncharacterized protein	-	PF12697,Alpha/beta hydrolase family;PF00561,alpha/beta hydrolase fold;PF12146,Serine aminopeptidase, S33	IPR000073,Alpha/beta hydrolase fold-1;IPR029058,Alpha/Beta hydrolase fold	-	-	-
LOC114308291	2.25308	2.18868	1.2797	4.57985	3.558	4.30744	-1.12229	0.543162	29.5737	4.75529e-07	1.26823e-06	A0A067JJJ6,Uncharacterized protein	XP_012088409.1,uncharacterized protein LOC105647037	PF13456,Reverse transcriptase-like	-	-	-	-
LOC114308258	0.296401	0.200901	0.0550617	0.443945	0.480859	0.397855	-1.25683	-0.345412	17.817	6.07119e-05	0.000130069	A0A1W6BS72,Calcium-dependent protein kinases 2	-	-	IPR018247,EF-Hand 1, calcium-binding site;IPR002048,EF-hand domain;IPR011009,Protein kinase-like domain superfamily;IPR017441,Protein kinase, ATP binding site;IPR008271,Serine/threonine-protein kinase, active site;IPR011992,EF-hand domain pair;IPR000719,Protein kinase domain	-	GO:0016301,molecular_function,kinase activity;GO:0005509,molecular_function,calcium ion binding;GO:0005524,molecular_function,ATP binding;GO:0004672,molecular_function,protein kinase activity;GO:0006468,biological_process,protein phosphorylation;GO:0016310,biological_process,phosphorylation	-
LOC114308259	9.08458	8.99947	8.72002	3.24989	3.35694	3.45172	1.36372	3.36065	312.851	9.65405e-31	1.69924e-29	B9H681,Uncharacterized protein	XP_002307218.2,hypothetical protein POPTR_0005s10530g	PF01490,Transmembrane amino acid transporter protein	IPR013057,Amino acid transporter, transmembrane domain	COG0814,Amino acid permeases;KOG1304,Amino acid transporters	GO:0016020,cellular_component,membrane;GO:0005774,cellular_component,vacuolar membrane;GO:0003333,biological_process,amino acid transmembrane transport;GO:0016021,cellular_component,integral component of membrane;GO:0015171,molecular_function,amino acid transmembrane transporter activity	-
LOC114308267	27.0514	26.0286	24.8798	9.56003	9.55377	10.1255	1.36666	3.20499	280.553	3.95522e-29	6.149e-28	S5VK37,Chitinase protein	-	PF00182,Chitinase class I;PF00187,Chitin recognition protein	IPR036861,Endochitinase-like superfamily;IPR023346,Lysozyme-like domain superfamily;IPR001002,Chitin-binding, type 1;IPR000726,Glycoside hydrolase, family 19, catalytic;IPR016283,Glycoside hydrolase, family 19	-	GO:0008061,molecular_function,chitin binding;GO:0016998,biological_process,cell wall macromolecule catabolic process;GO:0004568,molecular_function,chitinase activity;GO:0006032,biological_process,chitin catabolic process;GO:0005975,biological_process,carbohydrate metabolic process	-
LOC114308346	5.38004	5.24353	5.38245	0.855541	1.03143	1.05514	2.38331	1.63076	243.623	4.21347e-27	5.58584e-26	A0A1R3IDR3,Barwin-related endoglucanase	-	-	IPR007112,Expansin/pollen allergen, DPBB domain;IPR009009,RlpA-like protein, double-psi beta-barrel domain;IPR036908,RlpA-like domain superfamily	-	-	-
LOC114308355	3.64045	3.52571	3.27325	9.11458	8.62782	7.84363	-1.34294	2.86991	216.464	1.84584e-25	2.17109e-24	A0A1U8AIM0,myb-related protein Myb4	XP_010262320.1,myb-related protein Myb4	-	IPR009057,Homeobox-like domain superfamily;IPR001005,SANT/Myb domain;IPR017930,Myb domain	-	GO:0003677,molecular_function,DNA binding	-
LOC114308359	2.52554	2.68778	2.57518	1.12656	1.03797	0.933477	1.27594	2.20911	127.704	7.89292e-19	5.56615e-18	A0A251Q1Y7,Uncharacterized protein	-	-	IPR011009,Protein kinase-like domain superfamily;IPR013695,Wall-associated receptor kinase;IPR025287,Wall-associated receptor kinase, galacturonan-binding domain;IPR008271,Serine/threonine-protein kinase, active site;IPR000719,Protein kinase domain	-	GO:0030247,molecular_function,polysaccharide binding;GO:0004674,molecular_function,protein serine/threonine kinase activity;GO:0016020,cellular_component,membrane;GO:0006468,biological_process,protein phosphorylation;GO:0005524,molecular_function,ATP binding;GO:0016021,cellular_component,integral component of membrane;GO:0004672,molecular_function,protein kinase activity	-
LOC114308365	1.78571	1.83052	2.45769	1.07867	0.756655	0.952674	1.06039	1.656	55.2112	7.8587e-11	2.91652e-10	D7TXV4,Laccase	XP_002275352.1,laccase-14	PF00394,Multicopper oxidase;PF07731,Multicopper oxidase;PF07732,Multicopper oxidase	IPR001117,Multicopper oxidase, type 1;IPR034289,Laccase, third cupredoxin domain;IPR008972,Cupredoxin;IPR034288,Laccase, first cupredoxin domain;IPR011707,Multicopper oxidase, type 3;IPR002355,Multicopper oxidase, copper-binding site;IPR034285,Laccase, second cupredoxin domain;IPR011706,Multicopper oxidase, type 2;IPR017761,Laccase	KOG1263,Multicopper oxidases;COG2132,Putative multicopper oxidases	GO:0016722,molecular_function,oxidoreductase activity, oxidizing metal ions;GO:0052716,molecular_function,hydroquinone:oxygen oxidoreductase activity;GO:0046872,molecular_function,metal ion binding;GO:0046274,biological_process,lignin catabolic process;GO:0016491,molecular_function,oxidoreductase activity;GO:0048046,cellular_component,apoplast;GO:0055114,biological_process,oxidation-reduction pro…	-
LOC114308374	0	0	0	2.26575	1.80413	2.40513	-9.20518	0.428713	276.368	1.2892e-28	1.92353e-27	A0A1R3H788,Inorganic pyrophosphatase	-	-	IPR008162,Inorganic pyrophosphatase;IPR036649,Inorganic pyrophosphatase superfamily	-	GO:0005737,cellular_component,cytoplasm;GO:0006796,biological_process,phosphate-containing compound metabolic process;GO:0000287,molecular_function,magnesium ion binding;GO:0004427,molecular_function,inorganic diphosphatase activity	-
LOC114308334	1.71477	1.84894	1.86521	3.99531	3.73271	3.65931	-1.12034	2.64237	136.477	1.34635e-19	1.0058e-18	A0A1R3JUQ3,Reverse transcriptase	-	-	IPR021109,Aspartic peptidase domain superfamily;IPR001584,Integrase, catalytic core;IPR036397,Ribonuclease H superfamily;IPR005162,Retrotransposon gag domain;IPR002156,Ribonuclease H domain;IPR000477,Reverse transcriptase domain;IPR012337,Ribonuclease H-like superfamily	-	GO:0004523,molecular_function,RNA-DNA hybrid ribonuclease activity;GO:0003676,molecular_function,nucleic acid binding;GO:0006278,biological_process,RNA-dependent DNA biosynthetic process;GO:0090502,biological_process,RNA phosphodiester bond hydrolysis, endonucleolytic;GO:0003964,molecular_function,RNA-directed DNA polymerase activity;GO:0015074,biological_process,DNA integration	-
LOC114308317	1.45412	1.77334	1.8145	5.32941	5.62703	6.7916	-1.85618	1.65218	162.91	9.68354e-22	8.55016e-21	A5B390,Uncharacterized protein	-	PF13499,-hand domain pair;PF13833,-hand domain pair	IPR002048,EF-hand domain;IPR018247,EF-Hand 1, calcium-binding site;IPR011992,EF-hand domain pair	KOG0027,Calmodulin and related proteins (EF-Hand superfamily);COG5126,Ca2+-binding protein (EF-Hand superfamily)	GO:0005509,molecular_function,calcium ion binding	-
LOC114308380	5.07187	5.55757	5.22867	2.32222	2.36605	2.0324	1.18316	2.41947	128.128	7.23352e-19	5.11232e-18	D7SYJ2,Uncharacterized protein	XP_002279385.1,probable WRKY transcription factor 48	PF03106,WRKY DNA -binding domain	IPR003657,WRKY domain;IPR036576,WRKY domain superfamily;IPR017396,PWRKY transcription factor, group IIc	ENOG410YJVP,-;ENOG410IY30,-	GO:0003677,molecular_function,DNA binding;GO:0043565,molecular_function,sequence-specific DNA binding;GO:0003700,molecular_function,DNA binding transcription factor activity;GO:0006355,biological_process,regulation of transcription, DNA-templated;GO:0006351,biological_process,transcription, DNA-templated;GO:0005634,cellular_component,nucleus	-
LOC114308421	1.43373	1.22089	1.19789	0.485726	0.585589	0.368646	1.33886	0.649632	44.5839	2.09604e-09	6.91131e-09	A0A251NJL2,Uncharacterized protein	-	-	IPR013057,Amino acid transporter, transmembrane domain	-	GO:0016021,cellular_component,integral component of membrane;GO:0016020,cellular_component,membrane	-
LOC114308410	2.02083	2.1755	1.88719	0.706022	0.511673	0.686241	1.64779	1.9177	158.562	2.10091e-21	1.80075e-20	A0A059BQH1,Uncharacterized protein	-	PF00931,NB-ARC domain	IPR002182,NB-ARC;IPR038005,Virus X resistance protein-like, coiled-coil domain;IPR032675,Leucine-rich repeat domain superfamily;IPR027417,P-loop containing nucleoside triphosphate hydrolase	-	GO:0043531,molecular_function,ADP binding	-
LOC114308429	1.06918	1.15228	1.4498	0.221016	0.191515	0.281316	2.34346	0.561004	104.546	1.22306e-16	7.26712e-16	A0A068VBD3,Uncharacterized protein	-	PF13499,-hand domain pair;PF00069,Protein kinase domain;PF13833,-hand domain pair	IPR018247,EF-Hand 1, calcium-binding site;IPR002048,EF-hand domain;IPR011009,Protein kinase-like domain superfamily;IPR017441,Protein kinase, ATP binding site;IPR008271,Serine/threonine-protein kinase, active site;IPR011992,EF-hand domain pair;IPR000719,Protein kinase domain	-	GO:0005509,molecular_function,calcium ion binding;GO:0004672,molecular_function,protein kinase activity;GO:0006468,biological_process,protein phosphorylation;GO:0000166,molecular_function,nucleotide binding;GO:0005524,molecular_function,ATP binding;GO:0004674,molecular_function,protein serine/threonine kinase activity	-
LOC114308430	0.759166	1.06933	0.744316	2.57194	3.62153	2.52539	-1.78883	0.183178	52.834	1.39573e-10	5.07178e-10	A0A1D1XUI7,Subtilisin-like protease	-	-	IPR010259,Peptidase S8 propeptide/proteinase inhibitor I9;IPR037045,Peptidase S8 propeptide/proteinase inhibitor I9 superfamily	-	GO:0006508,biological_process,proteolysis;GO:0008233,molecular_function,peptidase activity	-
LOC114308442	2.948	2.99724	2.55566	1.47182	1.22982	1.43372	1.00451	0.593618	25.8016	2.09552e-06	5.24174e-06	A0A1R3HGG1,Transposase, Ptta/En/Spm, plant	-	-	IPR004252,Probable transposase, Ptta/En/Spm, plant	-	-	-
LOC114308503	0.395105	0.42402	0.433861	0.950374	0.835117	0.832408	-1.11237	0.857531	38.4127	1.79177e-08	5.44305e-08	D7TTG9,Uncharacterized protein	XP_002279188.2,type I inositol polyphosphate 5-phosphatase 2	PF03372,ndonuclease/Exonuclease/phosphatase family	IPR036691,Endonuclease/exonuclease/phosphatase superfamily;IPR000300,Inositol polyphosphate-related phosphatase;IPR005135,Endonuclease/exonuclease/phosphatase	COG5411,Phosphatidylinositol 5-phosphate phosphatase;KOG0565,Inositol polyphosphate 5-phosphatase and related proteins	GO:0046856,biological_process,phosphatidylinositol dephosphorylation;GO:0016787,molecular_function,hydrolase activity	-
LOC114308508	0.27286	0.269213	0.321027	0.0715669	0.0852696	0.117119	1.59337	-0.276146	30.529	3.29406e-07	8.91285e-07	B9S1I2,Peptide transporter, putative	XP_002519847.1,protein NRT1/ PTR FAMILY 7.3	PF00854,POT family	IPR036259,MFS transporter superfamily;IPR020846,Major facilitator superfamily domain;IPR000109,Proton-dependent oligopeptide transporter family	-	GO:0055085,biological_process,transmembrane transport;GO:0022857,molecular_function,transmembrane transporter activity;GO:0016021,cellular_component,integral component of membrane;GO:0016020,cellular_component,membrane	-
LOC114308587	1.9877	1.17638	1.10051	3.20855	3.0892	3.56536	-1.25405	0.585557	37.1798	2.78796e-08	8.30564e-08	A0A0R0GJH5,Uncharacterized protein	-	PF00581,Rhodanese-like domain;PF00899,ThiF family	IPR035985,Ubiquitin-activating enzyme;IPR001763,Rhodanese-like domain;IPR036873,Rhodanese-like domain superfamily;IPR000594,THIF-type NAD/FAD binding fold	-	GO:0008641,molecular_function,ubiquitin-like modifier activating enzyme activity;GO:0000166,molecular_function,nucleotide binding;GO:0016740,molecular_function,transferase activity;GO:0005524,molecular_function,ATP binding	-
LOC114308614	0.520728	0.683839	0.591153	0.213554	0.32987	0.303897	1.03435	0.827698	31.1523	2.59695e-07	7.09696e-07	A0A1U7YXY5,kinesin-like protein KIN-14G	XP_010245442.1,kinesin-like protein KIN-14G	-	IPR001715,Calponin homology domain;IPR036872,CH domain superfamily;IPR027417,P-loop containing nucleoside triphosphate hydrolase;IPR001752,Kinesin motor domain;IPR036961,Kinesin motor domain superfamily;IPR027640,Kinesin-like protein	-	GO:0003777,molecular_function,microtubule motor activity;GO:0008017,molecular_function,microtubule binding;GO:0007018,biological_process,microtubule-based movement;GO:0003774,molecular_function,motor activity;GO:0000166,molecular_function,nucleotide binding;GO:0005524,molecular_function,ATP binding	-
LOC114308648	26.2161	26.5625	25.9089	11.8909	11.5351	10.5562	1.15696	5.0093	610.77	2.12567e-41	8.68267e-40	B9RQP1,Mitochondrial carnitine/acylcarnitine carrier protein, putative	XP_002516060.1,mitochondrial arginine transporter BAC2	PF00153,Mitochondrial carrier protein	IPR018108,Mitochondrial substrate/solute carrier;IPR023395,Mitochondrial carrier domain superfamily;IPR002067,Mitochondrial carrier protein	-	GO:0055085,biological_process,transmembrane transport;GO:0016021,cellular_component,integral component of membrane;GO:0016020,cellular_component,membrane	-
LOC114308654	2.2002	2.06005	2.2188	0.593273	0.909532	0.846419	1.39078	0.292198	37.2232	2.74471e-08	8.18511e-08	M5WVU9,Uncharacterized protein	XP_007216600.1,uncharacterized protein LOC18782703	-	-	-	-	-
LOC114308700	11.8093	11.3462	11.7034	26.0592	23.6115	26.7201	-1.18145	3.64336	281.214	3.65418e-29	5.703e-28	A0A103XH98,Ribosomal protein 60S	-	PF00428,60s Acidic ribosomal protein	IPR027534,Ribosomal protein L12 family;IPR038716,Ribosomal protein P1/P2, N-terminal domain	-	GO:0003735,molecular_function,structural constituent of ribosome;GO:0005840,cellular_component,ribosome;GO:0006414,biological_process,translational elongation;GO:0030529,,;GO:0005622,cellular_component,intracellular	-
LOC114308720	8.03451	5.95767	6.17782	0.321492	0.111432	0.210449	4.89691	0.992006	314.301	1.00314e-30	1.7647e-29	M0SIZ8,Cysteine proteinase inhibitor	XP_009394387.1,cysteine proteinase inhibitor 1 isoform X1	PF16845,Aspartic acid proteinase inhibitor	IPR027214,Cystatin;IPR000010,Cystatin domain;IPR018073,Proteinase inhibitor I25, cystatin, conserved site	-	GO:0010951,biological_process,negative regulation of endopeptidase activity;GO:0030414,molecular_function,peptidase inhibitor activity;GO:0010466,biological_process,negative regulation of peptidase activity;GO:0004869,molecular_function,cysteine-type endopeptidase inhibitor activity;GO:0016020,cellular_component,membrane;GO:0016021,cellular_component,integral component of membrane	-
LOC114308724	3.15397	3.41397	3.10293	12.7945	14.6546	14.7729	-2.16965	3.51821	741.115	1.12169e-44	6.12708e-43	A0A068V9F9,Uncharacterized protein	-	PF08268,-box associated domain;PF00646,-box domain	IPR011043,Galactose oxidase/kelch, beta-propeller;IPR001810,F-box domain;IPR036047,F-box-like domain superfamily;IPR017451,F-box associated interaction domain;IPR013187,F-box associated domain, type 3	-	-	-
LOC114308726	66.7284	64.0861	63.4679	5.64235	4.95355	5.38634	3.5552	5.06863	3892.09	1.02389e-74	7.85664e-72	-	-	-	-	-	-	-
LOC114308730	20.5603	22.0649	22.6941	7.24636	7.05793	5.69952	1.64374	3.18703	366.847	3.63018e-33	7.70201e-32	A0A1J3CTP0,Uncharacterized protein	-	-	IPR006525,Cystatin-related, plant	-	-	-
LOC114308732	5.96778	5.515	4.60653	2.85618	2.25247	2.59091	1.02895	2.16943	78.4704	8.47203e-14	4.02887e-13	F6GV65,GATA transcription factor	XP_002277959.1,GATA transcription factor 4	PF00320,ATA zinc finger	IPR016679,Transcription factor, GATA, plant;IPR000679,Zinc finger, GATA-type;IPR013088,Zinc finger, NHR/GATA-type	COG5641,GATA Zn-finger-containing transcription factor;KOG1601,GATA-4/5/6 transcription factors	GO:0006366,biological_process,transcription by RNA polymerase II;GO:0006355,biological_process,regulation of transcription, DNA-templated;GO:0003677,molecular_function,DNA binding;GO:0005667,cellular_component,transcription factor complex;GO:0043565,molecular_function,sequence-specific DNA binding;GO:0001228,molecular_function,transcriptional activator activity, RNA polymerase II transcription re…	-
LOC114308770	2.09997	1.63059	1.86027	0.753287	0.935592	0.904021	1.03781	1.01036	36.3095	3.81999e-08	1.12358e-07	A0A200PST6,GTP binding domain	-	-	IPR006073,GTP binding domain;IPR027417,P-loop containing nucleoside triphosphate hydrolase	-	GO:0005525,molecular_function,GTP binding	-
LOC114308775	14.4778	15.628	13.7002	5.65335	6.66138	5.79314	1.22235	3.8116	319.572	6.70662e-31	1.19283e-29	A0A1Y0K2C8,Beta-glucosidase 9 GH1 family	-	-	IPR017853,Glycoside hydrolase superfamily;IPR033132,Glycosyl hydrolases family 1, N-terminal conserved site;IPR001360,Glycoside hydrolase family 1	-	GO:0004553,molecular_function,hydrolase activity, hydrolyzing O-glycosyl compounds;GO:0005975,biological_process,carbohydrate metabolic process	-
LOC114308776	49.2238	52.6645	45.3062	23.4829	22.7077	22.3524	1.05806	4.24628	323.882	3.38572e-31	6.17516e-30	A0A1Y0K2C8,Beta-glucosidase 9 GH1 family	-	-	IPR017853,Glycoside hydrolase superfamily;IPR033132,Glycosyl hydrolases family 1, N-terminal conserved site;IPR001360,Glycoside hydrolase family 1	-	GO:0004553,molecular_function,hydrolase activity, hydrolyzing O-glycosyl compounds;GO:0005975,biological_process,carbohydrate metabolic process	-
LOC114308750	1.43554	1.48354	2.08513	3.83668	3.88646	3.71418	-1.27322	2.47979	143.753	4.15194e-20	3.2181e-19	A5AHZ3,Uncharacterized protein	-	PF08031,Berberine and berberine like;PF01565,AD binding domain	IPR036318,FAD-binding, type 2-like superfamily;IPR016167,FAD-binding, type 2, subdomain 1;IPR012951,Berberine/berberine-like;IPR006094,FAD linked oxidase, N-terminal;IPR016166,FAD-binding, type 2	ENOG410IGF2,-;COG0277,FAD/FMN-containing dehydrogenases	GO:0055114,biological_process,oxidation-reduction process;GO:0016491,molecular_function,oxidoreductase activity;GO:0003824,molecular_function,catalytic activity;GO:0050660,molecular_function,flavin adenine dinucleotide binding;GO:0016614,molecular_function,oxidoreductase activity, acting on CH-OH group of donors	-
LOC114308780	14.4267	14.0073	14.5006	5.12678	6.16022	5.55604	1.28963	4.38568	516.721	1.25401e-38	4.02935e-37	D7SYQ0,Uncharacterized protein	XP_010646454.1,-;XP_010646455.1,-;XP_002266924.2,acetolactate synthase small subunit 2, chloroplastic	PF13710,ACT domain;PF01842,ACT domain;PF10369,Small subunit of acetolactate synthase	IPR019455,Acetolactate synthase, small subunit, C-terminal;IPR027271,Acetolactate synthase/Transcription factor NikR, C-terminal;IPR004789,Acetolactate synthase, small subunit;IPR002912,ACT domain	COG0440,Acetolactate synthase, small (regulatory) subunit;KOG2663,Acetolactate synthase, small subunit	GO:0005948,cellular_component,acetolactate synthase complex;GO:0003984,molecular_function,acetolactate synthase activity;GO:0009099,biological_process,valine biosynthetic process;GO:0009097,biological_process,isoleucine biosynthetic process;GO:0005829,cellular_component,cytosol;GO:0009082,biological_process,branched-chain amino acid biosynthetic process	K01653,ko00660,C5-Branched dibasic acid metabolism;K01653,ko00290,Valine, leucine and isoleucine biosynthesis;K01653,ko01230,Biosynthesis of amino acids;K01653,ko00770,Pantothenate and CoA biosynthesis;K01653,ko00650,Butanoate metabolism;K01653,ko01210,2-Oxocarboxylic acid metabolism
LOC114308827	0.787052	0.851643	0.852399	0.196008	0.23411	0.219624	1.87916	1.84731	195.554	4.30235e-24	4.54164e-23	A0A0K9RUB7,Uncharacterized protein	-	-	-	-	-	-
LOC114308885	20.0904	19.7872	18.7967	8.36242	8.00249	8.81339	1.17429	4.62601	511.741	1.80651e-38	5.71908e-37	B9HHJ4,Uncharacterized protein	XP_002312133.1,hypothetical protein POPTR_0008s06280g	PF04788,Protein of unknown function (DUF620)	IPR006873,Protein of unknown function DUF620	ENOG410YE9P,-;ENOG410IJCB,-	-	-
LOC114308922	0.321172	0.357933	0.436001	0.125548	0.0652739	0.0684864	2.02748	-0.47221	38.5127	1.72901e-08	5.26132e-08	A0A061G786,Nbs-lrr resistance protein	-	PF00931,NB-ARC domain	IPR002182,NB-ARC;IPR038005,Virus X resistance protein-like, coiled-coil domain;IPR036388,Winged helix-like DNA-binding domain superfamily;IPR032675,Leucine-rich repeat domain superfamily;IPR027417,P-loop containing nucleoside triphosphate hydrolase	-	GO:0043531,molecular_function,ADP binding	-
LOC114308897	0.423018	0.412507	0.334985	0.115752	0.222096	0.189428	1.09356	0.380736	24.8149	3.11722e-06	7.64724e-06	U5FF18,Uncharacterized protein	XP_006370902.1,hypothetical protein POPTR_0019s01570g, partial	PF01582,TIR domain;PF00931,NB-ARC domain	IPR027417,P-loop containing nucleoside triphosphate hydrolase;IPR032675,Leucine-rich repeat domain superfamily;IPR035897,Toll/interleukin-1 receptor homology (TIR) domain superfamily;IPR003593,AAA+ ATPase domain;IPR000157,Toll/interleukin-1 receptor homology (TIR) domain;IPR002182,NB-ARC	ENOG410IKCM,-;ENOG4112BMQ,-	GO:0043531,molecular_function,ADP binding;GO:0007165,biological_process,signal transduction	-
LOC114308979	82.9025	88.6081	86.0986	37.4571	38.9953	36.7059	1.13358	6.36406	1132.19	4.44273e-52	4.55989e-50	B9H2M9,GDSL-motif lipase/hydrolase family protein	XP_002305097.1,GDSL-motif lipase/hydrolase family protein	PF00657,SL-like Lipase/Acylhydrolase	IPR001087,GDSL lipase/esterase;IPR036514,SGNH hydrolase superfamily;IPR035669,GDSL lipase/esterase-like, plant	COG3240,Phospholipase/lecithinase/hemolysin;ENOG410IVB4,-	GO:0016787,molecular_function,hydrolase activity;GO:0016788,molecular_function,hydrolase activity, acting on ester bonds	-
LOC114308963	15.4121	10.069	10.7148	2.64459	1.8509	2.44137	2.33271	1.37254	166.206	2.70467e-20	2.12238e-19	W9RP47,Uncharacterized protein	XP_010113137.1,-;XP_010100771.1,hypothetical protein L484_006836	PF07896,Protein of unknown function (DUF1674)	IPR012875,Protein of unknown function DUF1674	-	-	-
LOC114308986	1.33125	1.40635	1.56624	0.676507	0.498277	0.350584	1.42267	1.08769	65.7989	2.78936e-12	1.16748e-11	F6HAL6,Uncharacterized protein	-	PF13947,Wall-associated receptor kinase galacturonan-binding;PF00069,Protein kinase domain	IPR011009,Protein kinase-like domain superfamily;IPR017441,Protein kinase, ATP binding site;IPR025287,Wall-associated receptor kinase, galacturonan-binding domain;IPR008271,Serine/threonine-protein kinase, active site;IPR000719,Protein kinase domain	COG0515,Serine/threonine protein kinase;KOG1187,Serine/threonine protein kinase	GO:0006468,biological_process,protein phosphorylation;GO:0005524,molecular_function,ATP binding;GO:0030247,molecular_function,polysaccharide binding;GO:0004672,molecular_function,protein kinase activity	-
LOC114308990	1.24383	0.6214	1.31201	0.566698	0.415508	0.380473	1.10021	-0.547715	11.7788	0.000919689	0.00170854	A0A103Y5A0,Heavy metal-associated domain, HMA	-	PF00403,Heavy-metal-associated domain	IPR006121,Heavy metal-associated domain, HMA;IPR036163,Heavy metal-associated domain superfamily	-	GO:0030001,biological_process,metal ion transport;GO:0046872,molecular_function,metal ion binding	-
LOC114309014	0.641406	0.707467	0.65215	0.321923	0.202241	0.254634	1.32713	1.09236	60.2083	1.4209e-11	5.61119e-11	A0A1U7ZUV1,muscle M-line assembly protein unc-89-like	XP_010258174.1,-;XP_010258175.1,-;XP_010258173.1,-;XP_010258176.1,-;XP_010258177.1,-;XP_010258172.1,muscle M-line assembly protein unc-89-like	-	IPR012417,Calmodulin-binding domain, plant	-	GO:0005516,molecular_function,calmodulin binding	-
LOC114309058	1.06106	1.09127	1.45643	3.35507	3.58213	3.92184	-1.65636	0.606908	64.8227	3.60905e-12	1.49733e-11	F6GWF6,Uncharacterized protein	-	-	-	KOG0962,DNA repair protein RAD50, ABC-type ATPase/SMC superfamily;COG0419,ATPase involved in DNA repair	-	-
LOC114309027	0.0933128	0.0625886	0.036595	0.584839	0.438292	0.60357	-3.05102	-0.395169	75.6246	1.71253e-13	7.94806e-13	A0A0D2RP39,Uncharacterized protein	XP_012483652.1,uncharacterized protein LOC105798215	PF12776,Myb/SANT-like DNA-binding domain	IPR024752,Myb/SANT-like domain	-	-	-
LOC114309063	14.4404	15.4162	16.9349	1.86406	1.94239	2.16241	2.91649	3.73432	1259.49	6.81873e-54	8.40374e-52	A0A1R3GGY5,Uncharacterized protein	-	-	IPR036322,WD40-repeat-containing domain superfamily;IPR015943,WD40/YVTN repeat-like-containing domain superfamily;IPR001680,WD40 repeat;IPR020472,G-protein beta WD-40 repeat;IPR017986,WD40-repeat-containing domain	-	-	-
LOC114309069	24.761	24.236	24.7258	8.73415	9.20272	9.82559	1.35763	5.15484	913.798	2.66194e-48	1.90642e-46	A0A1R3HX47,Calcium-binding EF-hand	-	-	IPR002048,EF-hand domain;IPR011992,EF-hand domain pair;IPR004837,Sodium/calcium exchanger membrane region	-	GO:0071472,biological_process,cellular response to salt stress;GO:0005774,cellular_component,vacuolar membrane;GO:0005432,molecular_function,calcium:sodium antiporter activity;GO:0055085,biological_process,transmembrane transport;GO:0005773,cellular_component,vacuole;GO:0035725,biological_process,sodium ion transmembrane transport;GO:0055074,biological_process,calcium ion homeostasis;GO:0016020,c…	-
LOC114309071	2.64666	3.10292	2.97369	0.864932	0.771966	0.754913	1.81716	2.94731	376.553	1.42859e-33	3.13842e-32	V9Q689,Flagelling sensing 2	NP_001306209.1,LRR receptor-like serine/threonine-protein kinase FLS2 precursor	PF13855,Leucine rich repeat;PF00069,Protein kinase domain;PF08263,Leucine rich repeat N-terminal domain;PF00560,Leucine Rich Repeat	IPR001611,Leucine-rich repeat;IPR013210,Leucine-rich repeat-containing N-terminal, plant-type;IPR032675,Leucine-rich repeat domain superfamily;IPR011009,Protein kinase-like domain superfamily;IPR003591,Leucine-rich repeat, typical subtype;IPR008271,Serine/threonine-protein kinase, active site;IPR000719,Protein kinase domain	-	GO:0004672,molecular_function,protein kinase activity;GO:0006468,biological_process,protein phosphorylation;GO:0005524,molecular_function,ATP binding;GO:0016021,cellular_component,integral component of membrane;GO:0016020,cellular_component,membrane	K13420,ko04626,Plant-pathogen interaction
LOC114309073	19.0858	17.4141	18.8267	5.94771	6.67216	6.75822	1.45579	4.17657	566.382	3.84948e-40	1.37999e-38	A0A251PH90,Uncharacterized protein	-	-	-	-	-	-
LOC114309092	11.8234	10.92	11.1585	6.13807	4.79438	5.09322	1.03048	2.79954	122.445	2.36032e-18	1.59875e-17	A0A1R3K0W8,Plastocyanin-like protein	-	-	IPR008972,Cupredoxin;IPR003245,Phytocyanin domain	-	GO:0009055,molecular_function,electron transfer activity;GO:0022900,biological_process,electron transport chain;GO:0016021,cellular_component,integral component of membrane;GO:0016020,cellular_component,membrane	-
LOC114309097	0.905672	0.857605	0.731257	1.98535	2.2521	1.79189	-1.32306	1.54849	85.012	1.42598e-14	7.20888e-14	A0A061E8S1,Cysteine-rich receptor-like protein kinase 10	-	PF07714,Protein tyrosine kinase	IPR001245,Serine-threonine/tyrosine-protein kinase, catalytic domain;IPR011009,Protein kinase-like domain superfamily;IPR008271,Serine/threonine-protein kinase, active site;IPR000719,Protein kinase domain	-	GO:0016301,molecular_function,kinase activity;GO:0006468,biological_process,protein phosphorylation;GO:0016310,biological_process,phosphorylation;GO:0005524,molecular_function,ATP binding;GO:0004672,molecular_function,protein kinase activity	-
LOC114309086	0.545042	0.199408	0.233184	1.25899	1.70187	1.92298	-2.37049	-0.379094	52.4281	1.59778e-10	5.78316e-10	A0A059BEY2,Uncharacterized protein	XP_010066363.1,nucleolar complex protein 4 homolog B	PF03914,CBF/Mak21 family	IPR027193,Nucleolar complex protein 4;IPR005612,CCAAT-binding factor	-	GO:0042254,biological_process,ribosome biogenesis	-
LOC114309126	0.119823	0.171457	0.0939835	0.405943	0.597988	0.516698	-1.97664	-0.115137	49.9392	3.5417e-10	1.24704e-09	-	-	-	-	-	-	-
LOC114309127	0.319169	0.305828	0.339748	4.57233	5.18007	4.80304	-3.9727	2.62861	931.359	1.23683e-48	9.03865e-47	F6LP60,Predicted protein	-	PF14580,Leucine-rich repeat	IPR001611,Leucine-rich repeat;IPR032675,Leucine-rich repeat domain superfamily	-	-	-
LOC114309147	9.59944	8.75097	10.5452	3.18027	3.03602	3.11683	1.56397	2.10047	166.662	5.0172e-22	4.53815e-21	-	-	-	-	-	-	-
LOC114309218	7.77741	6.85521	7.04519	1.35784	1.55479	1.56077	2.21832	2.69466	447.758	2.62939e-36	7.08527e-35	B9RE27,Structural constituent of cell wall, putative	XP_002511966.1,basic salivary proline-rich protein 3	PF04749,PLAC8 family	IPR006461,PLAC8 motif-containing protein	-	GO:0016021,cellular_component,integral component of membrane;GO:0016020,cellular_component,membrane	-
LOC114309219	5.28605	5.20519	4.56514	1.60032	1.08956	1.74595	1.74003	1.07293	95.502	1.03852e-15	5.74919e-15	A0A1R3GA87,Uncharacterized protein	-	-	IPR032630,P-type ATPase, C-terminal;IPR023214,HAD superfamily;IPR036412,HAD-like superfamily;IPR023299,P-type ATPase, cytoplasmic domain N;IPR008250,P-type ATPase, A domain superfamily;IPR006539,P-type ATPase, subfamily IV;IPR018303,P-type ATPase, phosphorylation site;IPR001757,P-type ATPase	-	GO:0045332,biological_process,phospholipid translocation;GO:0000287,molecular_function,magnesium ion binding;GO:0016020,cellular_component,membrane;GO:0015914,biological_process,phospholipid transport;GO:0004012,molecular_function,phospholipid-translocating ATPase activity;GO:0000166,molecular_function,nucleotide binding;GO:0005524,molecular_function,ATP binding;GO:0016021,cellular_component,inte…	-
LOC114309224	1.9341	1.77912	1.80597	0.78005	0.67593	0.612746	1.35372	0.606107	45.1611	1.72427e-09	5.7312e-09	A0A0B0MMJ7,Protein CWC15 A	-	PF04889,Cwf15/Cwc15 cell cycle control protein	IPR006973,Pre-mRNA-splicing factor Cwf15/Cwc15	-	GO:0000398,biological_process,mRNA splicing, via spliceosome;GO:0005681,cellular_component,spliceosomal complex	-
LOC114309227	2.37302	2.31449	2.23353	0.141872	0.098348	0.123826	4.17539	0.674691	236.899	1.04268e-26	1.34575e-25	E0CQI8,Uncharacterized protein	-	PF01926,50S ribosome-binding GTPase;PF16360,TP-binding GTPase Middle Region;PF13167,TP-binding GTPase N-terminal	IPR005225,Small GTP-binding protein domain;IPR027417,P-loop containing nucleoside triphosphate hydrolase;IPR032305,GTP-binding protein, middle domain;IPR030394,HflX-type guanine nucleotide-binding (G) domain;IPR006073,GTP binding domain;IPR016496,GTPase HflX;IPR025121,GTPase HflX, N-terminal	KOG0410,Predicted GTP binding protein;COG2262,GTPases	GO:0005525,molecular_function,GTP binding;GO:0005737,cellular_component,cytoplasm;GO:0043022,molecular_function,ribosome binding	-
LOC114309254	0.176039	0.141691	0.258892	2.41538	2.44181	1.61039	-3.57264	0.0356542	124.582	1.50744e-18	1.03662e-17	F6HP70,Uncharacterized protein	-	PF00665,Integrase core domain;PF08264,Anticodon-binding domain of tRNA;PF00133,tRNA synthetases class I (I, L, M and V)	IPR002303,Valine-tRNA ligase;IPR002300,Aminoacyl-tRNA synthetase, class Ia;IPR009008,Valyl/Leucyl/Isoleucyl-tRNA synthetase, editing domain;IPR013155,Methionyl/Valyl/Leucyl/Isoleucyl-tRNA synthetase, anticodon-binding;IPR001584,Integrase, catalytic core;IPR009080,Aminoacyl-tRNA synthetase, class Ia, anticodon-binding;IPR014729,Rossmann-like alpha/beta/alpha sandwich fold;IPR001412,Aminoacyl-tRNA …	KOG0017,FOG: Transposon-encoded proteins with TYA, reverse transcriptase, integrase domains in various combinations;KOG0432,Valyl-tRNA synthetase;COG0525,Valyl-tRNA synthetase	GO:0004812,molecular_function,aminoacyl-tRNA ligase activity;GO:0002161,molecular_function,aminoacyl-tRNA editing activity;GO:0006438,biological_process,valyl-tRNA aminoacylation;GO:0003676,molecular_function,nucleic acid binding;GO:0006418,biological_process,tRNA aminoacylation for protein translation;GO:0006412,biological_process,translation;GO:0016874,molecular_function,ligase activity;GO:0005…	-
LOC114309280	0.169682	0.208456	0.220649	0.49014	0.684265	0.594159	-1.62134	0.718099	66.603	2.15133e-12	9.09645e-12	A0A067LG42,Uncharacterized protein	-	PF00069,Protein kinase domain	IPR011009,Protein kinase-like domain superfamily;IPR017441,Protein kinase, ATP binding site;IPR008271,Serine/threonine-protein kinase, active site;IPR032675,Leucine-rich repeat domain superfamily;IPR000719,Protein kinase domain	-	GO:0004672,molecular_function,protein kinase activity;GO:0016020,cellular_component,membrane;GO:0006468,biological_process,protein phosphorylation;GO:0000166,molecular_function,nucleotide binding;GO:0005524,molecular_function,ATP binding;GO:0016021,cellular_component,integral component of membrane;GO:0004674,molecular_function,protein serine/threonine kinase activity	-
LOC114309286	7.12811	6.07985	6.67574	1.22547	1.06189	0.983078	2.5374	1.95694	326.422	2.21694e-31	4.13949e-30	K4CX43,Uncharacterized protein	XP_019071667.1,-;XP_004248413.1,plasma membrane-associated cation-binding protein 1	PF05558,REPP plasma membrane polypeptide	IPR008469,DREPP family	ENOG410YIYH,-;ENOG410IYJB,-	GO:0046658,cellular_component,anchored component of plasma membrane;GO:0051716,biological_process,cellular response to stimulus	-
LOC114309298	13.8162	14.4216	15.8787	27.8183	30.5605	31.0271	-1.07684	4.77263	450.513	4.2046e-36	1.11804e-34	A0A124SDJ1,Histone-fold	-	PF04719,hTAFII28-like protein conserved region	IPR006809,TAFII28-like protein;IPR009072,Histone-fold	-	GO:0006367,biological_process,transcription initiation from RNA polymerase II promoter;GO:0005634,cellular_component,nucleus;GO:0046982,molecular_function,protein heterodimerization activity	-
LOC114309319	0.887574	0.641747	0.707969	0.0764482	0.0927415	0.0667241	3.13542	0.0455589	106.234	8.29882e-17	5.00382e-16	A0A2C9U370,Uncharacterized protein	-	-	IPR001611,Leucine-rich repeat;IPR027417,P-loop containing nucleoside triphosphate hydrolase;IPR038005,Virus X resistance protein-like, coiled-coil domain;IPR032675,Leucine-rich repeat domain superfamily;IPR003591,Leucine-rich repeat, typical subtype;IPR002182,NB-ARC	-	GO:0043531,molecular_function,ADP binding	-
LOC114309310	5.76974	5.21136	5.71318	0.557221	0.367881	0.550031	3.45507	2.04431	511.527	1.8351e-38	5.80387e-37	F6GT76,Uncharacterized protein	-	PF02042,RWP-RK domain	IPR003035,RWP-RK domain	ENOG410IYP3,-;ENOG41120E0,-	GO:0006355,biological_process,regulation of transcription, DNA-templated;GO:0003677,molecular_function,DNA binding;GO:0005634,cellular_component,nucleus;GO:0006351,biological_process,transcription, DNA-templated	-
LOC114309340	1.13963	1.15657	1.2009	0.292086	0.305463	0.241747	1.988	1.39656	155.521	3.64147e-21	3.06017e-20	F6GT98,Uncharacterized protein	-	PF13178,Protein of unknown function (DUF4005);PF00612,IQ calmodulin-binding motif	IPR025064,Domain of unknown function DUF4005;IPR000048,IQ motif, EF-hand binding site	ENOG410YAVA,-;ENOG410IJGV,-	-	-
LOC114309359	3.41578	3.36615	3.11711	7.16582	6.24789	6.99242	-1.08494	3.0512	163.223	9.16285e-22	8.11264e-21	A0A251RN45,Putative homeodomain-like superfamily protein	-	-	IPR009057,Homeobox-like domain superfamily;IPR006447,Myb domain, plants;IPR001005,SANT/Myb domain;IPR025756,MYB-CC type transcription factor, LHEQLE-containing domain;IPR017930,Myb domain	-	GO:0006355,biological_process,regulation of transcription, DNA-templated;GO:0003677,molecular_function,DNA binding;GO:0005634,cellular_component,nucleus;GO:0006351,biological_process,transcription, DNA-templated	-
LOC114309370	1.03269	0.949947	0.867852	0.257041	0.482584	0.467386	1.18033	0.267689	26.4671	1.60664e-06	4.07226e-06	A0A1J6I7N9,Dna repair helicase xpd	XP_019255379.1,regulator of telomere elongation helicase 1	-	IPR013020,ATP-dependent helicase Rad3/Chl1-like;IPR027417,P-loop containing nucleoside triphosphate hydrolase;IPR006554,Helicase-like, DEXD box c2 type;IPR014013,Helicase superfamily 1/2, ATP-binding domain, DinG/Rad3-type;IPR010614,DEAD2;IPR006555,ATP-dependent helicase, C-terminal	-	GO:0003676,molecular_function,nucleic acid binding;GO:0032508,biological_process,DNA duplex unwinding;GO:0005634,cellular_component,nucleus;GO:0070716,biological_process,mismatch repair involved in maintenance of fidelity involved in DNA-dependent DNA replication;GO:0016787,molecular_function,hydrolase activity;GO:0016818,molecular_function,hydrolase activity, acting on acid anhydrides, in phosph…	-
LOC114309378	2.41491	3.31317	3.11563	8.26964	9.12343	9.12869	-1.62876	3.94666	536.718	2.59999e-34	6.04126e-33	D7TTD9,Uncharacterized protein	XP_002278713.1,probable receptor-like protein kinase At5g24010	PF07714,Protein tyrosine kinase;PF12819,Carbohydrate-binding protein of the ER	IPR001245,Serine-threonine/tyrosine-protein kinase, catalytic domain;IPR024788,Malectin-like carbohydrate-binding domain;IPR011009,Protein kinase-like domain superfamily;IPR017441,Protein kinase, ATP binding site;IPR008271,Serine/threonine-protein kinase, active site;IPR000719,Protein kinase domain	COG0515,Serine/threonine protein kinase;KOG1187,Serine/threonine protein kinase	GO:0006468,biological_process,protein phosphorylation;GO:0016020,cellular_component,membrane;GO:0004672,molecular_function,protein kinase activity;GO:0016021,cellular_component,integral component of membrane;GO:0005524,molecular_function,ATP binding	-
LOC114309384	143.83	142.402	138.419	59.5305	58.8596	57.497	1.21916	7.19212	1684.93	3.10821e-59	6.50463e-57	A0A1U8AT34,transcription factor MYB44-like	XP_010271172.1,transcription factor MYB44-like	-	IPR009057,Homeobox-like domain superfamily;IPR001005,SANT/Myb domain;IPR017930,Myb domain	-	GO:0003677,molecular_function,DNA binding	-
LOC114309409	7.00594	6.8565	6.27567	1.09235	1.40229	1.28003	2.3572	1.84198	276.291	6.61438e-29	1.01171e-27	A0A059AQ57,Uncharacterized protein	-	PF00230,Major intrinsic protein	IPR023271,Aquaporin-like;IPR000425,Major intrinsic protein;IPR034294,Aquaporin transporter;IPR022357,Major intrinsic protein, conserved site	-	GO:0055085,biological_process,transmembrane transport;GO:0015267,molecular_function,channel activity;GO:0016021,cellular_component,integral component of membrane;GO:0016020,cellular_component,membrane	-
LOC114309442	0.961913	0.76111	0.805628	1.60731	1.72301	1.84397	-1.08816	1.52132	58.5485	2.35153e-11	9.11426e-11	A0A251PDG9,Uncharacterized protein	-	-	IPR012416,CALMODULIN-BINDING PROTEIN60	-	GO:0006950,biological_process,response to stress;GO:0005516,molecular_function,calmodulin binding	-
LOC114309436	0.767665	0.895932	1.26445	2.1456	2.73811	2.63878	-1.44168	0.75069	54.5893	8.01306e-11	2.97107e-10	A0A067KUL2,Uncharacterized protein	XP_012070031.1,-;XP_012070030.1,uncharacterized protein LOC105632297	-	-	-	GO:0016021,cellular_component,integral component of membrane;GO:0016020,cellular_component,membrane	-
LOC114309508	0.462182	0.362084	0.348012	0.031316	0.13568	0.0956642	2.06217	0.523773	73.9175	1.58902e-12	6.79701e-12	A0A1Q3CYH9,NB-ARC domain-containing protein	-	-	IPR002182,NB-ARC;IPR038005,Virus X resistance protein-like, coiled-coil domain;IPR032675,Leucine-rich repeat domain superfamily;IPR027417,P-loop containing nucleoside triphosphate hydrolase	-	GO:0043531,molecular_function,ADP binding	-
LOC114309494	13.8607	14.0056	14.1288	2.93371	2.94982	2.86853	2.20708	3.45335	755.226	5.3276e-45	2.98086e-43	A0A0E0GPU9,Uncharacterized protein	-	PF03004,Plant transposase (Ptta/En/Spm family)	IPR004252,Probable transposase, Ptta/En/Spm, plant	-	-	-
LOC114309541	1.53528	2.01274	1.8884	0.874762	0.594108	0.90278	1.17197	2.00363	83.2629	6.02108e-14	2.89579e-13	A0A061F3E4,Pentatricopeptide repeat	XP_017976183.1,-;XP_007028548.1,-;XP_007028547.1,pentatricopeptide repeat-containing protein At2g35030, mitochondrial	PF12854,PPR repeat;PF13041,PPR repeat family;PF01535,PPR repeat	IPR002885,Pentatricopeptide repeat;IPR011990,Tetratricopeptide-like helical domain superfamily	-	-	-
LOC114309488	8.0012	8.3342	8.88504	0.847994	0.659439	0.640497	3.49424	2.91055	942.443	7.67612e-49	5.73981e-47	F6HIM5,Uncharacterized protein	-	PF00856,SET domain	IPR001214,SET domain;IPR036047,F-box-like domain superfamily;IPR032675,Leucine-rich repeat domain superfamily	KOG1080,Histone H3 (Lys4) methyltransferase complex, subunit SET1 and related methyltransferases;COG2940,Proteins containing SET domain	-	-
LOC114309573	7.41166	7.43706	6.10401	0.0502191	0.0435159	0	7.45903	1.35538	514.745	1.44891e-38	4.62331e-37	D7U4J2,Uncharacterized protein	XP_002284074.1,probable pinoresinol-lariciresinol reductase 3	PF02719,Polysaccharide biosynthesis protein;PF01118,Semialdehyde dehydrogenase, NAD binding domain;PF13460,NAD(P)H-binding;PF05368,NmrA-like family;PF01370,NAD dependent epimerase/dehydratase family	IPR008030,NmrA-like domain;IPR036291,NAD(P)-binding domain superfamily	ENOG410YDV6,-;ENOG410IGET,-	-	-
LOC114309611	3.05474	2.85154	3.67905	6.44821	6.03324	6.33351	-1.04204	3.23179	163.346	9.3792e-22	8.29508e-21	B9N125,Xanthine/uracil permease family protein	XP_006376025.1,xanthine/uracil permease family protein	PF00860,Permease family	IPR006043,Xanthine/uracil/vitamin C permease;IPR029950,Adenine/guanine permease AZG1/2	ENOG410IE4W,-;COG2252,Permeases	GO:1904823,biological_process,purine nucleobase transmembrane transport;GO:0022857,molecular_function,transmembrane transporter activity;GO:0055085,biological_process,transmembrane transport;GO:0005345,molecular_function,purine nucleobase transmembrane transporter activity;GO:0016020,cellular_component,membrane;GO:0006863,biological_process,purine nucleobase transport;GO:0016021,cellular_componen…	-
LOC114309614	2.43533	2.5897	2.78157	16.7118	17.6591	17.7201	-2.79462	4.33783	1893.68	2.29679e-61	6.22025e-59	B5TV78,Uncharacterized protein	-	PF03140,Plant protein of unknown function	IPR004158,Protein of unknown function DUF247, plant	-	-	-
LOC114309616	4.45573	4.33875	4.47244	8.70884	9.2752	8.25755	-1.04331	2.92584	143.459	3.46104e-20	2.69882e-19	-	-	-	-	-	-	-
LOC114309638	1.2117	1.3623	1.56137	0.0781913	0.0677544	0.106634	3.95874	0.48632	191.599	8.01144e-24	8.26481e-23	A0A1L1WGC4,TPS03	-	-	IPR008930,Terpenoid cyclases/protein prenyltransferase alpha-alpha toroid;IPR005630,Terpene synthase, metal-binding domain;IPR036965,Terpene synthase, N-terminal domain superfamily;IPR001906,Terpene synthase, N-terminal domain;IPR008949,Isoprenoid synthase domain superfamily;IPR034741,Terpene cyclase-like 1, C-terminal domain	-	GO:0010333,molecular_function,terpene synthase activity;GO:0000287,molecular_function,magnesium ion binding;GO:0046872,molecular_function,metal ion binding;GO:0008152,biological_process,metabolic process;GO:0016829,molecular_function,lyase activity	-
LOC114309673	0.0492737	0.0396598	0.0869576	2.52901	2.84236	2.29474	-5.50415	0.981157	365.617	4.09147e-33	8.62958e-32	-	-	-	-	-	-	-
LOC114309747	1.88561	1.37177	1.36521	0.257983	0.0638708	0.160834	3.21166	-0.16048	89.9127	4.16273e-15	2.19929e-14	A0A1Q3AXZ2,PRA1 family protein	-	-	IPR004895,Prenylated rab acceptor PRA1	-	GO:0016021,cellular_component,integral component of membrane;GO:0016020,cellular_component,membrane	-
LOC114309778	0.765158	0.742008	0.835152	0	0	0	9.39894	0.632893	317.117	1.2918e-30	2.2516e-29	A0A068UEA0,Uncharacterized protein	-	PF00248,Aldo/keto reductase family	IPR036812,NADP-dependent oxidoreductase domain superfamily;IPR023210,NADP-dependent oxidoreductase domain	-	-	-
LOC114309783	2.65708	2.8108	2.1734	1.20881	1.29261	0.925976	1.1052	1.40462	53.5862	1.09937e-10	4.03078e-10	F6L7F5,Cinnamyl alcohol dehydrogenase 3	-	PF00107,Zinc-binding dehydrogenase;PF08240,Alcohol dehydrogenase GroES-like domain;PF02826,-isomer specific 2-hydroxyacid dehydrogenase, NAD binding domain	IPR020843,Polyketide synthase, enoylreductase domain;IPR036291,NAD(P)-binding domain superfamily;IPR013149,Alcohol dehydrogenase, C-terminal;IPR002328,Alcohol dehydrogenase, zinc-type, conserved site;IPR013154,Alcohol dehydrogenase, N-terminal;IPR011032,GroES-like superfamily	-	GO:0055114,biological_process,oxidation-reduction process;GO:0016491,molecular_function,oxidoreductase activity;GO:0046872,molecular_function,metal ion binding;GO:0008270,molecular_function,zinc ion binding	-
LOC114309762	1.17947	1.30095	1.23349	2.57511	2.53916	2.61569	-1.09956	0.698166	33.7457	9.79609e-08	2.77961e-07	A0A067GP21,Uncharacterized protein	-	PF17181,pidermal patterning factor proteins	-	-	-	-
LOC114309784	0.672542	0.488935	0.587066	1.76397	1.87244	1.49149	-1.628	0.966463	80.8593	4.20797e-14	2.04423e-13	M5XYJ4,Uncharacterized protein	XP_007225694.1,putative lipase ROG1	PF01764,Lipase (class 3);PF05057,Putative serine esterase (DUF676)	IPR007751,Domain of unknown function DUF676, lipase-like;IPR029058,Alpha/Beta hydrolase fold	-	-	-
LOC114309791	0.35578	0.432726	0.306962	0.128568	0.187999	0.149035	1.18936	0.30885	28.0043	8.75602e-07	2.277e-06	A0A251THE3,Putative cyclin-like protein	-	-	IPR004367,Cyclin, C-terminal domain;IPR013763,Cyclin-like;IPR029507,Cyclin A, plant;IPR036915,Cyclin-like superfamily;IPR006671,Cyclin, N-terminal	-	GO:0005634,cellular_component,nucleus	-
LOC114309794	5.63658	5.68335	5.89274	2.31952	2.36064	2.17394	1.26941	3.21449	247.582	2.49316e-27	3.3605e-26	A0A1Q3BZ47,ABC_tran domain-containing protein/ABC2_membrane domain-containing protein	-	-	IPR017871,ABC transporter, conserved site;IPR003593,AAA+ ATPase domain;IPR013525,ABC-2 type transporter;IPR003439,ABC transporter-like;IPR027417,P-loop containing nucleoside triphosphate hydrolase	-	GO:0016887,molecular_function,ATPase activity;GO:0000166,molecular_function,nucleotide binding;GO:0005524,molecular_function,ATP binding;GO:0016021,cellular_component,integral component of membrane;GO:0016020,cellular_component,membrane	-
LOC114309879	2.16968	1.94593	1.53161	0.819059	0.764327	0.653012	1.28823	0.650362	41.6229	5.78938e-09	1.8395e-08	A0A068V2K9,Uncharacterized protein	-	PF08268,-box associated domain;PF00646,-box domain	IPR001810,F-box domain;IPR036047,F-box-like domain superfamily;IPR017451,F-box associated interaction domain;IPR013187,F-box associated domain, type 3	-	-	-
LOC114309881	0.257622	0.353274	0.303099	0.0290927	0.0420158	0.0211601	3.18832	-0.527782	70.9259	6.28151e-13	2.77696e-12	A0A103Y9P0,Uncharacterized protein	-	PF00931,NB-ARC domain	IPR002182,NB-ARC;IPR032675,Leucine-rich repeat domain superfamily;IPR027417,P-loop containing nucleoside triphosphate hydrolase	-	GO:0043531,molecular_function,ADP binding	-
LOC114309802	0.524079	0.871771	0.575487	1.73999	1.96929	2.0533	-1.55028	0.470515	51.615	2.06076e-10	7.39087e-10	A0A1U7YDJ9,uncharacterized protein LOC104243398	XP_009796880.1,uncharacterized protein LOC104243398	-	IPR004252,Probable transposase, Ptta/En/Spm, plant	-	-	-
LOC114309848	0.0451981	0.0242529	0.0265884	0.367498	0.411324	0.317411	-3.55423	0.019497	125.816	1.1658e-18	8.09904e-18	A0A103YJ40,Helicase, C-terminal	-	PF00271,Helicase conserved C-terminal domain;PF00176,SNF2 family N-terminal domain;PF13041,PPR repeat family	IPR002885,Pentatricopeptide repeat;IPR001965,Zinc finger, PHD-type;IPR011011,Zinc finger, FYVE/PHD-type;IPR014001,Helicase superfamily 1/2, ATP-binding domain;IPR027417,P-loop containing nucleoside triphosphate hydrolase;IPR001841,Zinc finger, RING-type;IPR011990,Tetratricopeptide-like helical domain superfamily;IPR013083,Zinc finger, RING/FYVE/PHD-type;IPR038718,SNF2-like, N-terminal domain supe…	-	GO:0004386,molecular_function,helicase activity;GO:0005524,molecular_function,ATP binding;GO:0046872,molecular_function,metal ion binding	-
LOC114309856	0.675053	0.611259	0.577278	0.206463	0.288999	0.194063	1.36096	2.2822	139.149	1.19879e-19	8.98895e-19	-	-	-	-	-	-	-
LOC114309925	10.5914	10.5324	10.8286	32.6867	33.9234	34.3758	-1.71374	5.49745	1770.88	3.85497e-60	8.68796e-58	S4SKF2,Hexose transport protein	-	PF00083,Sugar (and other) transporter	IPR036259,MFS transporter superfamily;IPR003663,Sugar/inositol transporter;IPR020846,Major facilitator superfamily domain;IPR005829,Sugar transporter, conserved site;IPR005828,Major facilitator, sugar transporter-like	-	GO:0055085,biological_process,transmembrane transport;GO:0022857,molecular_function,transmembrane transporter activity;GO:0005215,molecular_function,transporter activity;GO:0016021,cellular_component,integral component of membrane;GO:0016020,cellular_component,membrane	-
LOC114309929	2.40403	2.03681	1.19091	0.38579	0.371439	0.420898	2.22767	0.0368973	63.0727	6.70017e-12	2.72161e-11	A0A1Q3BQY4,RRM_1 domain-containing protein	-	-	IPR000504,RNA recognition motif domain;IPR035979,RNA-binding domain superfamily;IPR012677,Nucleotide-binding alpha-beta plait domain superfamily	-	GO:0003723,molecular_function,RNA binding;GO:0003676,molecular_function,nucleic acid binding	-
LOC114309940	0.80599	0.807311	0.611106	1.23786	1.60894	1.62855	-1.03972	1.19533	41.7079	5.62089e-09	1.78719e-08	A5C7G0,Uncharacterized protein	-	PF03662,lycosyl hydrolase family 79, N-terminal domain	IPR017853,Glycoside hydrolase superfamily;IPR005199,Glycoside hydrolase, family 79	ENOG410YDJW,-;ENOG410IHNV,-	GO:0016798,molecular_function,hydrolase activity, acting on glycosyl bonds;GO:0009505,cellular_component,plant-type cell wall;GO:0016020,cellular_component,membrane	-
LOC114309951	4.00657	4.14342	3.94248	0.0246793	0.0427703	0.0807755	6.25249	1.58883	590.124	7.98562e-41	3.0493e-39	M5XGP2,Uncharacterized protein	XP_007217031.1,phosphate transporter PHO1 homolog 9 isoform X1	PF03124,XS family;PF03105,SPX domain	IPR034092,PHO1, SPX domain;IPR004331,SPX domain;IPR004342,EXS, C-terminal	-	GO:0016021,cellular_component,integral component of membrane;GO:0016020,cellular_component,membrane	-
LOC114310004	0.514155	0.522223	0.532903	0.261282	0.269531	0.190039	1.04794	0.228865	21.2693	1.34378e-05	3.08654e-05	M5X7N0,Uncharacterized protein	XP_007220267.1,disease resistance protein RPM1	PF00931,NB-ARC domain	IPR002182,NB-ARC;IPR038005,Virus X resistance protein-like, coiled-coil domain;IPR032675,Leucine-rich repeat domain superfamily;IPR027417,P-loop containing nucleoside triphosphate hydrolase	-	GO:0043531,molecular_function,ADP binding	K13457,ko04626,Plant-pathogen interaction
LOC114309989	1.19786	1.47544	1.40932	0.0737851	0	0.0603747	4.89816	0.51532	218.857	1.95996e-25	2.30111e-24	A5BWW4,Uncharacterized protein	-	PF10536,Plant mobile domain	IPR006904,Protein of unknown function DUF716 (TMEM45);IPR019557,Aminotransferase-like, plant mobile domain	-	-	-
LOC114310042	62.3905	54.7596	52.7476	20.2872	18.1315	20.2793	1.4871	3.68722	414.256	1.0219e-34	2.45592e-33	A0A059DB65,Uncharacterized protein	-	PF01781,Ribosomal L38e protein family	IPR038464,Ribosomal protein L38e superfamily;IPR002675,Ribosomal protein L38e	-	GO:0006412,biological_process,translation;GO:0005840,cellular_component,ribosome;GO:0030529,,;GO:0003735,molecular_function,structural constituent of ribosome;GO:0005622,cellular_component,intracellular	-
LOC114310013	4.17932	3.41563	3.47978	8.56067	7.87101	8.34157	-1.21293	1.75644	85.0499	1.41214e-14	7.1445e-14	A0A058ZXA9,Uncharacterized protein	-	PF01781,Ribosomal L38e protein family	IPR038464,Ribosomal protein L38e superfamily;IPR002675,Ribosomal protein L38e	-	GO:0030529,,;GO:0005840,cellular_component,ribosome;GO:0006412,biological_process,translation;GO:0003735,molecular_function,structural constituent of ribosome;GO:0005622,cellular_component,intracellular	-
LOC114310015	6.49575	6.60761	7.197	0.749304	0.684384	0.90587	3.07021	2.74208	725.508	2.59423e-44	1.36836e-42	D7SPV9,Uncharacterized protein	XP_019073724.1,protein SHORT-ROOT	PF03514,RAS domain family	IPR005202,Transcription factor GRAS	ENOG41116YR,-;ENOG410IHJW,-	GO:0008356,biological_process,asymmetric cell division;GO:0055072,biological_process,iron ion homeostasis;GO:0003700,molecular_function,DNA binding transcription factor activity;GO:0043565,molecular_function,sequence-specific DNA binding;GO:0045930,biological_process,negative regulation of mitotic cell cycle;GO:0006355,biological_process,regulation of transcription, DNA-templated;GO:0009956,biolo…	-
LOC114310022	0.0789623	0.317779	0.402572	1.12355	1.11266	1.07987	-2.10655	-0.00526575	56.5968	4.82155e-11	1.8204e-10	F6I5S6,Uncharacterized protein	-	PF01397,Terpene synthase, N-terminal domain;PF03936,Terpene synthase family, metal binding domain	IPR008930,Terpenoid cyclases/protein prenyltransferase alpha-alpha toroid;IPR005630,Terpene synthase, metal-binding domain;IPR036965,Terpene synthase, N-terminal domain superfamily;IPR001906,Terpene synthase, N-terminal domain;IPR008949,Isoprenoid synthase domain superfamily;IPR034741,Terpene cyclase-like 1, C-terminal domain	ENOG410II1F,-;ENOG410YF98,-	GO:0010333,molecular_function,terpene synthase activity;GO:0008152,biological_process,metabolic process;GO:0000287,molecular_function,magnesium ion binding;GO:0046872,molecular_function,metal ion binding;GO:0016829,molecular_function,lyase activity	-
LOC114310027	1.04104	1.23069	1.14826	9.42335	8.53799	9.41513	-3.03636	2.51757	636.067	4.42508e-42	1.90148e-40	A0A1J7G9T7,Uncharacterized protein	XP_019417855.1,LON peptidase N-terminal domain and RING finger protein 1-like	-	IPR003111,Lon, substrate-binding domain;IPR015947,PUA-like superfamily;IPR017907,Zinc finger, RING-type, conserved site;IPR001841,Zinc finger, RING-type;IPR011990,Tetratricopeptide-like helical domain superfamily;IPR013083,Zinc finger, RING/FYVE/PHD-type	-	-	-
LOC114309995	0	0	0.172953	2.83873	2.78348	3.09706	-5.73051	-0.348393	133.82	2.2828e-19	1.67777e-18	-	-	-	-	-	-	-
LOC114310069	1.6139	2.24184	1.83755	0.899516	0.939924	0.894782	1.0197	0.984259	34.518	7.35982e-08	2.1127e-07	M5WHH2,Uncharacterized protein	XP_007212063.1,uncharacterized protein LOC18779039 isoform X1	-	-	-	GO:0016021,cellular_component,integral component of membrane;GO:0016020,cellular_component,membrane	-
LOC114310071	4.69303	4.44395	4.92602	2.26798	2.02603	2.14275	1.07006	2.40563	105.031	1.09373e-16	6.52149e-16	A0A1J6K121,Gibberellin 2-beta-dioxygenase 8	XP_019236567.1,gibberellin 2-beta-dioxygenase 8-like	-	IPR005123,Oxoglutarate/iron-dependent dioxygenase;IPR027443,Isopenicillin N synthase-like;IPR026992,Non-haem dioxygenase N-terminal domain	-	GO:0055114,biological_process,oxidation-reduction process;GO:0016491,molecular_function,oxidoreductase activity;GO:0051213,molecular_function,dioxygenase activity;GO:0046872,molecular_function,metal ion binding	-
LOC114310089	7.58182	6.65728	7.21726	1.57619	2.42809	1.83426	1.79806	2.23423	222.326	1.01064e-25	1.21081e-24	A0A166HG34,Uncharacterized protein	-	PF00225,Kinesin motor domain;PF00307,Calponin homology (CH) domain	IPR001715,Calponin homology domain;IPR036872,CH domain superfamily;IPR027417,P-loop containing nucleoside triphosphate hydrolase;IPR001752,Kinesin motor domain;IPR036961,Kinesin motor domain superfamily;IPR027640,Kinesin-like protein	-	GO:0003777,molecular_function,microtubule motor activity;GO:0008017,molecular_function,microtubule binding;GO:0007018,biological_process,microtubule-based movement;GO:0003774,molecular_function,motor activity;GO:0000166,molecular_function,nucleotide binding;GO:0005524,molecular_function,ATP binding	-
LOC114310090	46.0988	49.8847	44.5442	8.89332	9.661	10.0813	2.24881	4.53643	1460.12	1.52031e-56	2.36699e-54	A0A218WER4,Uncharacterized protein	-	-	IPR024949,Bet v I type allergen;IPR023393,START-like domain superfamily;IPR000916,Bet v I/Major latex protein	-	GO:0009607,biological_process,response to biotic stimulus;GO:0006952,biological_process,defense response	-
LOC114310139	7.66854	6.13622	6.48968	2.46125	1.69828	1.83987	1.70431	1.80882	149.646	1.37439e-20	1.10431e-19	A0A218WER4,Uncharacterized protein	-	-	IPR024949,Bet v I type allergen;IPR023393,START-like domain superfamily;IPR000916,Bet v I/Major latex protein	-	GO:0009607,biological_process,response to biotic stimulus;GO:0006952,biological_process,defense response	-
LOC114310145	1.59383	1.823	1.5462	3.83659	3.39836	2.82149	-1.06138	1.70564	61.5745	9.49633e-12	3.81083e-11	A0A0A0K2A7,Uncharacterized protein	XP_004137014.1,uncharacterized protein LOC101213979	-	-	-	GO:0016021,cellular_component,integral component of membrane;GO:0016020,cellular_component,membrane	-
LOC114310179	1.10827	1.16708	0.956201	0.272212	0.357883	0.266261	1.79081	1.43062	130.946	4.07174e-19	2.93632e-18	A5AI84,Uncharacterized protein	XP_002265617.2,disease resistance protein RPM1	PF00931,NB-ARC domain	IPR002182,NB-ARC;IPR038005,Virus X resistance protein-like, coiled-coil domain;IPR036388,Winged helix-like DNA-binding domain superfamily;IPR032675,Leucine-rich repeat domain superfamily;IPR027417,P-loop containing nucleoside triphosphate hydrolase	COG4886,Leucine-rich repeat (LRR) protein;KOG4658,Apoptotic ATPase	GO:0006952,biological_process,defense response;GO:0005886,cellular_component,plasma membrane;GO:0043531,molecular_function,ADP binding;GO:0007165,biological_process,signal transduction	K13457,ko04626,Plant-pathogen interaction
LOC114310180	0.746589	0.725639	0.712649	0.0143169	0.00620296	0.0156198	5.8141	0.934186	356.96	9.58456e-33	1.97627e-31	A0A1U8MJ27,Phospholipid-transporting ATPase	XP_016726831.1,putative phospholipid-transporting ATPase 9	-	IPR032630,P-type ATPase, C-terminal;IPR023214,HAD superfamily;IPR036412,HAD-like superfamily;IPR023299,P-type ATPase, cytoplasmic domain N;IPR018303,P-type ATPase, phosphorylation site;IPR006539,P-type ATPase, subfamily IV;IPR023298,P-type ATPase, transmembrane domain superfamily;IPR032631,P-type ATPase, N-terminal;IPR008250,P-type ATPase, A domain superfamily;IPR001757,P-type ATPase	-	GO:0016787,molecular_function,hydrolase activity;GO:0045332,biological_process,phospholipid translocation;GO:0000287,molecular_function,magnesium ion binding;GO:0016020,cellular_component,membrane;GO:0015914,biological_process,phospholipid transport;GO:0004012,molecular_function,phospholipid-translocating ATPase activity;GO:0000166,molecular_function,nucleotide binding;GO:0005524,molecular_functi…	-
LOC114310183	0.0545294	0.0570571	0.0705708	0.803606	0.758772	0.864643	-3.7854	1.54832	415.84	3.96073e-35	9.81141e-34	A0A200QL63,AAA+ ATPase domain	-	-	IPR003960,ATPase, AAA-type, conserved site;IPR027417,P-loop containing nucleoside triphosphate hydrolase;IPR013083,Zinc finger, RING/FYVE/PHD-type;IPR003593,AAA+ ATPase domain;IPR003959,ATPase, AAA-type, core;IPR034732,Extended PHD (ePHD) domain	-	GO:0005524,molecular_function,ATP binding;GO:0046872,molecular_function,metal ion binding	-
LOC114310205	0.910199	0.713823	0.79629	2.41945	2.3226	2.58787	-1.65376	1.35049	111.399	2.58614e-17	1.62595e-16	-	-	-	-	-	-	-
LOC114310242	20.369	20.4775	21.105	7.0081	7.37561	7.70443	1.43496	4.22485	594.344	6.07285e-41	2.34671e-39	A0A1U7UZC5,1,4-Dihydroxy-2-naphthoyl-CoA synthase, peroxisomal	XP_009758091.1,1,4-Dihydroxy-2-naphthoyl-CoA synthase, peroxisomal	-	IPR010198,1,4-Dihydroxy-2-naphthoyl-CoA synthase, MenB;IPR018376,Enoyl-CoA hydratase/isomerase, conserved site;IPR014748,Enoyl-CoA hydratase, C-terminal;IPR001753,Enoyl-CoA hydratase/isomerase;IPR029045,ClpP/crotonase-like domain superfamily	-	GO:0009234,biological_process,menaquinone biosynthetic process;GO:0008935,molecular_function,1,4-dihydroxy-2-naphthoyl-CoA synthase activity;GO:0003824,molecular_function,catalytic activity;GO:0008152,biological_process,metabolic process	K01661,ko00130,Ubiquinone and other terpenoid-quinone biosynthesis
LOC114310218	20.8203	20.3845	20.5897	7.95338	7.14238	5.73218	1.50707	3.36107	344.403	5.81905e-32	1.1311e-30	-	-	-	-	-	-	-
LOC114310328	2.88012	2.39356	2.45186	0.261783	0.268084	0.285606	3.17765	1.1381	246.755	2.78029e-27	3.73191e-26	W9S9L0,Uncharacterized protein	XP_010103206.1,hypothetical protein L484_006758	-	-	-	GO:0016021,cellular_component,integral component of membrane;GO:0016020,cellular_component,membrane	-
LOC114310331	1.20049	1.13804	1.53795	0.108455	0.0469893	0.118325	3.7469	-0.0371789	119.58	4.33699e-18	2.88132e-17	M5VTK3,Uncharacterized protein	XP_007203192.1,UPF0481 protein At3g47200	PF03140,Plant protein of unknown function	IPR004158,Protein of unknown function DUF247, plant	-	GO:0016021,cellular_component,integral component of membrane;GO:0016020,cellular_component,membrane	-
LOC114310330	0.948958	0.900897	1.00196	0.123651	0.150004	0.242826	2.40903	-0.184681	63.4445	5.40975e-12	2.21419e-11	M5VTK3,Uncharacterized protein	XP_007203192.1,UPF0481 protein At3g47200	PF03140,Plant protein of unknown function	IPR004158,Protein of unknown function DUF247, plant	-	GO:0016021,cellular_component,integral component of membrane;GO:0016020,cellular_component,membrane	-
LOC114310266	1.76737	1.74584	2.45742	1.14308	0.778254	0.534474	1.18749	0.37653	27.4344	1.13163e-06	2.91179e-06	A0A067KKX5,Uncharacterized protein	XP_012073581.1,heavy metal-associated isoprenylated plant protein 28	PF00403,Heavy-metal-associated domain	IPR006121,Heavy metal-associated domain, HMA;IPR036163,Heavy metal-associated domain superfamily	-	GO:0030001,biological_process,metal ion transport;GO:0046872,molecular_function,metal ion binding	-
LOC114310268	0.266876	0.214805	0.0784966	1.3562	1.93904	1.9235	-3.16582	-0.775739	59.4167	1.80544e-11	7.06825e-11	A0A1U8ASG4,putative Myb family transcription factor At1g14600	XP_010270741.1,putative Myb family transcription factor At1g14600	-	IPR009057,Homeobox-like domain superfamily;IPR006447,Myb domain, plants;IPR001005,SANT/Myb domain;IPR017930,Myb domain	-	GO:0006355,biological_process,regulation of transcription, DNA-templated;GO:0003677,molecular_function,DNA binding;GO:0005634,cellular_component,nucleus;GO:0006351,biological_process,transcription, DNA-templated	-
LOC114310354	0.811102	0.909321	0.954282	35.6833	37.8595	36.2966	-5.41051	4.54777	4259.36	2.09224e-76	1.9832e-73	A0A059CKB9,Uncharacterized protein	XP_010046960.1,GDSL esterase/lipase At5g45670	PF00657,SL-like Lipase/Acylhydrolase	IPR001087,GDSL lipase/esterase;IPR036514,SGNH hydrolase superfamily;IPR035669,GDSL lipase/esterase-like, plant	-	GO:0016788,molecular_function,hydrolase activity, acting on ester bonds	-
LOC114310374	0.822383	0.661926	0.767901	0.106137	0.114963	0.057898	2.89631	0.267975	114.086	1.42722e-17	9.13895e-17	-	-	-	-	-	-	-
LOC114310383	0.435159	0.378275	0.300359	0.129734	0.153296	0.173708	1.24834	0.734529	41.3434	6.38013e-09	2.01838e-08	A0A103Y9P0,Uncharacterized protein	-	PF00931,NB-ARC domain	IPR002182,NB-ARC;IPR032675,Leucine-rich repeat domain superfamily;IPR027417,P-loop containing nucleoside triphosphate hydrolase	-	GO:0043531,molecular_function,ADP binding	-
LOC114310384	5.57442	6.83828	6.835	3.0717	3.07573	2.79269	1.05051	2.32185	92.8997	1.9604e-15	1.06006e-14	D7TQJ1,Uncharacterized protein	XP_002280272.1,syntaxin-71	PF05739,SNARE domain	IPR000727,Target SNARE coiled-coil homology domain;IPR006012,Syntaxin/epimorphin, conserved site	ENOG410XS1R,-;ENOG410IIQ9,-	GO:0006906,biological_process,vesicle fusion;GO:0000149,molecular_function,SNARE binding;GO:0031201,cellular_component,SNARE complex;GO:0005484,molecular_function,SNAP receptor activity;GO:0012505,cellular_component,endomembrane system;GO:0048278,biological_process,vesicle docking;GO:0016020,cellular_component,membrane;GO:0016021,cellular_component,integral component of membrane;GO:0006886,biolog…	K08506,ko04130,SNARE interactions in vesicular transport
LOC114310413	1.34477	1.00774	1.30937	2.92204	2.77704	3.0337	-1.32121	0.723788	47.2452	8.58299e-10	2.92619e-09	A0A1U7Z504,inactive LRR receptor-like serine/threonine-protein kinase BIR2	XP_010248331.1,inactive LRR receptor-like serine/threonine-protein kinase BIR2	-	IPR001611,Leucine-rich repeat;IPR013210,Leucine-rich repeat-containing N-terminal, plant-type;IPR032675,Leucine-rich repeat domain superfamily	-	GO:0016301,molecular_function,kinase activity;GO:0016310,biological_process,phosphorylation;GO:0016021,cellular_component,integral component of membrane;GO:0016020,cellular_component,membrane	-
LOC114310414	0.13812	0.277928	0	8.21215	7.35928	7.12163	-5.57428	1.04987	371.245	2.60811e-33	5.6111e-32	V5RCN8,Endoglucanase	-	PF00759,lycosyl hydrolase family 9;PF09478,Carbohydrate binding domain CBM49	IPR012341,Six-hairpin glycosidase-like superfamily;IPR008928,Six-hairpin glycosidase superfamily;IPR001701,Glycoside hydrolase family 9;IPR018221,Glycoside hydrolase family 9, His active site;IPR019028,Carbohydrate binding domain CBM49;IPR033126,Glycosyl hydrolases family 9, Asp/Glu active sites	-	GO:0016798,molecular_function,hydrolase activity, acting on glycosyl bonds;GO:0005975,biological_process,carbohydrate metabolic process;GO:0016787,molecular_function,hydrolase activity;GO:0000272,biological_process,polysaccharide catabolic process;GO:0003824,molecular_function,catalytic activity;GO:0004553,molecular_function,hydrolase activity, hydrolyzing O-glycosyl compounds;GO:0030246,molecula…	-
LOC114310421	0.0466155	0.0375202	0	2.17938	2.05269	1.75743	-5.8572	-0.241243	152.421	6.42507e-21	5.30126e-20	-	-	-	-	-	-	-
LOC114310477	0.2164	0.149295	0.0727429	1.66525	1.5791	1.6454	-3.45938	0.130488	132.932	2.72781e-19	1.98895e-18	-	-	-	-	-	-	-
LOC114310423	0.364999	0.367229	0.241555	1.06653	0.803629	0.88534	-1.50727	0.0560895	36.1014	4.12013e-08	1.20965e-07	A1Y297,Calcium-transporting ATPase	-	PF13246,Cation transport ATPase (P-type);PF00122,1-E2 ATPase	IPR018303,P-type ATPase, phosphorylation site;IPR001757,P-type ATPase;IPR023299,P-type ATPase, cytoplasmic domain N;IPR023298,P-type ATPase, transmembrane domain superfamily	-	GO:0000166,molecular_function,nucleotide binding;GO:0016021,cellular_component,integral component of membrane;GO:0016020,cellular_component,membrane	-
LOC114310504	6.05411	6.22646	6.06759	2.3359	2.02411	2.48632	1.38029	1.43665	85.7737	1.17264e-14	5.97596e-14	-	-	-	-	-	-	-
LOC114310524	1.68395	1.55523	1.39701	0.735063	0.760534	0.706199	1.02318	1.92374	69.0536	1.06601e-12	4.62904e-12	A0A061F0E8,Leucine-rich repeat containing protein, putative isoform 1	-	PF00931,NB-ARC domain	IPR002182,NB-ARC;IPR038005,Virus X resistance protein-like, coiled-coil domain;IPR032675,Leucine-rich repeat domain superfamily;IPR027417,P-loop containing nucleoside triphosphate hydrolase	-	GO:0043531,molecular_function,ADP binding	-
LOC114310529	7.23302	6.82503	6.91941	1.64155	1.82443	1.73254	1.95428	3.13536	498.529	4.82935e-38	1.48512e-36	A0A0B0MMJ7,Protein CWC15 A	-	PF04889,Cwf15/Cwc15 cell cycle control protein	IPR006973,Pre-mRNA-splicing factor Cwf15/Cwc15	-	GO:0000398,biological_process,mRNA splicing, via spliceosome;GO:0005681,cellular_component,spliceosomal complex	-
LOC114310510	0.782316	1.34931	0.394464	5.56577	5.41341	5.82441	-2.66466	0.137192	93.961	1.51121e-15	8.2618e-15	Q0MRD3,PPi-dependent phosphofructokinase beta subunit	-	PF00365,Phosphofructokinase	IPR022953,ATP-dependent 6-phosphofructokinase;IPR035966,Phosphofructokinase superfamily;IPR000023,Phosphofructokinase domain	-	GO:0016301,molecular_function,kinase activity;GO:0006096,biological_process,glycolytic process;GO:0006002,biological_process,fructose 6-phosphate metabolic process;GO:0003872,molecular_function,6-phosphofructokinase activity;GO:0061615,biological_process,glycolytic process through fructose-6-phosphate;GO:0016310,biological_process,phosphorylation	-
LOC114310544	3.23169	2.4796	2.45186	7.76624	7.76698	7.50177	-1.55163	2.63612	236.849	1.04974e-26	1.35378e-25	B9SIJ1,Protein DETOXIFICATION	-	PF01554,MatE	IPR002528,Multi antimicrobial extrusion protein	-	GO:0055085,biological_process,transmembrane transport;GO:0006855,biological_process,drug transmembrane transport;GO:0015297,molecular_function,antiporter activity;GO:0015238,molecular_function,drug transmembrane transporter activity;GO:0016020,cellular_component,membrane;GO:0016021,cellular_component,integral component of membrane	-
LOC114310549	30.7023	29.804	31.1397	68.1038	67.0865	65.1103	-1.18286	6.0723	1140.44	3.3004e-52	3.46467e-50	A0A2C9U037,Uncharacterized protein	-	-	IPR025397,Protein of unknown function DUF4370	-	-	-
LOC114310550	0.158059	0.133278	0.141684	0.466631	0.517032	0.525787	-1.85421	0.679721	83.9728	1.86479e-14	9.3306e-14	A0A103Y9I7,Glycerol-3-phosphate dehydrogenase	-	PF16901,C-terminal domain of alpha-glycerophosphate oxidase;PF01266,AD dependent oxidoreductase	IPR006076,FAD dependent oxidoreductase;IPR038299,Alpha-glycerophosphate oxidase, C-terminal domain superfamily;IPR000447,FAD-dependent glycerol-3-phosphate dehydrogenase;IPR036188,FAD/NAD(P)-binding domain superfamily;IPR031656,Alpha-glycerophosphate oxidase, C-terminal	-	GO:0052590,molecular_function,sn-glycerol-3-phosphate:ubiquinone oxidoreductase activity;GO:0004368,molecular_function,glycerol-3-phosphate dehydrogenase activity;GO:0009331,cellular_component,glycerol-3-phosphate dehydrogenase complex;GO:0052591,molecular_function,sn-glycerol-3-phosphate:ubiquinone-8 oxidoreductase activity;GO:0016491,molecular_function,oxidoreductase activity;GO:0006072,biologi…	-
LOC114310581	0.214551	0.345379	0.283978	0.844981	1.03924	1.04083	-1.81153	-0.14573	43.0873	3.4921e-09	1.12848e-08	F6HND6,Kinesin-like protein	-	PF00225,Kinesin motor domain;PF00514,Armadillo/beta-catenin-like repeat	IPR019821,Kinesin motor domain, conserved site;IPR033291,Armadillo repeat-containing kinesin-like protein, plants;IPR027417,P-loop containing nucleoside triphosphate hydrolase;IPR000225,Armadillo;IPR001752,Kinesin motor domain;IPR011989,Armadillo-like helical;IPR016024,Armadillo-type fold;IPR036961,Kinesin motor domain superfamily;IPR027640,Kinesin-like protein	COG5059,Kinesin-like protein;KOG0240,Kinesin (SMY1 subfamily)	GO:0003777,molecular_function,microtubule motor activity;GO:0005874,cellular_component,microtubule;GO:0005871,cellular_component,kinesin complex;GO:0048364,biological_process,root development;GO:0003774,molecular_function,motor activity;GO:0016887,molecular_function,ATPase activity;GO:0032886,biological_process,regulation of microtubule-based process;GO:0008017,molecular_function,microtubule bind…	-
LOC114310583	0.834685	0.914432	0.654686	3.46403	3.90011	3.26508	-2.17438	1.77572	232.578	1.88502e-26	2.38892e-25	A0A1Y0K2D4,Beta-glucosidase 1 GH5 family	-	-	IPR017853,Glycoside hydrolase superfamily;IPR001547,Glycoside hydrolase, family 5;IPR010431,Fascin;IPR008999,Actin-crosslinking	-	GO:0016798,molecular_function,hydrolase activity, acting on glycosyl bonds;GO:0005975,biological_process,carbohydrate metabolic process;GO:0016787,molecular_function,hydrolase activity;GO:0004553,molecular_function,hydrolase activity, hydrolyzing O-glycosyl compounds;GO:0007015,biological_process,actin filament organization;GO:0008152,biological_process,metabolic process;GO:0051015,molecular_func…	-
LOC114310626	3.4073	3.3703	3.09111	1.73151	1.44616	1.38836	1.06412	2.07129	81.6913	3.3805e-14	1.65497e-13	A0A067H6I8,Carboxypeptidase	-	PF00450,Serine carboxypeptidase	IPR018202,Serine carboxypeptidase, serine active site;IPR001563,Peptidase S10, serine carboxypeptidase;IPR029058,Alpha/Beta hydrolase fold	-	GO:0006508,biological_process,proteolysis;GO:0004180,molecular_function,carboxypeptidase activity;GO:0016787,molecular_function,hydrolase activity;GO:0004185,molecular_function,serine-type carboxypeptidase activity;GO:0008233,molecular_function,peptidase activity	-
LOC114310593	0.982835	0.938247	1.07566	0.0232304	0.0805185	0.0760332	3.92175	-0.180609	114.703	1.24655e-17	8.02675e-17	A0A1S3YGK3,uncharacterized protein LOC107775806	XP_016451072.1,uncharacterized protein LOC107775806	-	IPR008906,HAT, C-terminal dimerisation domain;IPR012337,Ribonuclease H-like superfamily	-	GO:0046983,molecular_function,protein dimerization activity	-
LOC114310637	3.31114	3.80891	3.05967	1.2999	1.42676	1.32364	1.28773	2.57272	160.408	1.5095e-21	1.3081e-20	A5BII6,Uncharacterized protein	-	-	IPR016024,Armadillo-type fold	ENOG410YFEE,-;ENOG410IR3R,-	GO:0016021,cellular_component,integral component of membrane;GO:0016020,cellular_component,membrane	-
LOC114310642	13.918	12.3906	10.1723	2.46477	1.3929	1.98757	2.61373	1.27626	200.481	2.61507e-24	2.80928e-23	A0A0D2V5E1,Uncharacterized protein	-	-	-	-	-	-
LOC114310644	145.995	147.213	154.978	70.6904	72.5472	72.598	1.00098	7.07352	1115.62	8.1185e-52	8.12556e-50	B9HED5,Uncharacterized protein	XP_002310494.2,hypothetical protein POPTR_0007s03500g	-	-	ENOG410IHZ0,-;ENOG410YHKF,-	GO:0016021,cellular_component,integral component of membrane;GO:0016020,cellular_component,membrane	-
LOC114310658	1.15447	0.987294	1.05265	0.425339	0.457529	0.400039	1.24697	0.919797	48.899	4.97394e-10	1.73148e-09	F6I1T8,Uncharacterized protein	XP_010645167.1,-;XP_002269380.1,root phototropism protein 3	PF03000,NPH3 family	IPR027356,NPH3 domain;IPR029959,Root phototropism protein 3-like;IPR000210,BTB/POZ domain;IPR011333,SKP1/BTB/POZ domain superfamily	ENOG41110QX,-;ENOG410IK5U,-	GO:0016567,biological_process,protein ubiquitination	-
LOC114310645	0.865454	0.9213	0.656922	0.25537	0.319631	0.247652	1.51741	-0.388246	26.006	1.93091e-06	4.85031e-06	A0A1U7X151,acetyl-CoA-benzylalcohol acetyltransferase-like	XP_009783396.1,acetyl-CoA-benzylalcohol acetyltransferase-like	-	IPR023213,Chloramphenicol acetyltransferase-like domain superfamily;IPR003480,Transferase	-	GO:0016747,molecular_function,transferase activity, transferring acyl groups other than amino-acyl groups;GO:0016740,molecular_function,transferase activity	-
LOC114310668	0.276105	0.333351	0.263937	0.00876939	0	0	6.197	-0.567364	115.142	1.13225e-17	7.30972e-17	A5B8Q2,Uncharacterized protein	-	PF13963,Transposase-associated domain;PF02992,Transposase family tnp2;PF03004,Plant transposase (Ptta/En/Spm family);PF13960,omain of unknown function (DUF4218);PF13952,omain of unknown function (DUF4216)	IPR025452,Domain of unknown function DUF4218;IPR029480,Transposase-associated domain;IPR025312,Domain of unknown function DUF4216;IPR004252,Probable transposase, Ptta/En/Spm, plant;IPR004242,Transposon, En/Spm-like	-	-	-
LOC114310676	1.7069	1.66899	1.87434	0.205608	0.267245	0.266378	2.75715	1.50334	269.464	1.52641e-28	2.26072e-27	M5W6P1,Uncharacterized protein	XP_007207787.1,-	PF12854,PPR repeat;PF13041,PPR repeat family	IPR002885,Pentatricopeptide repeat;IPR011990,Tetratricopeptide-like helical domain superfamily	-	-	-
LOC114310685	2.55899	2.38009	2.47548	1.06923	1.07676	0.788198	1.26449	1.14286	58.486	2.39683e-11	9.28314e-11	V9QM37,Galactokinase 1	-	PF10509,alactokinase galactose-binding signature;PF00288,HMP kinases N terminal domain;PF08544,HMP kinases C terminal	IPR000705,Galactokinase;IPR006206,Mevalonate/galactokinase;IPR019741,Galactokinase, conserved site;IPR006204,GHMP kinase N-terminal domain;IPR036554,GHMP kinase, C-terminal domain superfamily;IPR006203,GHMP kinase, ATP-binding, conserved site;IPR014721,Ribosomal protein S5 domain 2-type fold, subgroup;IPR020568,Ribosomal protein S5 domain 2-type fold;IPR013750,GHMP kinase, C-terminal domain;IPR01…	-	GO:0016301,molecular_function,kinase activity;GO:0016773,molecular_function,phosphotransferase activity, alcohol group as acceptor;GO:0005737,cellular_component,cytoplasm;GO:0004335,molecular_function,galactokinase activity;GO:0005534,molecular_function,galactose binding;GO:0016310,biological_process,phosphorylation;GO:0006012,biological_process,galactose metabolic process;GO:0008152,biological_p…	-
LOC114310716	0.0506473	0.0203827	0.0297939	0.978034	0.869789	1.01088	-4.77863	-0.393758	121.154	3.10169e-18	2.08036e-17	-	-	-	-	-	-	-
LOC114310729	0.151401	0.0913954	0.222659	2.57743	3.4001	3.14774	-4.38607	0.660321	243.169	4.47686e-27	5.91555e-26	E0CRK4,Uncharacterized protein	XP_010664327.1,synaptonemal complex protein 1 isoform X1	-	-	ENOG410YEHK,-;ENOG410IKDQ,-	GO:0000802,cellular_component,transverse filament;GO:0005694,cellular_component,chromosome;GO:0005634,cellular_component,nucleus;GO:0007129,biological_process,synapsis;GO:0007131,biological_process,reciprocal meiotic recombination;GO:0000795,cellular_component,synaptonemal complex	-
LOC114310748	38.0885	38.1378	36.0641	80.6456	82.6246	76.8702	-1.1478	5.84672	964.037	3.07508e-49	2.41716e-47	A0A103YE52,Peptidyl-prolyl cis-trans isomerase	-	PF00160,Cyclophilin type peptidyl-prolyl cis-trans isomerase/CLD	IPR024936,Cyclophilin-type peptidyl-prolyl cis-trans isomerase;IPR029000,Cyclophilin-like domain superfamily;IPR020892,Cyclophilin-type peptidyl-prolyl cis-trans isomerase, conserved site;IPR002130,Cyclophilin-type peptidyl-prolyl cis-trans isomerase domain	-	GO:0003755,molecular_function,peptidyl-prolyl cis-trans isomerase activity;GO:0016853,molecular_function,isomerase activity;GO:0006457,biological_process,protein folding;GO:0000413,biological_process,protein peptidyl-prolyl isomerization	-
LOC114310776	0.646099	0.173346	0.443422	1.53222	2.03897	1.85076	-2.21299	-0.314783	49.2778	4.46715e-10	1.56205e-09	A0A1J6KGF6,Uncharacterized protein	-	-	-	-	-	-
LOC114310765	0.858188	0.602188	0.569563	1.74444	1.56974	1.39079	-1.26682	0.916173	48.9773	4.84791e-10	1.68906e-09	A0A1U8P707,F-box protein At3g07870-like	XP_016747007.1,F-box protein At3g07870-like	-	IPR006527,F-box associated domain, type 1;IPR036047,F-box-like domain superfamily;IPR017451,F-box associated interaction domain;IPR001810,F-box domain	-	-	-
LOC114310792	0.0842515	0	0.198248	2.18355	2.33729	2.52238	-4.8056	0.139076	169.768	3.52927e-22	3.23681e-21	A0A1S4DP27,zinc finger CCCH domain-containing protein 22-like	XP_016515177.1,zinc finger CCCH domain-containing protein 22-like	-	IPR035979,RNA-binding domain superfamily;IPR000571,Zinc finger, CCCH-type;IPR034365,AtC3H46-like, RNA recognition motif;IPR012677,Nucleotide-binding alpha-beta plait domain superfamily;IPR000504,RNA recognition motif domain	-	GO:0003723,molecular_function,RNA binding;GO:0003676,molecular_function,nucleic acid binding;GO:0046872,molecular_function,metal ion binding	-
LOC114310800	1.91622	1.86516	1.36317	3.89511	4.00314	3.50837	-1.182	1.18769	53.8075	1.02509e-10	3.76828e-10	A0A068V5Y4,Uncharacterized protein	-	PF00790,VHS domain;PF03127,AT domain	IPR038425,GAT domain superfamily;IPR002014,VHS domain;IPR008942,ENTH/VHS;IPR004152,GAT domain	-	GO:0005622,cellular_component,intracellular;GO:0006886,biological_process,intracellular protein transport	-
LOC114310813	0	0	0	1.38489	1.40004	1.54239	-8.72009	-0.0365222	199.897	3.63245e-24	3.86358e-23	D7SQF7,Uncharacterized protein	-	PF13855,Leucine rich repeat;PF00069,Protein kinase domain;PF08263,Leucine rich repeat N-terminal domain;PF00560,Leucine Rich Repeat	IPR001611,Leucine-rich repeat;IPR013210,Leucine-rich repeat-containing N-terminal, plant-type;IPR032675,Leucine-rich repeat domain superfamily;IPR011009,Protein kinase-like domain superfamily;IPR003591,Leucine-rich repeat, typical subtype;IPR008271,Serine/threonine-protein kinase, active site;IPR000719,Protein kinase domain	COG0515,Serine/threonine protein kinase;COG4886,Leucine-rich repeat (LRR) protein;ENOG410JATD,-	GO:0006468,biological_process,protein phosphorylation;GO:0016020,cellular_component,membrane;GO:0005524,molecular_function,ATP binding;GO:0016021,cellular_component,integral component of membrane;GO:0004672,molecular_function,protein kinase activity	-
LOC114310856	62.113	59.3517	57.5412	21.5624	23.0983	22.4334	1.36289	5.97859	1391.22	9.13594e-56	1.33833e-53	A0A068U556,Auxin-responsive protein	-	PF02309,AUX/IAA family	IPR033389,AUX/IAA domain;IPR003311,AUX/IAA protein;IPR000270,PB1 domain	-	GO:0006355,biological_process,regulation of transcription, DNA-templated;GO:0005634,cellular_component,nucleus;GO:0006351,biological_process,transcription, DNA-templated;GO:0009734,biological_process,auxin-activated signaling pathway	-
LOC114310874	1.12387	1.14117	1.2002	0.369033	0.472049	0.460132	1.3492	0.755578	50.0613	3.40386e-10	1.19956e-09	A0A1U8ARD6,amino acid permease 3	XP_010270272.1,amino acid permease 3	-	IPR013057,Amino acid transporter, transmembrane domain	-	GO:0016021,cellular_component,integral component of membrane;GO:0016020,cellular_component,membrane	-
LOC114310865	176.559	170.371	184.156	380.004	373.297	385.414	-1.15409	7.55723	1604.72	2.64249e-58	5.03737e-56	A0A2C9VI46,Uncharacterized protein	-	-	IPR032458,Histone H2A conserved site;IPR002119,Histone H2A;IPR009072,Histone-fold;IPR007125,Histone H2A/H2B/H3;IPR032454,Histone H2A, C-terminal domain	-	GO:0005694,cellular_component,chromosome;GO:0000786,cellular_component,nucleosome;GO:0003677,molecular_function,DNA binding;GO:0005634,cellular_component,nucleus;GO:0046982,molecular_function,protein heterodimerization activity	-
LOC114310880	0.451129	0.748911	0.563938	5.3588	5.47537	5.42439	-3.22165	2.94838	876.173	1.57487e-47	1.04866e-45	F6I6R1,Uncharacterized protein	XP_010657534.1,protein BONZAI 3 isoform X1	PF07002,Copine;PF00168,C2 domain	IPR036465,von Willebrand factor A-like domain superfamily;IPR037768,Copine, C2B domain;IPR010734,Copine;IPR000008,C2 domain;IPR035892,C2 domain superfamily;IPR002035,von Willebrand factor, type A;IPR031116,Protein BONZAI	ENOG410XPC8,-;KOG1327,Copine	GO:0005544,molecular_function,calcium-dependent phospholipid binding;GO:0060548,biological_process,negative regulation of cell death	-
LOC114310884	6.38823	4.31309	5.1758	2.40206	2.20508	2.46497	1.1044	2.54133	94.8255	3.57316e-13	1.6099e-12	A0A1R3JCR9,C2 calcium-dependent membrane targeting	-	-	IPR036866,Ribonuclease Z/Hydroxyacylglutathione hydrolase-like;IPR000008,C2 domain;IPR001279,Metallo-beta-lactamase;IPR035892,C2 domain superfamily	-	GO:0016021,cellular_component,integral component of membrane;GO:0016020,cellular_component,membrane	-
LOC114310929	0.0997614	0.0200742	0.0586859	0.49429	0.362418	0.248894	-2.73499	-0.555414	53.5768	1.37075e-10	4.98492e-10	A0A1U8I3Z6,probable leucine-rich repeat receptor-like protein kinase At1g35710	XP_016672952.1,probable leucine-rich repeat receptor-like protein kinase At1g35710	-	IPR001611,Leucine-rich repeat;IPR032675,Leucine-rich repeat domain superfamily;IPR011009,Protein kinase-like domain superfamily;IPR003591,Leucine-rich repeat, typical subtype;IPR017441,Protein kinase, ATP binding site;IPR008266,Tyrosine-protein kinase, active site;IPR000719,Protein kinase domain	-	GO:0016301,molecular_function,kinase activity;GO:0006468,biological_process,protein phosphorylation;GO:0016310,biological_process,phosphorylation;GO:0004672,molecular_function,protein kinase activity;GO:0005524,molecular_function,ATP binding	-
LOC114310977	15.2038	15.5688	15.3082	6.22679	6.58666	5.7483	1.25415	4.21451	453.787	1.60432e-36	4.37428e-35	M5VWI5,Uncharacterized protein	XP_007200104.1,-	PF12776,Myb/SANT-like DNA-binding domain	IPR024752,Myb/SANT-like domain	-	-	-
LOC114310951	0.707141	0.834781	0.471449	0.359352	0.145314	0.261369	1.40624	-0.37708	21.4766	1.25205e-05	2.88532e-05	A0A1R3GJB7,Integrase, catalytic core	-	-	IPR013103,Reverse transcriptase, RNA-dependent DNA polymerase;IPR013057,Amino acid transporter, transmembrane domain;IPR036875,Zinc finger, CCHC-type superfamily;IPR001878,Zinc finger, CCHC-type;IPR036397,Ribonuclease H superfamily;IPR025724,GAG-pre-integrase domain;IPR012337,Ribonuclease H-like superfamily	-	GO:0003676,molecular_function,nucleic acid binding;GO:0016021,cellular_component,integral component of membrane;GO:0008270,molecular_function,zinc ion binding;GO:0016020,cellular_component,membrane	-
LOC114311023	7.80151	7.41201	8.39443	3.11142	3.89196	3.28506	1.12699	3.02202	166.623	5.05138e-22	4.5665e-21	A5BH42,Uncharacterized protein	-	PF07816,Protein of unknown function (DUF1645)	IPR012442,Protein of unknown function DUF1645, plant	ENOG410IZFX,-;ENOG410YKJ8,-	GO:0005886,cellular_component,plasma membrane	-
LOC114311055	3.27212	3.34901	3.44575	7.4724	7.52451	6.51744	-1.15465	3.22682	204.201	1.13827e-24	1.25502e-23	B9H3S5,Uncharacterized protein	XP_002305969.2,hypothetical protein POPTR_0004s10540g	PF13839,SL/SGNH-like Acyl-Esterase family found in Pmr5 and Cas1p;PF14416,PMR5 N terminal Domain	IPR025846,PMR5 N-terminal domain;IPR026057,PC-Esterase;IPR029962,Trichome birefringence-like family	ENOG410IVKZ,-;ENOG410YEYH,-	GO:0071554,biological_process,cell wall organization or biogenesis;GO:0005794,cellular_component,Golgi apparatus;GO:0016413,molecular_function,O-acetyltransferase activity;GO:0016021,cellular_component,integral component of membrane;GO:0016020,cellular_component,membrane	-
LOC114311067	0.0414845	0	0	4.21629	4.16499	3.63398	-7.81034	0.854159	375.691	1.55073e-33	3.39517e-32	A0A068UDC9,Delta-1-pyrroline-5-carboxylate synthase	-	PF00696,Amino acid kinase family;PF00171,Aldehyde dehydrogenase family	IPR016163,Aldehyde dehydrogenase, C-terminal;IPR036393,Acetylglutamate kinase-like superfamily;IPR015590,Aldehyde dehydrogenase domain;IPR000965,GPR domain;IPR001057,Glutamate/acetylglutamate kinase;IPR016162,Aldehyde dehydrogenase, N-terminal;IPR016161,Aldehyde/histidinol dehydrogenase;IPR005715,Glutamate 5-kinase/delta-1-pyrroline-5-carboxylate synthase;IPR019797,Glutamate 5-kinase, conserved s…	-	GO:0008652,biological_process,cellular amino acid biosynthetic process;GO:0004349,molecular_function,glutamate 5-kinase activity;GO:0016301,molecular_function,kinase activity;GO:0004350,molecular_function,glutamate-5-semialdehyde dehydrogenase activity;GO:0055129,biological_process,L-proline biosynthetic process;GO:0005737,cellular_component,cytoplasm;GO:0003824,molecular_function,catalytic activ…	-
LOC114311180	6.01379	5.9427	6.23474	0.847226	1.20609	1.05637	2.47372	1.11288	176.266	9.73509e-23	9.24131e-22	A0A068UWE0,Uncharacterized protein	-	PF12023,omain of unknown function (DUF3511)	IPR021899,Protein of unknown function DUF3511	-	-	-
LOC114311114	3.65989	3.59388	3.22947	11.4568	10.2821	11.8095	-1.71555	2.85452	330.079	1.50373e-31	2.84403e-30	M5XP63,Uncharacterized protein	XP_007226107.1,uncharacterized protein LOC18788581	PF05078,Protein of unknown function (DUF679)	IPR007770,Protein DMP	-	GO:0016021,cellular_component,integral component of membrane;GO:0016020,cellular_component,membrane	-
LOC114311196	8.2936	7.78379	8.57936	0.381701	0.633941	0.520545	3.91947	2.3051	702.712	9.09078e-44	4.50735e-42	F6HBE6,Ribosomal protein	XP_002274498.1,50S ribosomal protein L1, chloroplastic	PF00687,Ribosomal protein L1p/L10e family	IPR016095,Ribosomal protein L1, 3-layer alpha/beta-sandwich;IPR023674,Ribosomal protein L1-like;IPR028364,Ribosomal protein L1/ribosomal biogenesis protein;IPR023673,Ribosomal protein L1, conserved site;IPR005878,Ribosomal protein L1, bacterial-type	COG0081,Ribosomal protein L1;KOG1569,50S ribosomal protein L1	GO:0009570,cellular_component,chloroplast stroma;GO:0000470,biological_process,maturation of LSU-rRNA;GO:0003735,molecular_function,structural constituent of ribosome;GO:0022625,cellular_component,cytosolic large ribosomal subunit;GO:0003723,molecular_function,RNA binding;GO:0009535,cellular_component,chloroplast thylakoid membrane;GO:0005840,cellular_component,ribosome;GO:0016020,cellular_compon…	K02863,ko03010,Ribosome
LOC114311202	2.1966	1.93022	2.205	0.88072	0.78091	1.0279	1.18397	1.42969	62.9302	6.29798e-12	2.56374e-11	A0A068TWH0,Uncharacterized protein	-	PF03398,Regulator of Vps4 activity in the MVB pathway	IPR005061,Vacuolar protein sorting-associated protein Ist1	-	GO:0015031,biological_process,protein transport	-
LOC114311146	8.10587	8.30367	9.10328	2.07401	1.89702	2.38846	1.95593	2.73171	372.245	2.15589e-33	4.65683e-32	-	-	-	-	-	-	-
LOC114311243	1.43371	1.53357	1.44266	0.709405	0.631328	0.79488	1.00859	1.07692	37.0677	2.90297e-08	8.63389e-08	A5BLF6,Uncharacterized protein	-	PF08387,BD;PF07723,Leucine Rich Repeat;PF00646,-box domain	IPR001810,F-box domain;IPR006566,FBD domain;IPR036047,F-box-like domain superfamily;IPR032675,Leucine-rich repeat domain superfamily;IPR013101,Leucine-rich repeat 2	ENOG410YZFH,-;ENOG410JCUH,-	-	-
LOC114311244	3.97349	3.55221	3.78275	0.971082	0.841463	1.12672	1.89947	2.47589	296.696	5.9461e-30	9.84236e-29	A0A067JD55,Uncharacterized protein	XP_012090905.1,-;XP_012090904.1,putative F-box/FBD/LRR-repeat protein At1g78760;XP_012090906.1,-	PF08387,BD;PF00646,-box domain	IPR006566,FBD domain;IPR036047,F-box-like domain superfamily;IPR032675,Leucine-rich repeat domain superfamily;IPR001810,F-box domain	-	-	-
LOC114311270	5.9939	6.05618	6.45181	21.5939	21.5868	19.656	-1.82318	4.25432	897.669	5.44674e-48	3.79131e-46	A0A103Y928,Protein kinase, ATP binding site-containing protein	-	PF00069,Protein kinase domain	IPR011009,Protein kinase-like domain superfamily;IPR017441,Protein kinase, ATP binding site;IPR008271,Serine/threonine-protein kinase, active site;IPR000719,Protein kinase domain	-	GO:0016301,molecular_function,kinase activity;GO:0016310,biological_process,phosphorylation;GO:0004674,molecular_function,protein serine/threonine kinase activity;GO:0006468,biological_process,protein phosphorylation;GO:0000166,molecular_function,nucleotide binding;GO:0005524,molecular_function,ATP binding;GO:0004672,molecular_function,protein kinase activity	-
LOC114311276	0.492288	0.505543	0.559217	4.77909	4.91859	4.55519	-3.25275	2.49568	692.455	1.61732e-43	7.79119e-42	H9C6R1,Terpene synthase	-	PF01397,Terpene synthase, N-terminal domain;PF03936,Terpene synthase family, metal binding domain	IPR008930,Terpenoid cyclases/protein prenyltransferase alpha-alpha toroid;IPR005630,Terpene synthase, metal-binding domain;IPR036965,Terpene synthase, N-terminal domain superfamily;IPR001906,Terpene synthase, N-terminal domain;IPR008949,Isoprenoid synthase domain superfamily;IPR034741,Terpene cyclase-like 1, C-terminal domain	-	GO:0010333,molecular_function,terpene synthase activity;GO:0008152,biological_process,metabolic process;GO:0000287,molecular_function,magnesium ion binding;GO:0046872,molecular_function,metal ion binding;GO:0016829,molecular_function,lyase activity	-
LOC114311319	0.413407	0.463828	0.648513	3.47593	4.08216	3.56999	-2.94977	2.6104	614.085	4.01937e-41	1.5894e-39	A0A1U7X810,protein HAPLESS 2 isoform X2	XP_009782610.1,protein HAPLESS 2 isoform X2	-	IPR018928,Generative cell specific-1, HAP2-GCS1	-	GO:0016021,cellular_component,integral component of membrane;GO:0016020,cellular_component,membrane	-
LOC114311348	0.0487091	0.0392054	0.114615	0.660075	0.500473	0.468093	-3.11773	-0.441705	73.7534	2.86018e-13	1.30213e-12	B9SUY8,Serine-threonine protein kinase, plant-type, putative	-	PF00069,Protein kinase domain;PF08263,Leucine rich repeat N-terminal domain	IPR011009,Protein kinase-like domain superfamily;IPR013210,Leucine-rich repeat-containing N-terminal, plant-type;IPR032675,Leucine-rich repeat domain superfamily;IPR000719,Protein kinase domain	-	GO:0016301,molecular_function,kinase activity;GO:0016310,biological_process,phosphorylation;GO:0004672,molecular_function,protein kinase activity;GO:0016020,cellular_component,membrane;GO:0006468,biological_process,protein phosphorylation;GO:0005524,molecular_function,ATP binding;GO:0016021,cellular_component,integral component of membrane	-
LOC114311370	1.70029	1.91595	1.45486	0.282778	0.272259	0.308512	2.51414	0.264854	96.1149	8.95367e-16	4.98203e-15	U5G2F8,Uncharacterized protein	XP_006379886.1,hypothetical protein POPTR_0008s16530g	PF03171,2OG-Fe(II) oxygenase superfamily;PF14226,non-haem dioxygenase in morphine synthesis N-terminal	IPR005123,Oxoglutarate/iron-dependent dioxygenase;IPR027443,Isopenicillin N synthase-like;IPR026992,Non-haem dioxygenase N-terminal domain	KOG0143,Iron/ascorbate family oxidoreductases;COG3491,Isopenicillin N synthase and related dioxygenases	GO:0055114,biological_process,oxidation-reduction process;GO:0016491,molecular_function,oxidoreductase activity;GO:0046872,molecular_function,metal ion binding	-
LOC114311377	2.53978	2.07888	1.82326	0.743768	0.871957	1.19331	1.16212	0.415525	28.5368	7.11044e-07	1.86563e-06	A0A2C9VYM6,Uncharacterized protein	-	-	IPR003676,Small auxin-up RNA	-	GO:0009733,biological_process,response to auxin	-
LOC114311384	9.49104	9.21975	9.86691	4.36576	4.89991	4.08261	1.03083	2.60568	111.837	2.34576e-17	1.47799e-16	B9H1A3,GMFP7 family protein	XP_002306185.1,GMFP7 family protein	PF00403,Heavy-metal-associated domain	IPR006121,Heavy metal-associated domain, HMA;IPR036163,Heavy metal-associated domain superfamily	COG2608,Copper chaperone;KOG1603,Copper chaperone	GO:0005737,cellular_component,cytoplasm;GO:0046914,molecular_function,transition metal ion binding;GO:0046916,biological_process,cellular transition metal ion homeostasis;GO:0046872,molecular_function,metal ion binding;GO:0030001,biological_process,metal ion transport	-
LOC114311387	3.54278	2.94987	3.92862	1.44856	1.47039	1.35461	1.20417	1.12671	51.7456	1.9762e-10	7.1018e-10	A0A0A0K4N5,Ubiquitin carrier protein	XP_004144844.1,ubiquitin-conjugating enzyme E2 28	PF00179,Ubiquitin-conjugating enzyme	IPR016135,Ubiquitin-conjugating enzyme/RWD-like;IPR023313,Ubiquitin-conjugating enzyme, active site;IPR000608,Ubiquitin-conjugating enzyme E2	-	GO:0000166,molecular_function,nucleotide binding;GO:0005524,molecular_function,ATP binding	-
LOC114311395	9.71628	10.4396	11.2158	4.47178	5.24724	4.87871	1.04124	2.57459	110.68	3.036e-17	1.8997e-16	A0A1S3C6R0,actin-depolymerizing factor 5-like	XP_008457680.1,-	-	IPR017904,ADF/Cofilin;IPR029006,ADF-H/Gelsolin-like domain superfamily;IPR002108,Actin-depolymerising factor homology domain	-	GO:0030042,biological_process,actin filament depolymerization;GO:0015629,cellular_component,actin cytoskeleton;GO:0003779,molecular_function,actin binding;GO:0005622,cellular_component,intracellular	K05765,ko04360,Axon guidance;K05765,ko04666,Fc gamma R-mediated phagocytosis;K05765,ko04810,Regulation of actin cytoskeleton;K05765,ko05133,Pertussis
LOC114311424	2.16512	2.27193	2.69827	0.537906	0.324862	0.320103	2.52746	1.63095	243.24	6.74406e-27	8.81377e-26	A0A022RE43,Uncharacterized protein	XP_012836363.1,calcium uptake protein 1, mitochondrial-like	PF00036,hand;PF13833,-hand domain pair	IPR002048,EF-hand domain;IPR018247,EF-Hand 1, calcium-binding site;IPR011992,EF-hand domain pair	-	GO:0005509,molecular_function,calcium ion binding	-
LOC114311431	8.16184	9.1201	9.25087	2.37009	2.79097	2.78468	1.68413	2.76982	299.452	4.33728e-30	7.23884e-29	E0CTX7,Uncharacterized protein	XP_002282438.1,uncharacterized protein LOC100267696 isoform X1	PF00011,Hsp20/alpha crystallin family	IPR008978,HSP20-like chaperone;IPR002068,Alpha crystallin/Hsp20 domain	KOG0710,Molecular chaperone (small heat-shock protein Hsp26/Hsp42);COG0071,Molecular chaperone (small heat shock protein)	-	-
LOC114311463	7.95132	8.45548	7.77802	17.5986	16.4459	16.5691	-1.11133	4.62131	460.225	9.52307e-37	2.65034e-35	A5B9N9,Uncharacterized protein	-	PF00004,ATPase family associated with various cellular activities (AAA);PF14363,omain associated at C-terminal with AAA	IPR025753,AAA-type ATPase, N-terminal domain;IPR003959,ATPase, AAA-type, core;IPR003593,AAA+ ATPase domain;IPR027417,P-loop containing nucleoside triphosphate hydrolase	KOG0743,AAA+-type ATPase;COG0465,ATP-dependent Zn proteases	GO:0005524,molecular_function,ATP binding	-
LOC114311496	2.79359	2.62328	2.04175	1.03246	1.37925	1.17335	1.00698	0.686867	27.1364	1.2321e-06	3.16048e-06	M5XNE9,Uncharacterized protein	XP_007225817.1,uncharacterized protein LOC18792879	-	-	-	GO:0016021,cellular_component,integral component of membrane;GO:0016020,cellular_component,membrane	-
LOC114311501	2.1649	1.99662	2.41441	0.435477	0.37735	0.325073	2.45043	1.04798	162.934	9.64173e-22	8.51792e-21	A9PE52,Elongation factor 1-gamma 1 family protein	XP_006385057.1,elongation factor 1-gamma 1 family protein	PF00043,lutathione S-transferase, C-terminal domain;PF00647,longation factor 1 gamma, conserved domain;PF02798,lutathione S-transferase, N-terminal domain	IPR036249,Thioredoxin-like superfamily;IPR001662,Elongation factor 1B gamma, C-terminal;IPR036282,Glutathione S-transferase, C-terminal domain superfamily;IPR010987,Glutathione S-transferase, C-terminal-like;IPR036433,Elongation factor EF1B gamma, C-terminal domain superfamily;IPR004045,Glutathione S-transferase, N-terminal;IPR004046,Glutathione S-transferase, C-terminal	COG0625,Glutathione S-transferase;KOG0867,Glutathione S-transferase;KOG1627,Translation elongation factor EF-1 gamma	GO:0003746,molecular_function,translation elongation factor activity;GO:0005737,cellular_component,cytoplasm;GO:0006749,biological_process,glutathione metabolic process;GO:0016740,molecular_function,transferase activity;GO:0005634,cellular_component,nucleus;GO:0006414,biological_process,translational elongation;GO:0004364,molecular_function,glutathione transferase activity;GO:0006412,biological_p…	K03233,ko05134,Legionellosis
LOC114311522	1.79735	1.92889	1.97365	0.28416	0.351758	0.310019	2.51104	0.0652551	83.2101	2.27301e-14	1.12803e-13	D7TAA5,Uncharacterized protein	XP_002269495.1,basic leucine zipper 43	PF00170,bZIP transcription factor	IPR004827,Basic-leucine zipper domain	ENOG410YWTI,-;ENOG410JB6V,-	GO:0006355,biological_process,regulation of transcription, DNA-templated;GO:0003700,molecular_function,DNA binding transcription factor activity	-
LOC114311559	1.78658	1.63364	1.83028	0.642322	0.556586	0.592963	1.49177	1.79253	125.605	1.21803e-18	8.43825e-18	A0A0B0MXJ5,High frequency lysogenization HflD	-	-	-	-	-	-
LOC114311524	0.967611	1.11513	0.905561	0	0.0581022	0.0243847	4.93986	-0.162078	137.439	1.11363e-19	8.36601e-19	F6H3Z9,Uncharacterized protein	XP_002276804.1,UDP-glycosyltransferase 83A1	PF00201,UDP-glucoronosyl and UDP-glucosyl transferase	IPR002213,UDP-glucuronosyl/UDP-glucosyltransferase	KOG1192,UDP-glucuronosyl and UDP-glucosyl transferase;COG1819,Glycosyl transferases, related to UDP-glucuronosyltransferase	GO:0008152,biological_process,metabolic process;GO:0080044,molecular_function,quercetin 7-O-glucosyltransferase activity;GO:0016740,molecular_function,transferase activity;GO:0043231,cellular_component,intracellular membrane-bounded organelle;GO:0080043,molecular_function,quercetin 3-O-glucosyltransferase activity;GO:0016758,molecular_function,transferase activity, transferring hexosyl groups	-
LOC114311566	0.336667	0.416891	0.396098	1.68454	1.27723	1.43581	-1.96447	0.42252	74.8259	2.13011e-13	9.80285e-13	A0A200R206,Uncharacterized protein	-	-	IPR001509,NAD-dependent epimerase/dehydratase;IPR036291,NAD(P)-binding domain superfamily	-	GO:0050662,molecular_function,coenzyme binding;GO:0003824,molecular_function,catalytic activity	-
LOC114311583	0.0404426	0.0976554	0	1.72637	2.17267	1.97316	-5.15583	-0.064872	159.068	1.91856e-21	1.64971e-20	A0A200QU40,Sec1-like protein	-	-	IPR027482,Sec1-like, domain 2;IPR036045,Sec1-like superfamily;IPR001619,Sec1-like protein	-	GO:0016192,biological_process,vesicle-mediated transport;GO:0006904,biological_process,vesicle docking involved in exocytosis	-
LOC114311614	0.522598	0.595896	0.691706	8.71961	8.43786	7.8471	-3.8481	2.89647	1065.29	5.3429e-51	4.96228e-49	A0A1U8KKN9,UPF0481 protein At3g47200-like isoform X1	XP_016703022.1,UPF0481 protein At3g47200-like isoform X1	-	IPR004158,Protein of unknown function DUF247, plant	-	GO:0016021,cellular_component,integral component of membrane;GO:0016020,cellular_component,membrane	-
LOC114311577	0.758142	0.89059	0.819651	0.229079	0.324821	0.227205	1.58514	0.00756655	37.9394	2.12206e-08	6.39337e-08	A0A1U8I831,UPF0481 protein At3g47200-like isoform X1	XP_016672368.1,UPF0481 protein At3g47200-like isoform X1;XP_016672370.1,-;XP_016672369.1,-	-	IPR004158,Protein of unknown function DUF247, plant	-	GO:0016021,cellular_component,integral component of membrane;GO:0016020,cellular_component,membrane	-
LOC114311620	0.569979	0.802846	0.8592	5.73869	6.30607	5.88566	-3.05981	2.77366	743.098	1.0095e-44	5.54246e-43	A0A061ESV3,Uncharacterized protein isoform 1	-	PF03140,Plant protein of unknown function	IPR004158,Protein of unknown function DUF247, plant	-	GO:0016021,cellular_component,integral component of membrane;GO:0016020,cellular_component,membrane	-
LOC114311629	2.38951	2.37294	2.57053	0.893853	0.832998	0.950662	1.40191	3.41555	331.574	1.28439e-31	2.44208e-30	A0A151TGM2,Uncharacterized protein	-	PF05699,hAT family C-terminal dimerisation region;PF04937,Protein of unknown function (DUF 659)	IPR008906,HAT, C-terminal dimerisation domain;IPR007021,Domain of unknown function DUF659;IPR012337,Ribonuclease H-like superfamily	-	GO:0046983,molecular_function,protein dimerization activity	-
LOC114311634	10.4779	9.35832	9.26975	25.8028	26.0208	29.4249	-1.52984	4.58988	764.741	2.15737e-44	1.14594e-42	Q0GEA1,26S proteasome regulatory particle non-ATPase subunit 12	-	PF10075,CSN8/PSMD8/EIF3K family	IPR006746,26S proteasome non-ATPase regulatory subunit Rpn12;IPR033464,CSN8/PSMD8/EIF3K	-	GO:0000502,cellular_component,proteasome complex;GO:0005838,cellular_component,proteasome regulatory particle;GO:0006508,biological_process,proteolysis	-
LOC114311636	15.683	16.5322	15.7305	6.09668	6.74683	6.10654	1.28456	4.76523	647.895	2.16469e-42	9.5961e-41	A0A061G689,Cellulose synthase like G3, putative	-	PF03552,Cellulose synthase	IPR005150,Cellulose synthase;IPR029044,Nucleotide-diphospho-sugar transferases	-	GO:0030244,biological_process,cellulose biosynthetic process;GO:0016757,molecular_function,transferase activity, transferring glycosyl groups;GO:0016760,molecular_function,cellulose synthase (UDP-forming) activity;GO:0071555,biological_process,cell wall organization;GO:0016740,molecular_function,transferase activity;GO:0016020,cellular_component,membrane;GO:0016021,cellular_component,integral com…	-
LOC114311659	7.20809	7.07808	6.19077	2.8205	2.79316	3.71658	1.103	2.30045	98.7854	4.78444e-16	2.7118e-15	A0A068UZJ3,Uncharacterized protein	-	PF09451,Autophagy-related protein 27	IPR018939,Autophagy-related protein 27	-	GO:0016021,cellular_component,integral component of membrane;GO:0016020,cellular_component,membrane	-
LOC114311661	0.302801	0.235597	0.273128	0.564214	0.551127	0.447679	-1.01756	0.550042	25.5325	2.33428e-06	5.81415e-06	A0A1S3XKE0,ribonuclease D-like isoform X2	XP_016440445.1,-	-	IPR004087,K Homology domain;IPR012337,Ribonuclease H-like superfamily;IPR004088,K Homology domain, type 1;IPR036612,K Homology domain, type 1 superfamily;IPR002562,3'-5' exonuclease domain	-	GO:0003723,molecular_function,RNA binding;GO:0008408,molecular_function,3'-5' exonuclease activity;GO:0003676,molecular_function,nucleic acid binding;GO:0090305,biological_process,nucleic acid phosphodiester bond hydrolysis;GO:0006139,biological_process,nucleobase-containing compound metabolic process	-
LOC114311662	16.5927	16.9849	15.2716	0.481108	0.504656	0.524889	4.96158	3.56333	2015.82	1.64415e-62	5.04643e-60	B9H2I7,Uncharacterized protein	XP_002305072.2,hypothetical protein POPTR_0004s05520g	PF08246,Cathepsin propeptide inhibitor domain (I29);PF00112,Papain family cysteine protease	IPR025660,Cysteine peptidase, histidine active site;IPR000169,Cysteine peptidase, cysteine active site;IPR000668,Peptidase C1A, papain C-terminal;IPR025661,Cysteine peptidase, asparagine active site;IPR013201,Cathepsin propeptide inhibitor domain (I29);IPR013128,Peptidase C1A	COG4870,Cysteine protease;KOG1543,Cysteine proteinase Cathepsin L	GO:0006508,biological_process,proteolysis;GO:0016787,molecular_function,hydrolase activity;GO:0005764,cellular_component,lysosome;GO:0008234,molecular_function,cysteine-type peptidase activity;GO:0051603,biological_process,proteolysis involved in cellular protein catabolic process;GO:0004197,molecular_function,cysteine-type endopeptidase activity;GO:0008233,molecular_function,peptidase activity;G…	-
LOC114311664	11.0813	10.0911	10.8962	23.6759	23.5075	23.4985	-1.19833	3.9231	354.422	1.23394e-32	2.52813e-31	A0A1U7X8F6,zinc-metallopeptidase, peroxisomal-like isoform X1	XP_009783214.1,zinc-metallopeptidase, peroxisomal-like isoform X1	-	IPR001431,Peptidase M16, zinc-binding site;IPR011765,Peptidase M16, N-terminal;IPR032632,Peptidase M16, middle/third domain;IPR011249,Metalloenzyme, LuxS/M16 peptidase-like;IPR007863,Peptidase M16, C-terminal	-	GO:0006508,biological_process,proteolysis;GO:0003824,molecular_function,catalytic activity;GO:0004222,molecular_function,metalloendopeptidase activity;GO:0046872,molecular_function,metal ion binding	K01408,ko05010,Alzheimer's disease
LOC114311692	0.340652	0.456977	0.311722	1.57723	1.60005	2.26637	-2.28058	0.130101	74.5857	2.27505e-13	1.04504e-12	A0A067DKS8,Uncharacterized protein	-	PF00108,Thiolase, N-terminal domain;PF02803,Thiolase, C-terminal domain	IPR016039,Thiolase-like;IPR020610,Thiolase, active site;IPR020615,Thiolase, acyl-enzyme intermediate active site;IPR020613,Thiolase, conserved site;IPR020617,Thiolase, C-terminal;IPR002155,Thiolase;IPR020616,Thiolase, N-terminal	-	GO:0016747,molecular_function,transferase activity, transferring acyl groups other than amino-acyl groups;GO:0016746,molecular_function,transferase activity, transferring acyl groups;GO:0003824,molecular_function,catalytic activity;GO:0016740,molecular_function,transferase activity;GO:0008152,biological_process,metabolic process	-
LOC114311666	0.2302	0.259399	0.135418	2.26945	2.43282	2.22072	-3.45857	1.02023	258.21	6.27971e-28	8.86476e-27	A0A0D2RTM6,Uncharacterized protein	XP_012455569.1,protein DA1-related 2 isoform X2	PF12315,Protein DA1;PF00412,LIM domain	IPR022087,Protein DA1-like;IPR001781,Zinc finger, LIM-type	-	GO:0046872,molecular_function,metal ion binding	-
LOC114311673	0.0934153	0.13158	0.15112	0.462847	0.359931	0.530862	-1.87708	-0.0850611	46.5166	1.09394e-09	3.69399e-09	A0A1U7VFN5,mechanosensitive ion channel protein 6	XP_009761149.1,mechanosensitive ion channel protein 6	-	IPR006685,Mechanosensitive ion channel MscS;IPR016688,Mechanosensitive ion channel MscS-like, plants/fungi;IPR010920,LSM domain superfamily;IPR023408,Mechanosensitive ion channel MscS domain superfamily	-	GO:0055085,biological_process,transmembrane transport;GO:0016021,cellular_component,integral component of membrane;GO:0016020,cellular_component,membrane	-
LOC114311730	1.04199	1.07524	0.722985	3.61157	3.31774	3.70322	-1.91804	1.61903	169.866	2.88321e-22	2.66399e-21	A0A1U7Z270,Adenylosuccinate synthetase, chloroplastic	XP_010247193.1,adenylosuccinate synthetase 2, chloroplastic-like	-	IPR033128,Adenylosuccinate synthase, active site;IPR018220,Adenylosuccinate synthase, GTP-binding site;IPR001114,Adenylosuccinate synthetase;IPR027417,P-loop containing nucleoside triphosphate hydrolase	-	GO:0006164,biological_process,purine nucleotide biosynthetic process;GO:0005525,molecular_function,GTP binding;GO:0006167,biological_process,AMP biosynthetic process;GO:0005737,cellular_component,cytoplasm;GO:0000287,molecular_function,magnesium ion binding;GO:0009536,cellular_component,plastid;GO:0009507,cellular_component,chloroplast;GO:0046872,molecular_function,metal ion binding;GO:0016874,mo…	K01939,ko00230,Purine metabolism;K01939,ko00250,Alanine, aspartate and glutamate metabolism
LOC114311731	0.988882	0.899757	0.859937	4.06391	3.78652	4.48141	-2.20138	1.10711	150.098	9.87935e-21	8.03208e-20	A0A0E0QA65,Uncharacterized protein	-	PF03080,Neprosin;PF14365,Neprosin activation peptide	IPR025521,Neprosin activation peptide;IPR004314,Neprosin	-	-	-
LOC114311765	27.422	21.6272	25.9834	9.7266	12.6424	9.59137	1.14921	2.78427	133.906	4.18461e-18	2.78237e-17	A0A0D2RJ15,Uncharacterized protein	-	PF00935,Ribosomal protein L44	IPR000552,Ribosomal protein L44e;IPR011332,Zinc-binding ribosomal protein	-	GO:0005622,cellular_component,intracellular;GO:0003735,molecular_function,structural constituent of ribosome;GO:0005840,cellular_component,ribosome;GO:0030529,,;GO:0016020,cellular_component,membrane;GO:0006412,biological_process,translation;GO:0016021,cellular_component,integral component of membrane	-
LOC114311776	0.344182	0.406307	0.377943	3.12497	3.21305	3.18036	-3.11139	1.50541	329.553	1.5898e-31	2.99802e-30	A0A068VJG2,Uncharacterized protein	-	PF02042,RWP-RK domain;PF00564,PB1 domain	IPR001387,Cro/C1-type helix-turn-helix domain;IPR003035,RWP-RK domain;IPR000270,PB1 domain	-	GO:0043565,molecular_function,sequence-specific DNA binding;GO:0006355,biological_process,regulation of transcription, DNA-templated;GO:0003677,molecular_function,DNA binding;GO:0005634,cellular_component,nucleus;GO:0006351,biological_process,transcription, DNA-templated	-
LOC114311808	15.9095	15.4827	15.5799	46.3085	44.3003	43.4592	-1.56622	5.10582	1160.49	1.61614e-52	1.71897e-50	J7F2C7,Late embryogenesis abundant protein	-	-	-	-	GO:0016021,cellular_component,integral component of membrane;GO:0016020,cellular_component,membrane	-
LOC114311786	4.03483	3.00995	3.9366	0.900178	1.04003	0.982095	1.8179	-0.158737	41.5361	5.96656e-09	1.89381e-08	A0A1U7WRP0,probable glutathione S-transferase	XP_009781253.1,probable glutathione S-transferase	-	IPR004045,Glutathione S-transferase, N-terminal;IPR036282,Glutathione S-transferase, C-terminal domain superfamily;IPR010987,Glutathione S-transferase, C-terminal-like;IPR036249,Thioredoxin-like superfamily	-	GO:0016740,molecular_function,transferase activity	K00799,ko00982,Drug metabolism - cytochrome P450;K00799,ko01524,Platinum drug resistance;K00799,ko05204,Chemical carcinogenesis;K00799,ko00980,Metabolism of xenobiotics by cytochrome P450;K00799,ko00480,Glutathione metabolism
LOC114311816	11.4321	11.8395	10.0991	3.56899	4.364	3.54766	1.48462	2.76781	234.819	1.43387e-26	1.83594e-25	K9K1E4,Glutathione-S-transferase tau 1	-	PF13410,lutathione S-transferase, C-terminal domain;PF02798,lutathione S-transferase, N-terminal domain	IPR004045,Glutathione S-transferase, N-terminal;IPR036282,Glutathione S-transferase, C-terminal domain superfamily;IPR010987,Glutathione S-transferase, C-terminal-like;IPR036249,Thioredoxin-like superfamily	-	GO:0016740,molecular_function,transferase activity	-
LOC114311817	1.04866	1.04937	1.30047	2.39087	1.94694	2.60845	-1.08458	1.15555	43.5326	2.99807e-09	9.74009e-09	A0A1R3JCW3,Uncharacterized protein	-	-	IPR004045,Glutathione S-transferase, N-terminal;IPR036282,Glutathione S-transferase, C-terminal domain superfamily;IPR010987,Glutathione S-transferase, C-terminal-like;IPR036249,Thioredoxin-like superfamily	-	-	-
LOC114311884	0.232313	0.186986	0.0911075	4.52548	3.88733	3.82105	-4.55461	1.02553	330.505	1.43753e-31	2.72361e-30	A0A200QC41,Reverse transcriptase zinc-binding domain	-	-	IPR026960,Reverse transcriptase zinc-binding domain	-	GO:0003964,molecular_function,RNA-directed DNA polymerase activity;GO:0006278,biological_process,RNA-dependent DNA biosynthetic process	-
LOC114311837	0.0381251	0.0306864	0.0336414	0.435921	0.402917	0.496728	-3.71109	-0.0543508	125.622	1.21373e-18	8.41026e-18	A0A1R3I092,Uncharacterized protein	-	-	IPR018289,MULE transposase domain;IPR031052,FHY3/FAR1 family;IPR004330,FAR1 DNA binding domain	-	GO:0006355,biological_process,regulation of transcription, DNA-templated	-
[truncated: 5,030 more rows]
