# Supplementary material for: Transcriptomic and Metabolomic Analysis Reveal Possible Molecular Mechanisms Regulating Tea Plant Growth Elicited by Chitosan Oligosaccharide
Source: Int J Mol Sci. 2022 May 13;23(10):5469. doi: 10.3390/ijms23105469 (PMC9141372; doi:10.3390/ijms23105469)
Supplement: Supplementary file 1 [file ijms-23-05469-s001.zip › Table S10 Differentially expressed metabolites.xlsx]

## Sheet: Sheet1
TableS10: Differentially expressed metabolites
Name	Ionization model	Molecular Weight	RT [min]	m/z	FC	log2FC	Pvalue	VIP	Up.Down
Picfeltarraenin IA	[M+H]+	808.427	11.228	807.419	50.9516	5.67106	2.79934e-13	1.33725	up
3-O-β-D-Glucopyranosylandrographolide	[M+H]+	1116.55	11.493	557.269	24.7773	4.63095	2.06798e-14	1.33615	up
Apigenin C-pentoside	[M+H]+	402.094	6.465	401.086	15.8031	3.98214	4.82119e-07	1.32163	up
2-Methoxyhexadecanoate	[M-H]-	270.257	13.59	271.264	14.3725	3.84524	0.00555532	1.18709	up
Hexadecanedioic acid	[M-H]-	286.216	13.525	287.222	13.1641	3.71854	8.35962e-13	1.44655	up
Kaempferol-3-gentiobioside	[M+H]+	610.155	8.204	609.148	12.1592	3.60398	1.51617e-06	1.32082	up
2-[2-(methylthio)benzoyl]benzoic acid	[M+H]+	272.053	6.994	271.046	8.95061	3.16199	1.46129e-09	1.33364	up
Verbenalin	[M+H]+	388.137	7.322	387.13	8.93806	3.15996	8.91694e-07	1.31959	up
Limocitrin O-hexoside	[M+H]+	508.119	6.465	507.113	8.86021	3.14734	1.04645e-07	1.3091	up
Safflomin A	[M-H]-	612.17	7.885	613.177	7.72631	2.94978	1.97272e-12	1.44662	up
N-[methyl(oxo)phenyl-lambda~6~-sulfanylidene]-N'-phenylurea	[M-H]-	296.053	6.873	297.06	7.5049	2.90783	9.89825e-11	1.4412	up
Glabrene	[M-H]-	322.121	9.068	323.128	7.38208	2.88403	5.04632e-06	1.39961	up
Pinoresinol Diglucoside	[M+H]+	682.248	9.65	681.241	7.31309	2.87048	1.52455e-11	1.33623	up
Platycodin D	[M+H]+	1224.58	10.188	611.283	6.98852	2.80499	0.000238586	1.24154	up
Sodium escinate	[M-H]-	1152.53	13.618	577.273	6.95303	2.79764	7.36933e-05	1.38572	up
Coniferyl alcohol	[M+H]+	180.079	7.322	179.072	6.6064	2.72386	8.46629e-15	1.33662	up
Kaempferol-3-O-β-glucopyranosyl-7-O-α-rhamnopyranoside	[M-H]-	594.159	7.983	595.166	6.32589	2.66127	9.05421e-12	1.44572	up
Coniferin	[M-H]-	359.158	7.17	360.165	5.98604	2.5816	6.25356e-12	1.44492	up
MAG (18:2)	[M+H]+	354.278	13.921	353.27	5.73981	2.521	1.85883e-06	1.32254	up
Methyl cinnamate	[M-H]-	162.068	7.171	163.075	5.48032	2.45426	1.04408e-11	1.44517	up
3-hydroxy-3-methylpentanedioic acid	[M-H]-	184.037	6.877	185.045	5.44014	2.44364	1.12157e-08	1.44046	up
Heptamethoxyflavone	[M+H]+	432.142	8.995	431.135	5.21355	2.38227	0.000100656	1.26915	up
7beta-Hydroxylathyrol	[M+H]+	350.209	14.258	745.417	5.13792	2.36119	8.73384e-09	1.32961	up
C-hexosyl-luteolin O-feruloylhexoside	[M+H]+	786.203	7.812	785.195	4.95701	2.30947	1.33144e-05	1.29783	up
Eleutheroside E	[M+H]+	742.271	8.273	741.264	4.91462	2.29708	5.20227e-07	1.32398	up
Ascorbic acid	[M+H]+	176.032	1.228	175.025	4.85165	2.27848	0.000832637	1.21859	up
(3R)-4,4-Dimethyl-2-oxotetrahydro-3-furanyl beta-D-glucopyranoside	[M-H]-	309.142	6.326	310.15	4.44093	2.15086	4.79711e-09	1.44472	up
WLH	[M-H]-	454.233	13.198	455.24	4.26659	2.09308	2.01143e-07	1.41003	up
4-(beta-D-Glucopyranosyloxy)-2-methylenebutanoic acid	[M-H]-	300.082	2.362	301.09	4.12058	2.04285	4.95077e-07	1.40045	up
H-HoArg-OH	[M+H]+	188.128	1.372	187.121	3.87288	1.95341	1.14279e-07	1.30265	up
Irisflorentin	[M+H]+	386.1	8.028	385.093	3.86599	1.95084	7.03284e-07	1.3095	up
S-Lactoyglutathione	[M+H]+	379.104	9.398	378.096	3.76096	1.9111	0.00228125	1.15639	up
Gentiopicrin	[M+H]+	356.112	8.337	355.105	3.57243	1.8369	2.01342e-07	1.31988	up
Xanthohumol	[M+H]+	354.148	11.267	353.14	3.55888	1.83142	0.000139607	1.26045	up
3-oxoindane-1-carboxylic acid	[M-H]-	176.051	6.533	177.058	3.48935	1.80296	1.05022e-07	1.4228	up
p-Anisaldehyde	[M+H]+	136.053	7.82	135.045	3.44408	1.78412	0.00800285	1.0756	up
Nomilin	[M+H]+	514.218	11.22	513.211	3.3136	1.7284	7.66559e-05	1.24038	up
Cistanoside F	[M-H]-	488.154	9.141	489.161	3.28994	1.71806	0.000194443	1.3494	up
Heptadecanoic Acid	[M-H]-	292.24	13.459	293.247	3.23154	1.69222	2.75676e-06	1.42336	up
3-(4-nitrobenzyl)-2-[(4-nitrobenzyl)thio]-3,4-dihydroquinazolin-4-one	[M-H]-	448.077	8.331	449.085	3.17934	1.66873	8.8778e-07	1.39765	up
Ornithine	[M-H]-	132.09	1.178	133.097	3.08179	1.62377	4.1819e-06	1.41556	up
(+)-epipinoresinol-4-O-beta-D-glucoside	[M-H]-	520.195	7.898	521.202	2.99619	1.58313	1.43032e-06	1.41649	up
Targinine	[M-H]-	188.127	1.194	189.135	2.97955	1.57509	1.23149e-08	1.43226	up
Methionine sulfoxide	[M-H]-	165.046	1.267	166.053	2.90446	1.53827	2.20627e-08	1.43793	up
4-(2-Hydroxyethyl)-2-methoxyphenyl β-D-glucopyranoside	[M-H]-	352.114	7.339	353.121	2.9027	1.53739	1.85256e-08	1.43307	up
Androsin	[M+H]+	328.116	5.553	327.109	2.84589	1.50888	9.13747e-09	1.32216	up
Sucralose	[M+H]+	396.015	8.028	395.008	2.83057	1.50109	2.1337e-05	1.29474	up
Gibberellic acid	[M+H]+	346.142	8.035	345.135	2.82714	1.49934	2.13368e-06	1.30858	up
DL-Arginine	[M+H]+	174.112	1.335	173.105	2.81403	1.49264	1.41338e-09	1.32649	up
Ferulic acid	[M+H]+	212.069	8.689	211.061	2.80455	1.48777	7.59615e-11	1.3299	up
Histamine	[M+H]+	111.08	1.339	110.073	2.79772	1.48425	4.97912e-07	1.29299	up
L-Ornithine	[M+H]+	132.09	1.328	131.083	2.76233	1.46589	4.0345e-06	1.27176	up
N,N-Bis(2-hydroxyethyl)formamide	[M-H]-	133.074	1.235	134.081	2.7357	1.45191	3.7074e-09	1.43144	up
Syringenone	[M+H]+	372.142	5.433	371.135	2.73296	1.45047	4.71057e-09	1.32081	up
Sinapyl Alcohol	[M-H]-	210.089	7.526	211.096	2.71309	1.43994	6.34665e-08	1.41829	up
Cimifugin	[M-H]-	306.11	9.493	307.118	2.69985	1.43288	2.4117e-05	1.37242	up
2-(4-methoxyphenyl)-4H-chromen-4-one	[M-H]-	252.079	9.423	253.087	2.69968	1.43279	7.70375e-05	1.30079	up
N-cyclohexyl-N-methyl-6-quinoxalinecarboxamide	[M-H]-	291.132	2.733	292.139	2.6982	1.432	1.2854e-07	1.41031	up
Vanillactic acid	[M-H]-	212.068	1.151	213.075	2.56015	1.35623	6.98313e-10	1.43752	up
Schisandrin C	[M-H]-	384.158	9.062	385.165	2.55891	1.35553	0.00042443	1.33226	up
Vitamin B2	[M+H]+	376.138	5.551	375.131	2.55345	1.35245	0.000185721	1.24594	up
α-D-Glucose-1,6-bisphosphate	[M+H]+	679.981	1.03	338.983	2.53563	1.34234	0.000418297	1.15398	up
Camelliaside A	[M+H]+	756.212	9.288	755.204	2.52355	1.33545	4.50313e-13	1.33539	up
Ketoisophorone	[M+H]+	152.084	8.884	151.077	2.51382	1.32988	9.1841e-09	1.31627	up
Camelliaside B	[M+H]+	726.203	9.444	725.196	2.5075	1.32625	7.53112e-06	1.2524	up
Triethyl citrate	[M-H]-	276.121	7.029	277.128	2.48208	1.31155	3.54635e-05	1.36855	up
Biocytin	[M+H]+	372.179	9.281	371.172	2.4792	1.30987	2.30616e-10	1.33056	up
Pterosin B	[M-H]-	218.131	10.467	219.138	2.46512	1.30166	1.25916e-07	1.42704	up
alpha-Hederin	[M-H]-	750.454	15.244	751.461	2.46094	1.29921	7.46406e-06	1.36623	up
Notoginsenoside R1	[M+H]+	932.537	14.769	931.529	2.45055	1.2931	8.94543e-07	1.32126	up
3,4,5-trihydroxycyclohex-1-ene-1-carboxylic acid	[M+H]+	174.053	7.166	173.046	2.44823	1.29174	4.03427e-12	1.33358	up
Atropine	[M-H]-	289.164	2.271	290.171	2.44644	1.29069	1.20468e-06	1.38894	up
Polyphyllin II	[M+H]+	1014.54	14.772	1013.53	2.43892	1.28624	0.00234195	1.06798	up
2,3-di(acetyloxy)-3-cyano-1-[1,2-di(acetyloxy)ethyl]propyl acetate	[M-H]-	387.117	6.341	388.124	2.43342	1.28298	3.25959e-06	1.37197	up
Arachidonic acid	[M-H]-	304.24	14.226	305.248	2.40802	1.26785	5.89682e-05	1.36806	up
(±)-Abscisic acid	[M-H]-	264.136	10.468	265.144	2.39848	1.26212	7.83452e-08	1.41622	up
4-hydroxy-1-methyl-3-(phenylthio)-1,2-dihydroquinolin-2-one	[M-H]-	283.067	5.65	284.074	2.37104	1.24552	2.70071e-07	1.41908	up
N'2-cinnamoyl-3-(1H-pyrrol-1-yl)thiophene-2-carbohydrazide	[M-H]-	359.063	1.305	360.07	2.36891	1.24423	0.000317716	1.32999	up
(2E)-4-Hydroxy-3,7-dimethyl-2,6-octadien-1-yl beta-D-glucopyranoside	[M-H]-	349.21	11.098	350.218	2.35814	1.23765	8.14395e-08	1.42779	up
Adenosine	[M-H]-	267.097	2.641	268.104	2.34038	1.22674	6.19542e-06	1.40409	up
Kaempferol	[M-H]-	286.048	9.418	287.055	2.33011	1.2204	1.28044e-07	1.42135	up
Cinobufagin	[M+H]+	442.237	10.752	441.23	2.32728	1.21864	0.000540605	1.15926	up
Fragransin A2	[M-H]-	344.162	8.644	345.17	2.30497	1.20475	8.32753e-07	1.42008	up
Linarin	[M-H]-	592.177	9.425	593.184	2.29312	1.19731	3.37698e-05	1.35606	up
Poncirin	[M-H]-	594.193	6.465	595.2	2.27869	1.1882	2.57825e-06	1.38718	up
N-[1-(4-methoxy-2-oxo-2H-pyran-6-yl)-2-methylbutyl]acetamide	[M-H]-	253.132	4.782	254.139	2.27852	1.1881	2.42214e-05	1.34555	up
1-O-Feruloyl quinic acid	[M-H]-	368.111	8.328	369.118	2.27096	1.1833	2.9169e-06	1.39018	up
4,4'-(Isopropylidenebis(4,1-phenyleneoxy))dianiline	[M-H]-	410.192	9.451	411.2	2.25367	1.17228	0.00106767	1.25486	up
Ptaquiloside	[M+H]+	398.192	9.596	397.185	2.23484	1.16017	0.00012756	1.2582	up
Proscillaridin A	[M-H]-	254.152	12.813	531.293	2.21283	1.14589	0.000129823	1.30387	up
Ferulic acid O-hexoside	[M-H]-	356.111	8.948	357.118	2.21063	1.14446	0.0140916	1.08647	up
2-[6-(1H-benzo[d]imidazol-2-yl)-2-pyridyl]-1H-benzo[d]imidazole	[M+H]+	312.122	8.326	311.115	2.20689	1.14201	0.000325053	1.1944	up
Genipin	[M+H]+	208.074	8.691	207.067	2.20057	1.13787	3.34362e-06	1.29953	up
Schisantherin E	[M-H]-	538.221	9.422	539.229	2.19775	1.13602	0.00950145	1.1375	up
1-Aminocyclopropanecarboxylic acid	[M-H]-	101.048	1.123	102.055	2.1966	1.13527	5.09345e-06	1.40996	up
Nicotianamine	[M+H]+	303.143	1.417	302.136	2.18454	1.12733	7.15814e-06	1.28076	up
3-(4-hydroxy-3-methoxyphenyl)propanoic acid	[M-H]-	196.074	5.326	197.081	2.18018	1.12445	4.98918e-07	1.42022	up
Evernic acid	[M-H]-	332.087	9.906	333.095	2.17682	1.12222	0.000222401	1.34375	up
Mevalonic acid	[M+H]+	148.074	2.227	147.067	2.14182	1.09884	9.7179e-09	1.32899	up
N6-Succinyl Adenosine	[M+H]+	383.108	7.816	382.1	2.14165	1.09873	6.53484e-07	1.29604	up
trans-3-Indoleacrylic acid	[M-H]-	187.064	9.762	188.071	2.13601	1.09492	9.89492e-07	1.42576	up
Sattabacin	[M+H]+	206.131	8.226	205.124	2.13584	1.09481	3.06331e-08	1.31706	up
3-O-p-coumaroyl quinic acid O-hexoside	[M+H]+	500.154	5.821	499.147	2.11847	1.08302	5.55923e-09	1.32342	up
LPS 18:3	[M+H]+	519.261	13.742	518.253	2.11254	1.07898	2.48675e-07	1.29518	up
3-(pyrazin-2-ylamino)-2-(2-thienylcarbonyl)acrylonitrile	[M+H]+	256.047	8.199	255.04	2.09877	1.06954	1.34077e-05	1.24995	up
Baohuoside I	[M+H]+	514.185	10.25	513.177	2.0828	1.05853	3.83789e-07	1.3131	up
Swertiamarin	[M+H]+	374.122	8.726	373.115	2.06546	1.04647	1.55988e-10	1.33221	up
JWH 412 N-(5-hydroxypentyl) metabolite	[M-H]-	375.168	9.53	376.175	2.05619	1.03997	0.00113831	1.26109	up
N-Acetylputrescine	[M+H]+	130.111	1.806	129.104	2.04567	1.03257	2.62828e-05	1.22997	up
Fludrocortisone acetate	[M+H]+	422.216	9.619	421.209	2.04257	1.03038	8.95656e-07	1.28321	up
2-Hydroxy-1-(4-methoxyphenyl)propyl hexopyranoside	[M+H]+	344.148	8.219	343.14	2.03259	1.02332	2.30229e-08	1.3274	up
Vardenafil N-oxide	[M-H]-	504.219	8.461	505.226	2.02184	1.01567	9.77793e-08	1.42208	up
1,5,8-Trihydroxy-9-oxo-9H-xanthen-3-yl beta-D-glucopyranoside	[M+H]+	422.083	1.236	421.076	2.0161	1.01157	3.80193e-09	1.31947	up
Arbutin	[M+H]+	272.09	2.392	271.083	2.0097	1.00698	6.87921e-05	1.22649	up
L-Histidine	[M+H]+	155.07	1.353	154.063	2.0078	1.00562	3.08335e-08	1.30982	up
Salidroside	[M+H]+	300.121	8.204	299.114	1.96802	0.976748	4.60646e-06	1.28413	up
SQH	[M-H]-	174.089	8.685	175.097	1.96515	0.974642	1.69384e-05	1.34816	up
N-(2-Hydroxyethyl)iminodiacetic acid	[M-H]-	177.064	1.369	178.071	1.96374	0.973606	0.000944186	1.24306	up
1,2,3,4-Tetrakis-O-(3,4,5-trihydroxybenzoyl)-β-D-glucopyranose	[M+H]+	1576.2	6.371	787.094	1.96172	0.97212	3.32735e-06	1.27024	up
3-[2-(3-Hydroxyphenyl)ethyl]-5-methoxyphenol	[M-H]-	244.11	9.843	245.118	1.96058	0.971283	6.64247e-07	1.41389	up
Canthaxanthin	[M-H]-	564.397	14.489	565.404	1.95671	0.968433	0.0104644	1.0617	up
Methylparaben	[M-H]-	152.047	8.573	153.055	1.94678	0.961092	3.10553e-08	1.42252	up
1-[4-hydroxy-3-(3-methylbut-2-en-1-yl)phenyl]ethan-1-one	[M-H]-	204.115	10.466	205.123	1.93681	0.95368	1.96942e-06	1.40489	up
Aminophylline	[M+H]+	420.2	11.113	419.193	1.93464	0.952068	2.55854e-08	1.33084	up
Agmatine	[M-H]-	113.096	1.073	114.103	1.91756	0.939273	1.1549e-06	1.41796	up
3-Methyladipic acid	[M-H]-	160.074	1.304	161.081	1.90035	0.926264	1.47872e-06	1.38477	up
Esculin	[M-H]-	340.079	6.77	341.087	1.88858	0.917302	9.36364e-08	1.41213	up
Isosinensetin	[M-H]-	372.12	7.194	373.127	1.88219	0.912412	1.0268e-05	1.35733	up
Methyl 4-hydroxy-3-methoxycinnamate	[M-H]-	208.074	9.749	209.081	1.88028	0.910945	1.03309e-05	1.37656	up
L-Ergothioneine	[M-H]-	229.088	1.353	230.096	1.85742	0.893299	4.43423e-06	1.41512	up
Sugiol	[M-H]-	300.208	14.454	601.423	1.85425	0.890834	0.000208013	1.35523	up
Acetylharpagide	[M+H]+	406.147	1.82	405.14	1.85345	0.890213	0.00430442	1.03002	up
N-Caffeoylagmatine	[M-H]-	292.153	6.839	293.16	1.84413	0.882939	2.78126e-06	1.40631	up
Celastrol	[M+H]+	450.275	14.478	449.268	1.83818	0.87828	1.28563e-09	1.32915	up
Asperulosid	[M+H]+	414.117	8.313	413.11	1.83775	0.877938	0.000406433	1.15478	up
6,7,8-trimethoxy-2-(2-phenoxy-3-pyridyl)-4H-3,1-benzoxazin-4-one	[M-H]-	444.076	8.14	445.083	1.82631	0.868932	4.6362e-05	1.32181	up
Methyl-Hesperidin	[M+H]+	642.217	8.067	641.21	1.82622	0.868857	3.33006e-08	1.31607	up
N-Acetylornithine	[M+H]+	174.101	1.809	173.093	1.82527	0.868107	1.71687e-05	1.24459	up
2'-Deoxyguanosine 5'-triphosphate (dGTP)	[M+H]+	506.996	1.186	505.989	1.82408	0.867166	0.0068975	1.00228	up
Eriodictyol O-malonylhexoside	[M+H]+	536.117	8.213	535.109	1.81596	0.860735	5.99562e-05	1.2228	up
Folinic acid	[M-H]-	473.166	6.324	474.173	1.79033	0.840227	4.1677e-07	1.41004	up
L-Tyrosine	[M+H]+	181.074	1.948	180.067	1.77717	0.82958	2.11504e-10	1.32879	up
Valepotriate	[M-H]-	422.194	9.321	423.201	1.77033	0.824017	3.63281e-07	1.40185	up
Cinnamic acid	[M-H]-	148.053	9.749	149.06	1.76501	0.81968	2.08828e-06	1.39156	up
4-Hydroxyisoleucine	[M+H]+	147.09	1.368	146.083	1.76195	0.817172	1.31955e-07	1.30078	up
Ophiopogonanone E	[M+H]+	360.12	8.247	359.113	1.7549	0.811391	1.83954e-05	1.24988	up
4-Ethylphenol	[M-H]-	122.073	9.038	123.081	1.74396	0.802368	2.52671e-05	1.34576	up
Ziyuglycoside I	[M-H]-	766.448	14.313	767.452	1.72478	0.786412	3.21924e-05	1.36191	up
2-imino-5-[4-(trifluoromethoxy)benzyl]-1,3-thiazolan-4-one	[M-H]-	345.998	1.48	328.995	1.71166	0.7754	0.0166956	1.04778	up
di-C,C-pentosyl-luteolin	[M+H]+	550.13	7.363	549.123	1.70148	0.766791	0.00107619	1.10779	up
FAHFA (2:0/18:1)	[M+H]+	340.262	12.902	339.254	1.69467	0.761006	0.000115462	1.22023	up
Myrislignan	[M-H]-	374.173	9.293	375.18	1.68643	0.753972	0.000774396	1.24012	up
N-[2-(methylthio)-1,3-benzothiazol-6-yl]-2-(trifluoromethyl)benzamide	[M-H]-	368.022	2.314	369.03	1.6706	0.740363	0.000293491	1.27336	up
Υ-Glutamylcysteine	[M-H]-	250.062	1.885	251.07	1.66705	0.737294	2.73324e-06	1.40862	up
3-[3-(beta-D-Glucopyranosyloxy)-2-hydroxyphenyl]propanoic acid	[M+H]+	344.111	3.135	343.104	1.66645	0.736781	1.42871e-05	1.241	up
5-oxoproline	[M-H]-	129.043	1.803	130.05	1.66465	0.735221	0.000954288	1.2157	up
N-(2-morpholinophenyl)-1,3-benzothiazole-2-carboxamide	[M-H]-	339.104	7.859	340.111	1.66028	0.731424	4.86194e-06	1.36593	up
(1E,4E)-1,5-bis(4-methoxyphenyl)penta-1,4-dien-3-one	[M-H]-	294.126	9.641	295.133	1.65883	0.73017	0.000543629	1.26985	up
β-Estradiol 3-(β-D-glucuronide) 17-sulfate	[M+H]+	528.164	9.545	527.157	1.64988	0.722358	0.000125763	1.20317	up
Berberrubine	[M-H]-	321.1	2.526	322.107	1.63685	0.710925	8.7649e-05	1.36026	up
Eicosapentaenoic acid	[M-H]-	308.235	13.253	309.242	1.63641	0.71053	0.00067166	1.26358	up
D-Alanyl-D-alanine	[M+H]+	160.085	1.389	159.078	1.62964	0.704556	1.62482e-08	1.31351	up
Lanatoside C	[M+H]+	984.495	10.805	983.489	1.61647	0.692842	0.00085399	1.11339	up
Loganic acid	[M+H]+	376.137	7.036	375.13	1.61547	0.691955	1.85887e-05	1.2368	up
Polygalaxanthone Ⅳ	[M-H]-	596.174	8.315	597.181	1.61192	0.688776	0.00247564	1.21383	up
Procyanidin B2	[M-H]-	578.142	6.232	579.15	1.61063	0.687629	3.05144e-06	1.37879	up
D-(-)-Glutamine	[M-H]-	146.069	1.216	147.076	1.60696	0.684332	6.08735e-06	1.38242	up
L-Asparagine	[M-H]-	132.054	1.197	133.061	1.60602	0.683485	6.07767e-05	1.35802	up
Ribulose-5-phosphate	[M-H]-	230.019	1.35	231.026	1.60452	0.682137	8.83701e-07	1.39489	up
L-Pyroglutamic acid	[M-H]-	129.043	1.223	130.05	1.60335	0.681085	6.31043e-06	1.38215	up
L-serine	[M+H]+	105.043	1.252	104.036	1.60037	0.678403	1.11448e-06	1.30064	up
Tenuifoliside B	[M+H]+	668.197	7.318	667.189	1.59981	0.677897	0.00247978	1.06409	up
TBHQ	[M-H]-	166.099	9.061	167.107	1.59262	0.671404	3.30452e-05	1.32507	up
Ailanthone	[M-H]-	376.152	7.291	377.159	1.58657	0.66591	2.89054e-06	1.37437	up
Sapropterin	[M+H]+	241.117	1.304	240.109	1.58391	0.663494	0.000220758	1.22981	up
3-(1,3-benzoxazol-2-ylthio)-5,5-dimethylcyclohex-2-en-1-one	[M-H]-	273.085	4.678	274.092	1.56891	0.649763	3.81532e-05	1.3255	up
Taxifolin 7-rhamnoside	[M+H]+	450.117	9.663	449.109	1.56822	0.649126	0.000181147	1.19008	up
7-Methoxy-4-methylcoumarin	[M-H]-	190.063	7.518	191.07	1.56336	0.644652	4.18417e-07	1.39932	up
D-(-)-Quinic acid	[M+H]+	192.064	1.219	191.056	1.56128	0.642726	0.000258697	1.2533	up
3,4,5-Trimethoxyphenyl β-D-glucopyranoside	[M-H]-	346.124	8.149	347.132	1.55858	0.640229	5.83174e-05	1.3138	up
Curculigoside	[M+H]+	466.148	10.062	465.14	1.54931	0.631625	8.13883e-06	1.27346	up
Smyrindioloside	[M-H]-	424.135	7.377	425.142	1.54575	0.628307	0.00266997	1.15819	up
3-(3,4-dihydroxyphenyl)propanoic acid	[M-H]-	164.047	2.228	165.055	1.54524	0.627828	1.4591e-05	1.37883	up
Resveratrol	[M+H]+	228.079	8.189	227.072	1.54283	0.62558	4.43533e-09	1.32143	up
N3,N4-Dimethyl-L-arginine	[M-H]-	202.143	1.289	203.15	1.53909	0.622079	1.8103e-05	1.36728	up
Toosendanin	[M+H]+	574.242	11.764	573.235	1.53895	0.621948	0.000159576	1.18127	up
Sinapaldehyde glucoside	[M+H]+	370.127	3.459	369.12	1.53655	0.619698	0.00252267	1.06548	up
Citral	[M-H]-	152.12	8.654	153.127	1.52832	0.611948	1.64027e-06	1.38266	up
Indole-3-Carboxaldehyde	[M-H]-	145.053	5.925	146.06	1.52603	0.609782	1.83274e-05	1.33894	up
Rosmarinic acid	[M-H]-	382.065	8.08	383.072	1.52241	0.606361	0.0031319	1.12561	up
Threonine	[M+H]+	119.059	1.297	118.051	1.52182	0.605801	2.12012e-07	1.32092	up
Xanthine	[M-H]-	152.033	4.434	153.041	1.52086	0.604888	0.00302928	1.20157	up
12,13-EODE	[M-H]-	296.235	14.053	297.242	1.51609	0.600352	0.00924481	1.09004	up
7-(4-methylpiperazino)pyrimido[4,5-d]pyrimidine-2,4(1H,3H)-dithione	[M+H]+	294.074	5.977	293.067	1.51256	0.596994	1.5027e-07	1.30822	up
Testosterone undecanoate	[M-H]-	456.36	13.863	457.368	1.51082	0.595335	9.32926e-05	1.31275	up
N-[4-(diethylamino)phenyl]-N'-phenylurea	[M-H]-	321.121	5.178	322.129	1.50876	0.593367	0.000123069	1.2928	up
1-(3-ethyl-2,4-dihydroxy-6-methoxyphenyl)butan-1-one	[M-H]-	220.11	9.361	221.117	1.5056	0.590341	6.98106e-06	1.35922	up
VNH	[M-H]-	368.181	10.871	369.189	1.50367	0.588485	5.44331e-06	1.36875	up
9-Oxo-ODE	[M-H]-	294.219	13.23	295.226	0.665395	-0.587718	0.000550507	1.27477	down
Uridine 5'-diphosphoglucuronic acid	[M+H]+	580.035	1.102	579.028	0.665146	-0.588257	1.37934e-07	1.30525	down
methyl 3,4,5-trihydroxycyclohex-1-ene-1-carboxylate	[M-H]-	170.058	5.944	171.065	0.659641	-0.600247	1.7466e-05	1.34055	down
3-Carene	[M-H]-	136.125	11.823	137.133	0.656479	-0.60718	0.000151257	1.2828	down
Scutellarin	[M+H]+	462.081	7.058	461.073	0.654887	-0.610682	4.17923e-07	1.32033	down
Jasmonic acid	[M-H]-	210.126	8.514	211.133	0.654036	-0.612559	9.94462e-05	1.35622	down
JWH 250 N-pentanoic acid metabolite	[M+H]+	1460.66	12.858	729.324	0.652215	-0.616579	0.000845186	1.14149	down
3-[(5-nitropyridin-2-yl)oxy]-1H-indazole	[M-H]-	256.056	7.157	257.063	0.650559	-0.620248	1.21516e-05	1.37362	down
Lithosprmoside	[M-H]-	329.111	3.03	330.119	0.649169	-0.623334	8.45374e-06	1.37677	down
(±)9-HpODE	[M+H]+	312.23	13.282	311.223	0.647601	-0.626824	0.000749677	1.17726	down
Diacerein	[M+H]+	368.055	1.335	367.048	0.64725	-0.627604	0.000828299	1.17533	down
Caffeic acid O-glucoside	[M+H]+	342.096	5.618	341.088	0.646448	-0.629395	1.65033e-08	1.31343	down
Picrotoxinin	[M+H]+	292.095	9.416	291.088	0.646136	-0.630091	0.000171321	1.18143	down
Oxidized glutathione	[M+H]+	612.149	8.268	611.142	0.645469	-0.631579	0.00165797	1.1091	down
3-[4-methyl-1-(2-methylpropanoyl)-3-oxocyclohexyl]butanoic acid	[M-H]-	268.168	10.917	269.175	0.644416	-0.633936	0.00146991	1.19413	down
PE (18:2/18:3)	[M+H]+	737.501	15.541	736.494	0.642618	-0.637966	0.00663009	1.00428	down
1,5-Anhydro-2-O-(6-O-benzoyl-α-L-galactopyranosyl)-D-glucitol	[M-H]-	452.132	7.134	453.139	0.641247	-0.641049	2.67562e-05	1.33523	down
7,8-Dihydroxycoumarin	[M-H]-	178.027	2.551	179.034	0.638918	-0.646298	2.46847e-06	1.37867	down
Kaempferol-3-Galactoside-6''-Rhamnoside-3'''-Rhamnoside	[M+H]+	740.217	9.611	739.21	0.635269	-0.654561	1.44621e-09	1.33232	down
Tinnevellin glucoside	[M-H]-	408.14	10.325	409.147	0.634331	-0.656692	0.000769309	1.24951	down
2-(1H-1,2,3-benzotriazol-1-yl)-N-(2,3-dihydro-1H-inden-2-yl)acetamide	[M+H]+	292.135	9.537	291.127	0.632446	-0.660986	7.19055e-08	1.33144	down
Quercetin	[M-H]-	302.043	9.197	303.05	0.632212	-0.661519	5.48086e-05	1.33741	down
GlcADG (18:2-18:3)	[M+H]+	790.525	15.875	789.518	0.629989	-0.666601	0.00116804	1.0962	down
3'-Dephosphocoenzyme A	[M+H]+	687.15	6.29	686.142	0.628417	-0.670206	4.08292e-05	1.25565	down
ethyl 4-[(6-methyl-3-pyridazinyl)oxy]benzoate	[M-H]-	258.104	8.356	259.111	0.628058	-0.67103	3.97321e-05	1.32173	down
D-threo-Isocitric acid	[M-H]-	192.027	2.071	193.035	0.626237	-0.67522	0.00362582	1.17148	down
MGDG (2:0/2:0)	[M+H]+	416.154	14.076	415.147	0.625853	-0.676103	4.09892e-07	1.31359	down
1-Methylguanosine	[M-H]-	297.108	5.545	298.115	0.624659	-0.67886	2.53982e-05	1.33465	down
Pyridoxine	[M-H]-	169.074	1.94	170.081	0.622721	-0.683341	0.000566793	1.27959	down
Salvianolic acid C	[M+H]+	492.106	9.004	491.099	0.620737	-0.687946	0.00150569	1.12456	down
Quercetin 3-alpha-L-arabinofuranoside (Avicularin)	[M+H]+	434.086	9.451	433.078	0.618482	-0.693196	8.40231e-07	1.29738	down
Angiotensin IV	[M-H]-	774.417	13.602	775.424	0.615754	-0.699573	2.58824e-06	1.37753	down
Adenosine 5'-monophosphate	[M-H]-	347.063	1.556	348.07	0.614663	-0.702132	0.000243292	1.30383	down
Trigonelline	[M-H]-	137.048	6.945	138.055	0.614136	-0.70337	4.60939e-06	1.37395	down
3-(2-thienylmethylidene)chroman-4-one	[M-H]-	264.017	2.798	265.024	0.610288	-0.712438	0.000492057	1.26648	down
Naringin	[M+H]+	580.18	9.528	579.173	0.609431	-0.714464	1.14192e-07	1.32441	down
Denin	[M+H]+	676.368	14.186	675.361	0.608433	-0.716829	2.20177e-06	1.30242	down
1,3-Dimethyluric Acid	[M+H]+	196.06	6.263	195.053	0.605637	-0.723476	8.90869e-06	1.25409	down
5-(tert-butyl)-2-methyl-N-(5-methyl-3-isoxazolyl)-3-furamide	[M-H]-	284.117	14.133	285.125	0.602741	-0.730389	0.00874603	1.05372	down
(+)-Dihydrojasmonic acid	[M+H]+	212.142	10.836	211.134	0.602468	-0.731044	8.61365e-07	1.31282	down
(+/-)12(13)-DiHOME	[M+H]+	296.235	13.306	295.228	0.601479	-0.733413	4.47673e-09	1.32679	down
9-Oxo-10(E),12(E)-octadecadienoic acid	[M-H]-	294.219	13.821	295.227	0.601251	-0.73396	0.00682938	1.16674	down
Butylscopolamine	[M+H]+	360.216	10.891	359.209	0.600839	-0.73495	0.00046272	1.21174	down
(3beta,9xi)-3-(beta-D-Glucopyranosyloxy)-14-hydroxycard-20(22)-enolide	[M-H]-	514.314	14.135	515.321	0.599889	-0.737233	7.47821e-06	1.37197	down
Rutin	[M+H]+	610.154	9.186	609.147	0.599683	-0.737729	2.14054e-10	1.32919	down
Arctigenin-4'-O-beta-Gentiobioside	[M+H]+	696.264	6.878	695.257	0.599555	-0.738036	0.000458371	1.15814	down
Uridine 5'-diphosphate (UDP)	[M+H]+	404.003	1.177	402.995	0.599407	-0.738393	0.000119322	1.25087	down
Juglalin	[M+H]+	418.091	9.867	417.083	0.598781	-0.739901	4.3715e-05	1.26332	down
C-hexosyl-apigenin O-feruloylhexoside	[M+H]+	770.207	10.84	769.199	0.597137	-0.743867	0.000273826	1.15846	down
4-amino-2-(4-chlorophenyl)-6-(methylthio)pyrimidine-5-carbonitrile	[M-H]-	276.025	1.43	277.032	0.592317	-0.755557	7.02886e-06	1.35918	down
4-(5-chloro-2-methylanilino)-4-oxobutanoic acid	[M+H]+	241.05	9.002	240.043	0.590131	-0.760893	2.66529e-05	1.26507	down
4-[(4-chlorophenyl)thio]-1-methyl-1H-pyrazolo[3,4-d]pyrimidine	[M-H]-	276.027	1.565	277.034	0.587813	-0.766572	0.00658803	1.11486	down
Nodakenin	[M+H]+	408.143	6.083	407.135	0.587281	-0.767878	2.48637e-08	1.31443	down
Hordatine A	[M-H]-	550.3	10.621	551.307	0.58664	-0.769452	3.99013e-07	1.39989	down
Ursolic acid	[M+H]+	456.361	15.506	455.354	0.583652	-0.776819	0.000932411	1.18836	down
4,6,8-trihydroxy-7-methoxy-3-methyl-3,4-dihydro-1H-2-benzopyran-1-one	[M-H]-	262.048	5.501	263.055	0.576168	-0.795439	0.000224873	1.29165	down
NAT13-331713_POS	[M-H]-	484.192	11.213	485.2	0.575921	-0.796058	2.69289e-06	1.39825	down
1-Methyladenine	[M-H]-	149.07	1.385	150.077	0.571367	-0.807511	3.94476e-06	1.37144	down
3-[3-(beta-D-Glucopyranosyloxy)-2-methoxyphenyl]propanoic acid	[M+H]+	358.127	7.284	357.12	0.570678	-0.809252	2.95819e-07	1.30637	down
N4-(4-chloro-2,5-dimethoxyphenyl)morpholine-4-carbothioamide	[M-H]-	354.024	6.571	355.032	0.570367	-0.810038	0.000394423	1.23995	down
Laricitrin	[M-H]-	332.053	6.766	333.061	0.570053	-0.810832	0.00541521	1.16272	down
6-(2,3-dihydro-1,4-benzodioxin-6-yl)-2-mercaptonicotinonitrile	[M-H]-	292.029	3.832	293.036	0.565397	-0.822664	1.59407e-05	1.34204	down
Eugenyl acetate	[M-H]-	206.094	7.589	207.101	0.563469	-0.827593	1.40101e-05	1.35646	down
Fosfosal	[M-H]-	217.998	1.329	219.005	0.562823	-0.829247	1.6295e-05	1.34177	down
2-[(3S)-1-(1H-Indol-3-ylmethyl)-3-pyrrolidinyl]-1H-benzimidazole	[M-H]-	316.172	14.785	317.179	0.560287	-0.835761	1.34178e-05	1.37661	down
Isomaltose	[M-H]-	342.117	5.616	343.125	0.559767	-0.837102	1.48431e-05	1.3806	down
p-Mulegone	[M-H]-	154.136	12.701	155.143	0.559671	-0.837349	3.99312e-06	1.37207	down
1,4-dihydro-1-Methyl-4-oxo-3-pyridinecarboxamide	[M-H]-	152.058	8.754	153.066	0.557884	-0.841964	3.38226e-06	1.37328	down
Oxytetracycline	[M-H]-	482.122	9.491	483.129	0.554697	-0.850228	0.000370773	1.26703	down
α-Linolenic acid	[M+H]+	278.225	14.209	277.217	0.554692	-0.850242	3.42646e-09	1.32799	down
Plantamajoside	[M+H]+	640.202	8.145	639.194	0.554202	-0.851516	0.00585619	1.06838	down
Myrtillin chloride	[M+H]+	500.073	9.237	499.066	0.549486	-0.863844	1.15878e-06	1.31535	down
N1-(2,6-dimorpholino-3-pyridyl)-4-methylbenzamide	[M-H]-	382.197	10.738	383.204	0.549017	-0.865077	1.69813e-06	1.38168	down
Avicularin	[M-H]-	434.085	9.417	435.093	0.548371	-0.866775	2.537e-06	1.40951	down
Sanguinarine chloride	[M-H]-	367.062	6.571	368.069	0.547843	-0.868164	1.09748e-05	1.39963	down
5-O-Caffeoylshikimic acid	[M+H]+	336.085	6.814	335.078	0.545913	-0.873258	2.86689e-05	1.26715	down
Methylophiopogonanone A	[M-H]-	342.111	9.223	343.118	0.545849	-0.873427	2.74902e-05	1.32957	down
7-demethylsuberosin	[M+H]+	230.094	8.525	229.087	0.544993	-0.875691	0.000289815	1.17609	down
Boc-beta-cyano-L-alanine	[M-H]-	214.096	5.842	215.103	0.544608	-0.87671	0.000111178	1.30194	down
Artemisinin	[M+H]+	282.147	7.204	281.14	0.541715	-0.884393	0.000138526	1.21853	down
3-[(4-chlorophenyl)thio]-1-phenylprop-2-en-1-one	[M-H]-	296.001	2.788	297.009	0.540106	-0.888686	8.65955e-07	1.39477	down
13(S)-HOTrE	[M+H]+	294.22	13.173	293.213	0.539901	-0.889233	2.67624e-06	1.30904	down
4-Allyl-2-(β-D-glucopyranosyloxy)phenyl β-D-glucopyranoside	[M+H]+	474.174	8.117	473.167	0.538955	-0.891764	6.62751e-10	1.32612	down
Corylin	[M-H]-	320.105	9.216	321.112	0.538122	-0.893994	0.0167705	1.02691	down
Polypodine B	[M-H]-	496.303	14.138	497.31	0.536518	-0.898302	0.0111825	1.11284	down
Bergaptol	[M-H]-	202.027	5.503	203.034	0.535894	-0.89998	1.98726e-07	1.41627	down
PG (18:2/18:2)	[M+H]+	770.511	15.828	769.504	0.53425	-0.904414	0.00552101	1.01362	down
7-O-Ethylmorroniside	[M+H]+	434.18	8.124	433.172	0.534248	-0.904419	0.00123602	1.16736	down
2-(4-aminophenoxy)isophthalonitrile	[M-H]-	235.072	1.149	236.079	0.534234	-0.904456	5.87081e-08	1.41851	down
IAA-Asp	[M-H]-	290.09	9.362	603.169	0.533113	-0.907487	6.23369e-05	1.33344	down
16-(Hexopyranosyloxy)-7-hydroxy-8,9-epoxypimaran-18-oic acid	[M+H]+	514.279	13.246	513.271	0.532194	-0.909976	4.5203e-08	1.32498	down
beta-Acetoxyisovalerylalkannin	[M-H]-	430.161	9.716	431.168	0.531394	-0.912145	0.000169987	1.27659	down
Theophylline	[M+H]+	180.065	6.27	179.058	0.53115	-0.912809	0.00508352	1.05416	down
Anhydroicaritin	[M-H]-	368.126	9.538	369.133	0.528262	-0.920675	8.50004e-07	1.39245	down
Protectin D1	[M+H]+	360.228	14.21	359.221	0.525472	-0.928315	1.59751e-09	1.32308	down
Taxifolin	[M-H]-	286.048	9.247	287.055	0.523988	-0.932394	0.02603	1.01634	down
N1-[4-(cyanomethyl)phenyl]-4-chlorobenzamide	[M+H]+	270.053	9.417	269.046	0.523195	-0.93458	2.33021e-08	1.31212	down
α-Eleostearic acid	[M-H]-	278.225	13.84	279.232	0.522176	-0.937393	1.27113e-05	1.38161	down
Gibberellin A4	[M+H]+	332.158	10.934	331.151	0.521525	-0.939192	5.39814e-09	1.32436	down
4,5-Dicaffeoylquinic acid	[M+H]+	516.128	7.965	515.12	0.521209	-0.940066	8.6621e-05	1.28037	down
5-OxoETE	[M-H]-	318.217	13.838	319.225	0.520862	-0.941027	1.4225e-05	1.38515	down
DGMG (18:2)	[M+H]+	678.384	14.362	677.377	0.520422	-0.942247	1.15716e-05	1.26842	down
Methyl dihydrojasmonate	[M-H]-	226.157	11.941	227.164	0.519513	-0.944767	8.33226e-07	1.39094	down
(3R)-8-hydroxy-3-(4-hydroxyphenyl)-3,4-dihydro-1H-2-benzopyran-1-one	[M-H]-	256.074	8.94	257.081	0.519055	-0.94604	2.2176e-05	1.40568	down
O-methylnaringenin C-pentoside	[M+H]+	418.127	8.656	463.126	0.518783	-0.946798	4.18309e-06	1.26889	down
Phloretin	[M-H]-	274.084	8.328	275.091	0.517062	-0.95159	1.28131e-07	1.41068	down
C-pentosyl-luteolin O-p-coumaroylhexoside	[M+H]+	726.181	10.788	725.174	0.516625	-0.952811	1.33828e-11	1.33212	down
(±)19(20)-DiHDPA	[M+H]+	362.244	14.475	361.237	0.516121	-0.954218	3.4925e-10	1.32641	down
Ligustilide	[M-H]-	190.1	8.464	191.107	0.514288	-0.959351	9.72462e-05	1.30647	down
Coumalic acid	[M+H]+	140.011	7.401	139.004	0.514211	-0.959568	3.19011e-09	1.32023	down
LPA 18:2	[M+H]+	434.244	14.646	433.237	0.511496	-0.967204	0.00885121	1.04198	down
GPH	[M-H]-	331.127	2	332.134	0.510705	-0.969437	5.4599e-05	1.31229	down
Lithocholic Acid	[M-H]-	398.279	14.889	399.286	0.508241	-0.976414	0.000409161	1.30396	down
Methyl gallate	[M+H]+	184.037	7.399	183.03	0.506794	-0.980528	2.26678e-14	1.33659	down
Silibinin	[M-H]-	482.122	9.363	483.129	0.50582	-0.983305	0.00713288	1.08325	down
D-(-)-Salicin	[M+H]+	286.106	6.961	285.099	0.505523	-0.984151	5.37017e-07	1.31726	down
Cucurbitacin E	[M-H]-	556.302	10.466	557.309	0.504432	-0.987269	3.79572e-06	1.36951	down
9-HpOTrE	[M-H]-	310.214	13.566	311.222	0.501208	-0.99652	1.92641e-07	1.41017	down
4-(benzyloxy)benzoic acid	[M+H]+	228.079	11.222	227.072	0.500868	-0.997499	0.00118987	1.15719	down
Lithospermic acid	[M+H]+	538.109	7.96	537.102	0.50007	-0.999799	2.13921e-06	1.29488	down
Aminopurine	[M-H]-	135.055	1.388	136.062	0.500058	-0.999834	1.1794e-06	1.39987	down
1-(1,8-dihydroxy-3,6-dimethyl-2-naphthyl)ethan-1-one	[M+H]+	230.095	9.002	229.087	0.499887	-1.00032	1.19293e-05	1.2899	down
3-(3-chloro-4-fluorophenyl)-2-imino-1,3-thiazolan-4-one	[M-H]-	243.99	2.787	244.997	0.499833	-1.00048	7.5865e-06	1.39915	down
Citrinin	[M-H]-	210.089	9.077	211.097	0.497576	-1.00701	1.63491e-08	1.4252	down
7-Methylxanthine	[M-H]-	166.049	3.83	167.056	0.492538	-1.02169	1.17565e-07	1.41958	down
2,4-dichlorobenzaldehyde 1-methyl-1-(6-methylpyridazin-3-yl)hydrazone	[M-H]-	316.022	6.566	317.029	0.489533	-1.03052	1.36744e-06	1.42159	down
Ellagic acid	[M-H]-	302.006	6.57	303.014	0.489123	-1.03173	9.01329e-08	1.41532	down
2-(1,3-benzodioxol-5-yl)-7-ethylimidazo[1,2-a]pyridine	[M-H]-	122.06	8.537	267.109	0.48759	-1.03626	1.07698e-08	1.42593	down
4,7-dimethylpyrazolo[5,1-c][1,2,4]triazine-3-carbonitrile	[M-H]-	173.069	2.333	174.076	0.484922	-1.04418	0.000240551	1.35497	down
1,2,3,6,7-Pentamethoxyxanthone	[M+H]+	346.106	9.681	345.099	0.483468	-1.04851	0.000359564	1.22955	down
Carboplatin	[M-H]-	354.02	10.131	355.027	0.481749	-1.05365	1.59809e-06	1.38359	down
(±)13-HpODE	[M-H]-	294.219	14.297	295.226	0.480559	-1.05721	4.12066e-06	1.38587	down
Pratensein-7-O-glucoside	[M-H]-	462.117	7.058	463.124	0.477092	-1.06766	6.90409e-06	1.361	down
18-β-Glycyrrhetinic acid	[M-H]-	470.34	14.82	471.347	0.474761	-1.07473	1.80091e-05	1.39412	down
P-Aminohippuric Acid	[M+H]+	194.069	9.14	193.061	0.473114	-1.07974	8.08091e-06	1.26978	down
p-Aminocinnamic acid	[M-H]-	163.063	5.335	164.071	0.470993	-1.08622	2.35879e-07	1.40433	down
Acetyl-trans-resveratrol	[M-H]-	354.11	9.221	355.118	0.469799	-1.08988	0.00198753	1.21417	down
Albendazole sulfone	[M+H]+	594.159	9.415	296.072	0.469437	-1.091	1.63478e-09	1.32308	down
Pheophorbide A	[M-H]-	592.269	15.361	593.276	0.467771	-1.09612	1.82686e-07	1.41981	down
N2,N2-Dimethylguanosine	[M-H]-	311.123	6.184	312.13	0.467355	-1.09741	5.94944e-08	1.41969	down
Prostaglandin K2	[M-H]-	332.196	12.963	333.204	0.464304	-1.10686	1.82472e-08	1.42272	down
(2α,3β,19α)-2,3,19-Trihydroxyolean-12-en-28-oic acid	[M+H]+	488.351	14.235	487.344	0.462764	-1.11165	2.48067e-11	1.33122	down
Dihydrokavain	[M-H]-	232.11	9.232	233.117	0.458939	-1.12363	1.48054e-06	1.38447	down
Tuberonic acid hexoside	[M-H]-	388.174	8.704	389.181	0.445184	-1.16753	3.20649e-07	1.43471	down
Keracyanin	[M-H]-	594.16	9.272	595.167	0.442342	-1.17677	1.42869e-07	1.40905	down
Robinin	[M-H]-	740.217	9.048	741.224	0.441311	-1.18013	5.18318e-05	1.37267	down
β-Asarone	[M-H]-	208.11	8.698	209.117	0.436251	-1.19677	3.2449e-08	1.42837	down
5-Methyltetrahydrofolic acid	[M+H]+	459.187	5.884	458.18	0.433093	-1.20725	0.00393339	1.07034	down
Orotic acid	[M+H]+	156.017	1.36	155.01	0.433066	-1.20734	1.44829e-05	1.24961	down
Benzyl 6-O-beta-D-glucopyranosyl-beta-D-glucopyranoside	[M+H]+	432.164	8.287	431.157	0.432452	-1.20939	7.57577e-13	1.33452	down
Cucurbitacin I	[M-H]-	514.294	9.181	515.301	0.429091	-1.22065	0.000274586	1.29161	down
Kuromanin	[M-H]-	448.101	7.306	449.108	0.428614	-1.22225	7.91209e-07	1.39451	down
Hederacoside D	[M+H]+	1074.56	11.701	1073.56	0.424791	-1.23517	3.19188e-06	1.29366	down
pteroside A	[M-H]-	410.192	9.208	411.199	0.42283	-1.24185	3.8373e-05	1.32214	down
Kaempferitrin	[M+H]+	289.082	9.737	577.158	0.420519	-1.24976	7.88098e-06	1.3115	down
Sauchinone	[M+H]+	356.124	10.517	355.117	0.419581	-1.25298	9.86993e-09	1.324	down
Rhapontigenin 3'-O-glucoside	[M+H]+	420.143	9.982	419.136	0.416146	-1.26484	9.5537e-06	1.24833	down
(-)-Catechin gallate	[M+H]+	442.091	7.511	441.083	0.414085	-1.272	3.71812e-09	1.32355	down
LPI 18:3	[M+H]+	594.282	13.716	593.275	0.414057	-1.2721	2.21006e-09	1.33107	down
Daidzein	[M-H]-	272.068	7.439	255.065	0.413093	-1.27546	5.7296e-07	1.41289	down
Glycyrrhetinic acid	[M-H]-	470.34	14.369	471.347	0.412272	-1.27833	0.000251687	1.29159	down
Ophiopogonin D	[M+H]+	854.468	11.352	853.461	0.408882	-1.29024	0.000671191	1.19713	down
OxPG (16:0-18:3+1O)	[M+H]+	760.491	15.137	759.483	0.407279	-1.29591	2.30098e-05	1.24545	down
Tabersonine	[M+H]+	336.185	14.212	335.177	0.400385	-1.32054	0.000157395	1.2266	down
Emodin	[M-H]-	270.053	9.373	271.06	0.396904	-1.33314	2.65751e-09	1.43374	down
2-oxo-2H-chromene-3-carboxylic acid	[M-H]-	190.027	7.003	191.034	0.391694	-1.3522	9.77365e-09	1.43876	down
6β-Naloxol	[M+H]+	329.167	10.935	328.16	0.390422	-1.35689	4.75958e-05	1.28916	down
Selgin C-hexoside	[M-H]-	478.11	8.829	479.119	0.386502	-1.37145	4.46538e-06	1.38162	down
Gardenoside	[M+H]+	404.132	7.345	403.125	0.383418	-1.38301	1.54118e-05	1.26617	down
Sweroside	[M+H]+	358.126	7.792	357.119	0.382982	-1.38465	9.43504e-05	1.26114	down
Inosine-5'-monophosphate	[M-H]-	348.048	6.756	349.056	0.378222	-1.4027	0.000740989	1.30096	down
MGDG (18:1/16:3)	[M+H]+	810.552	15.744	809.545	0.367413	-1.44452	0.000149529	1.18132	down
Praeruptorin A	[M+H]+	386.137	9.571	385.13	0.363111	-1.46152	5.71439e-07	1.29159	down
Ganoderic acid A	[M-H]-	516.309	10.472	517.317	0.355098	-1.49371	3.69301e-08	1.42557	down
Mogroside IV	[M-H]-	1124.6	8.275	563.307	0.352064	-1.50609	8.35611e-05	1.31303	down
Senkyunolide A	[M-H]-	210.126	9.15	211.133	0.348603	-1.52034	1.44012e-05	1.36287	down
Bevirimat	[M-H]-	584.405	15.832	585.413	0.344464	-1.53757	5.65267e-05	1.36875	down
LPI 16:0	[M+H]+	572.297	14.231	571.29	0.338229	-1.56393	4.42074e-12	1.33426	down
2-Aminoethylphosphonate	[M-H]-	125.024	7.251	126.031	0.336748	-1.57026	1.17594e-09	1.4353	down
Urolithin A	[M+H]+	228.043	8.023	227.036	0.335015	-1.5777	1.39521e-06	1.32299	down
L-Cystine	[M-H]-	240.025	7.253	241.032	0.334333	-1.58064	5.10187e-08	1.42072	down
Acetaminophen	[M-H]-	151.063	8.239	152.071	0.317165	-1.65669	3.96707e-10	1.43964	down
Polygalaxanthone Ⅵ	[M+H]+	494.143	8.547	493.135	0.316496	-1.65974	1.41391e-08	1.31952	down
Kirenol	[M+H]+	338.246	12.824	337.238	0.306507	-1.70601	0.000180759	1.24706	down
Methyl jasmonate	[M+H]+	224.142	11.102	223.134	0.306302	-1.70697	8.3633e-11	1.32992	down
FAHFA (16:0/18:2)	[M+H]+	534.463	14.647	533.456	0.305486	-1.71082	3.45309e-06	1.31025	down
Salvianolic acid D	[M-H]-	418.09	7.256	419.098	0.304863	-1.71377	6.42536e-07	1.39856	down
1-O-(3,4,5-Trimethoxybenzoyl)-beta-L-galactopyranose	[M-H]-	356.109	8.945	357.116	0.298656	-1.74344	0.00255962	1.24904	down
(2S)-2-(2-hydroxypropan-2-yl)-2H,3H,7H-furo[3,2-g]chromen-7-one	[M-H]-	246.087	8.437	247.094	0.293684	-1.76766	4.67794e-06	1.39398	down
1,6-dihydroxy-3-methoxy-8-methyl-9H-xanthen-9-one	[M-H]-	272.068	6.22	273.076	0.291911	-1.7764	2.61759e-08	1.4375	down
Chlortetracycline	[M+H]+	478.111	9.754	477.104	0.274597	-1.86461	0.000165174	1.22106	down
12-Oxo phytodienoic acid	[M+H]+	292.204	12.48	291.197	0.273456	-1.87062	2.13073e-07	1.32909	down
Nobiletin	[M-H]-	402.13	8.536	403.137	0.256582	-1.96251	0.000413644	1.3425	down
Tricin 5-O-hexosyl-O-hexoside	[M+H]+	654.18	9.315	326.083	0.252505	-1.98562	4.64262e-05	1.28925	down
Lumichrome	[M+H]+	242.08	12.292	241.073	0.24425	-2.03357	3.5957e-08	1.32048	down
4'-Demethylpodophyllotoxin	[M+H]+	800.217	10.803	399.101	0.23567	-2.08516	1.63358e-06	1.32203	down
Gallocatechin gallate	[M+H]+	458.086	8.023	228.036	0.229728	-2.122	9.62186e-06	1.30526	down
C-pentosyl-apeignin O-feruloylhexoside	[M+H]+	740.197	11.051	739.19	0.209709	-2.25354	2.23627e-14	1.33618	down
beta-Caryophyllene	[M-H]-	204.188	13.221	205.195	0.202857	-2.30146	4.04166e-07	1.41641	down
N-[4-chloro-2-(2-chlorobenzoyl)phenyl]-2-(4-methylpiperidino)acetamide	[M-H]-	404.109	10.136	405.116	0.202076	-2.30703	5.735e-06	1.4091	down
4-Acetyl-3-hydroxy-5-methylphenyl β-D-glucopyranoside	[M+H]+	374.122	8.075	373.115	0.196821	-2.34504	1.50431e-09	1.32625	down
Pinocembrin	[M+H]+	256.074	10.852	255.067	0.196179	-2.34976	3.53629e-07	1.3147	down
Tricin 5-O-hexoside derivative	[M-H]-	534.102	9.867	535.109	0.188813	-2.40497	3.76261e-11	1.44583	down
Ixoside	[M-H]-	388.101	6.762	389.108	0.176732	-2.50036	2.08352e-06	1.43274	down
Arctiin	[M+H]+	534.212	9.729	533.205	0.163971	-2.60849	4.51413e-07	1.32351	down
C-pentosyl-apigenin O-p-coumaroylhexoside	[M+H]+	710.186	10.925	709.179	0.152462	-2.71348	1.22107e-06	1.32453	down
Liriopemuscaribaily saponins C	[M+H]+	870.464	10.049	869.456	0.140047	-2.83601	2.33628e-09	1.33228	down
Desoxyrhaponticin	[M+H]+	404.148	11.005	403.14	0.113787	-3.13559	1.26095e-08	1.33245	down
N-(1,3-benzodioxol-5-yl)-2-methyl-5-(piperidinosulfonyl)-3-furamide	[M-H]-	392.108	9.715	393.116	0.113242	-3.14252	1.8772e-12	1.44712	down
4-methoxyphenyl 3,5-dimethyl-1-phenyl-1H-pyrazole-4-carboxylate	[M-H]-	344.108	8.375	345.116	0.105843	-3.24	1.18948e-11	1.44399	down
2-{[(1-benzothiophen-3-ylmethyl)imino]methyl}phenol	[M+H]+	267.075	1.772	266.067	0.0942105	-3.40797	3.1686e-09	1.32242	down
iP9G	[M-H]-	365.169	10.093	366.176	0.0939984	-3.41122	1.92388e-12	1.44571	down
Sibirioside A	[M-H]-	472.159	10.94	473.168	0.0834644	-3.5827	4.39108e-11	1.44536	down
Lapachol	[M+H]+	242.095	9.983	241.088	0.0749643	-3.73765	8.39392e-08	1.3295	down
4-(2,3-dihydro-1,4-benzodioxin-6-yl)-1,2-diphenylbut-2-ene-1,4-dione	[M-H]-	370.124	10.096	371.132	0.0734506	-3.76708	4.5033e-13	1.44702	down
C-hexosyl-luteolin O-p-coumaroylhexoside	[M-H]-	756.189	10.207	757.197	0.0291402	-5.10084	2.68622e-10	1.44604	down
Jujuboside B	[M+H]+	1090.54	11.481	1089.53	0.017223	-5.85952	1.21396e-07	1.3326	down
Orotidine 5'-monophosphate	[M+H]+	368.021	9.255	367.013	0.0138658	-6.17233	3.0019e-15	1.33733	down
