# Supplementary material for: Transcriptomic and Metabolomic Analysis Reveal Possible Molecular Mechanisms Regulating Tea Plant Growth Elicited by Chitosan Oligosaccharide
Source: Int J Mol Sci. 2022 May 13;23(10):5469. doi: 10.3390/ijms23105469 (PMC9141372; doi:10.3390/ijms23105469)
Supplement: Supplementary file 1 [file ijms-23-05469-s001.zip › Table S11Partial differential metabolite enrichment pathway table.xlsx]

## Sheet: Sheet1
TableS11:Partial differential metabolite enrichment pathway table
metabolite	RT [min]	m/z	FC	log2FC	Pvalue	VIP
Biosynthesis of secondary metabolites
Tabersonine	14.212	335.177	0.400385	-1.32054	0.000157395	1.2266
L-Histidine	1.353	154.063	2.0078	1.00562	3.08335e-08	1.30982
Gentiopicrin	8.337	355.105	3.57243	1.8369	2.01342e-07	1.31988
Mevalonic acid	2.227	147.067	2.14182	1.09884	9.7179e-09	1.32899
L-Ornithine	1.328	131.083	2.76233	1.46589	4.0345e-06	1.27176
Loganic acid	7.036	375.13	1.61547	0.691955	1.85887e-05	1.2368
Ferulic acid	8.689	211.061	2.80455	1.48777	7.59615e-11	1.3299
Ascorbic acid	1.228	175.025	4.85165	2.27848	0.000832637	1.21859
Resveratrol	8.189	227.072	1.54283	0.62558	4.43533e-09	1.32143
Methyl jasmonate	11.102	223.134	0.306302	-1.70697	8.3633e-11	1.32992
Gibberellic acid	8.035	345.135	2.82714	1.49934	2.13368e-06	1.30858
N-Acetylornithine	1.809	173.093	1.82527	0.868107	1.71687e-05	1.24459
Theophylline	6.27	179.058	0.53115	-0.912809	0.00508352	1.05416
5-O-Caffeoylshikimic acid	6.814	335.078	0.545913	-0.873258	2.86689e-05	1.26715
Rutin	9.186	609.147	0.599683	-0.737729	2.14054e-10	1.32919
Gibberellin A4	10.934	331.151	0.521525	-0.939192	5.39814e-09	1.32436
Vitamin B2	5.551	375.131	2.55345	1.35245	0.000185721	1.24594
α-Linolenic acid	14.209	277.217	0.554692	-0.850242	3.42646e-09	1.32799
Coniferyl alcohol	7.322	179.072	6.6064	2.72386	8.46629e-15	1.33662
Histamine	1.339	110.073	2.79772	1.48425	4.97912e-07	1.29299
7-Methylxanthine	3.83	167.056	0.492538	-1.02169	1.17565e-07	1.41958
Pheophorbide A	15.361	593.276	0.467771	-1.09612	1.82686e-07	1.41981
Daidzein	7.439	255.065	0.413093	-1.27546	5.7296e-07	1.41289
beta-Caryophyllene	13.221	205.195	0.202857	-2.30146	4.04166e-07	1.41641
Kaempferol	9.418	287.055	2.33011	1.2204	1.28044e-07	1.42135
Sinapyl Alcohol	7.526	211.096	2.71309	1.43994	6.34665e-08	1.41829
Xanthine	4.434	153.041	1.52086	0.604888	0.00302928	1.20157
Taxifolin	9.247	287.055	0.523988	-0.932394	0.02603	1.01634
Quercetin	9.197	303.05	0.632212	-0.661519	5.48086e-05	1.33741
Atropine	2.271	290.171	2.44644	1.29069	1.20468e-06	1.38894
Jasmonic acid	8.514	211.133	0.654036	-0.612559	9.94462e-05	1.35622
Adenosine 5'-monophosphate	1.556	348.07	0.614663	-0.702132	0.000243292	1.30383
L-Asparagine	1.197	133.061	1.60602	0.683485	6.07767e-05	1.35802
Phenylpropanoid biosynthesis
L-Tyrosine	1.948	180.067	1.77717	0.82958	2.11504e-10	1.32879
Ferulic acid	8.689	211.061	2.80455	1.48777	7.59615e-11	1.3299
5-O-Caffeoylshikimic acid	6.814	335.078	0.545913	-0.873258	2.86689e-05	1.26715
Coniferyl alcohol	7.322	179.072	6.6064	2.72386	8.46629e-15	1.33662
Sinapyl Alcohol	7.526	211.096	2.71309	1.43994	6.34665e-08	1.41829
Coniferin	7.17	360.165	5.98604	2.5816	6.25356e-12	1.44492
alpha−Linolenic acid metabolism
Methyl jasmonate	11.102	223.134	0.306302	-1.70697	8.3633e-11	1.32992
13(S)-HOTrE	13.173	293.213	0.539901	-0.889233	2.67624e-06	1.30904
α-Linolenic acid	14.209	277.217	0.554692	-0.850242	3.42646e-09	1.32799
Jasmonic acid	8.514	211.133	0.654036	-0.612559	9.94462e-05	1.35622
Glutathione metabolism
L-Ornithine	1.328	131.083	2.76233	1.46589	4.0345e-06	1.27176
Oxidized glutathione	8.268	611.142	0.645469	-0.631579	0.00165797	1.1091
Ascorbic acid	1.228	175.025	4.85165	2.27848	0.000832637	1.21859
L-Pyroglutamic acid	1.223	130.05	1.60335	0.681085	6.31043e-06	1.38215
Flavone and flavonol biosynthesis
Laricitrin	6.766	333.061	0.570053	-0.810832	0.00541521	1.16272
Kaempferol	9.418	287.055	2.33011	1.2204	1.28044e-07	1.42135
Quercetin	9.197	303.05	0.632212	-0.661519	5.48086e-05	1.33741
Aminoacyl-tRNA biosynthesis
L-Tyrosine	1.948	180.067	1.77717	0.82958	2.11504e-10	1.32879
L-Histidine	1.353	154.063	2.0078	1.00562	3.08335e-08	1.30982
L-Asparagine	1.197	133.061	1.60602	0.683485	6.07767e-05	1.35802
Tyrosine metabolism
L-Tyrosine	1.948	180.067	1.77717	0.82958	2.11504e-10	1.32879
Salidroside	8.204	299.114	1.96802	0.976748	4.60646e-06	1.28413
Rosmarinic acid	8.08	383.072	1.52241	0.606361	0.0031319	1.12561
Plant hormone signal transduction
Gibberellin A4	10.934	331.151	0.521525	-0.939192	5.39814e-09	1.32436
Jasmonic acid	8.514	211.133	0.654036	-0.612559	9.94462e-05	1.35622
Glycolysis / Gluconeogenesis
Arbutin	2.392	271.083	2.0097	1.00698	6.87921e-05	1.22649
Starch and sucrose metabolism
Isomaltose	5.616	343.125	0.559767	-0.837102	1.48431e-05	1.3806
