# Supplementary material for: Transcriptomic and Metabolomic Analysis Reveal Possible Molecular Mechanisms Regulating Tea Plant Growth Elicited by Chitosan Oligosaccharide
Source: Int J Mol Sci. 2022 May 13;23(10):5469. doi: 10.3390/ijms23105469 (PMC9141372; doi:10.3390/ijms23105469)
Supplement: Supplementary file 1 [file ijms-23-05469-s001.zip › Table S12 Differential genes and differential metabolites of phenylpropanoid biosynthesis pathway.xlsx]

## Sheet: Sheet1
TableS12:Differential genes and differential metabolites of phenylpropanoid biosynthesis pathway
Symbol	Name	Geneid	TreT7_1	TreT7_2	TreT7_3	ConT7_1	ConT7_2	ConT7_3	logFC
HCT	shikimate O-hydroxycinnamoyltransferase	LOC114257803	6.82007	6.29991	6.24687	12.9793	13.1818	13.6021	-1.08911
HCT	shikimate O-hydroxycinnamoyltransferase	LOC114300061	18.5221	17.9802	18.5692	36.4863	36.4999	38.4374	-1.06957
HCT	shikimate O-hydroxycinnamoyltransferase	LOC114305763	11.6785	11.4061	11.4319	22.4487	22.0337	23.7238	-1.03289
HCT	shikimate O-hydroxycinnamoyltransferase	LOC114259619	2.80665	2.19959	2.86761	5.78015	5.39891	6.87944	-1.26072
HCT	shikimate O-hydroxycinnamoyltransferase	LOC114278005	9.11491	8.79982	8.06462	27.2176	27.1764	26.5888	-1.68762
HCT	shikimate O-hydroxycinnamoyltransferase	LOC114258632	1.65744	1.40817	1.11043	0.163775	0.364923	0.22973	2.37574
HCT	shikimate O-hydroxycinnamoyltransferase	LOC114282972	11.6715	13.684	12.2007	4.24107	4.74836	3.91693	1.48643
E3.2.1.21	beta-glucosidase	LOC114299631	23.0204	24.2919	23.838	1.77197	1.74415	1.53907	3.75645
E3.2.1.22	beta-glucosidase	LOC114284111	0.0378704	0.0762035	0.089111	1.34714	1.41747	0.902835	-4.20585
E3.2.1.23	beta-glucosidase	LOC114286568	1.31669	1.20109	0.764233	6.26288	6.57105	6.07361	-2.54965
E3.2.1.24	beta-glucosidase	LOC114260881	0.160035	0.209317	0.070607	2.86674	2.50171	3.17198	-4.21755
E3.2.1.25	beta-glucosidase	LOC114265685	0.281669	0.403044	0.368213	0.906539	0.757973	1.07579	-1.39797
E3.2.1.26	beta-glucosidase	LOC114308775	14.4778	15.628	13.7002	5.65335	6.66138	5.79314	1.22235
E3.2.1.27	beta-glucosidase	LOC114308776	49.2238	52.6645	45.3062	23.4829	22.7077	22.3524	1.05806
E3.2.1.28	beta-glucosidase	LOC114315628	6.9309	6.06268	6.50328	2.44511	2.21963	2.63586	1.36644
E3.2.1.29	beta-glucosidase	LOC114262994	5.39289	4.68919	5.46493	0.20004	0.242674	0.261892	4.37416
E3.2.1.30	beta-glucosidase	LOC114265688	2.17477	1.6714	1.71679	0.998217	0.741408	0.902361	1.02712
CAD	cinnamyl-alcohol dehydrogenase	LOC114309783	2.65708	2.8108	2.1734	1.20881	1.29261	0.925976	1.1052
CAD	cinnamyl-alcohol dehydrogenase	LOC114319730	0.141485	0.27331	0.266337	2.58837	2.66653	2.76116	-3.57716
CAD	cinnamyl-alcohol dehydrogenase	LOC114320204	4.22905	3.995	4.08177	16.6266	17.9087	17.7746	-2.14211
CAD	cinnamyl-alcohol dehydrogenase	LOC114274899	1.12082	1.15709	1.14668	0.272406	0.214587	0.378249	1.95239
CAD	cinnamyl-alcohol dehydrogenase	LOC114285849	3.58696	3.51473	4.12841	0.554768	0.869871	0.864647	2.22119
CAD	cinnamyl-alcohol dehydrogenase	LOC114285850	1.2471	0.942318	1.04803	0.413875	0.582776	0.395096	1.12676
CAD	cinnamyl-alcohol dehydrogenase	LOC114302972	9.83828	9.15851	9.09046	1.23727	1.24716	1.37741	2.8119
CAD	cinnamyl-alcohol dehydrogenase	LOC114303812	37.2743	38.2187	36.1262	15.8989	15.6121	15.0349	1.21044
CAD	cinnamyl-alcohol dehydrogenase	68cb38f0-f3f2-4463-8d02-3d3cc005040d	40.2153	39.0994	38.7527	17.9062	17.034	15.7135	1.16554
REF1	coniferyl-aldehyde dehydrogenase	LOC114319353	28.6357	27.2582	28.0941	5.00299	5.29394	4.32988	2.45781
REF1	coniferyl-aldehyde dehydrogenase	LOC114275353	37.9077	37.2737	37.7517	6.53272	8.02309	6.28541	2.37053
REF1	coniferyl-aldehyde dehydrogenase	5e260674-3ae8-4bd6-9f65-b2c4c584eee3	23.2672	22.3164	22.3192	2.88386	2.71312	2.06757	3.07807
REF1	coniferyl-aldehyde dehydrogenase	aaf05b35-ab4e-4188-81ed-924abf09637a	69.8576	67.473	67.5126	8.87499	8.34954	6.36287	3.04935
bglB	beta-glucosidase	LOC114321364	1.31488	1.34155	1.43805	0.301157	0.489298	0.369633	1.73663
bglB	beta-glucosidase	LOC114280398	10.3488	10.7711	9.79648	4.05004	4.19038	5.25396	1.15877
F5H	ferulate-5-hydroxylase	LOC114264873	1.26528	1.09556	1.01498	0.642984	0.472741	0.467664	1.04293
F5H	ferulate-5-hydroxylase	LOC114296006	9.97359	10.1933	8.90616	4.19323	3.60193	4.11734	1.24889
E1.11.1.7	peroxidase	LOC114305603	14.1184	12.8902	12.365	5.59516	5.49785	5.66622	1.18251
E1.11.1.7	peroxidase	LOC114305594	6.16535	6.22153	7.03717	2.43165	1.49926	1.88766	1.68941
E1.11.1.7	peroxidase	LOC114315272	78.9073	79.1716	71.5918	29.4067	29.2944	29.097	1.3371
E1.11.1.7	peroxidase	LOC114315515	0.826729	0.958993	0.915452	0.123566	0.149901	0.161773	2.56472
E1.11.1.7	peroxidase	LOC114316921	28.3004	26.1609	25.2111	11.9394	11.7566	11.919	1.11084
E1.11.1.7	peroxidase	LOC114317442	56.2448	54.429	52.1782	12.7996	12.2982	12.1292	2.07747
E1.11.1.7	peroxidase	LOC114318213	9.76759	9.70782	9.17441	4.22323	3.75456	3.88949	1.22439
E1.11.1.7	peroxidase	LOC114319656	16.9157	15.9145	16.2443	3.87112	3.18175	4.06813	2.09929
E1.11.1.7	peroxidase	LOC114256137	40.253	38.5674	42.137	14.8959	12.4985	12.1886	1.55556
E1.11.1.7	peroxidase	LOC114271792	1.21146	1.02265	1.28626	0.120124	0.364314	0.327638	2.01461
E1.11.1.7	peroxidase	LOC114297627	1.08966	1.05696	1.18339	0.312365	0.319883	0.433733	1.58816
E2.1.1.104	caffeoyl-CoA O-methyltransferase	LOC114265165	12.922	12.9431	13.8094	6.53017	5.43724	6.20899	1.07619
C3'H	5-O-(4-coumaroyl)-D-quinate 3'-monooxygenase	LOC114303480	15.2413	16.4854	14.8925	31.3187	34.321	34.8644	-1.15307
PAL	phenylalanine ammonia-lyase	LOC114262497	36.6708	35.6442	35.2333	84.9067	81.1622	81.4027	-1.25444
metabolite	RT [min]	m/z	FC	log2FC	Pvalue	VIP
L-Tyrosine	1.948	180.067	1.77717	0.82958	2.11504e-10	1.32879
Ferulic acid	8.689	211.061	2.80455	1.48777	7.59615e-11	1.3299
5-O-Caffeoylshikimic acid	6.814	335.078	0.545913	-0.873258	2.86689e-05	1.26715
Coniferyl alcohol	7.322	179.072	6.6064	2.72386	8.46629e-15	1.33662
Sinapyl Alcohol	7.526	211.096	2.71309	1.43994	6.34665e-08	1.41829
Coniferin	7.17	360.165	5.98604	2.5816	6.25356e-12	1.44492
