# Supplementary material for: Transcriptomic and Metabolomic Analysis Reveal Possible Molecular Mechanisms Regulating Tea Plant Growth Elicited by Chitosan Oligosaccharide
Source: Int J Mol Sci. 2022 May 13;23(10):5469. doi: 10.3390/ijms23105469 (PMC9141372; doi:10.3390/ijms23105469)
Supplement: Supplementary file 1 [file ijms-23-05469-s001.zip › Table S13 Primer list of differentially expressed genes.xlsx]

## Sheet: Sheet1
TableS13: Primer list of differentially expressed genes
Gene ID	Gene name		Primer (5'-3')
	GAPDH	F	TTGGCATCGTTGAGGGTCT
		R	CAGTGGGAACACGGAAAGC
LOC114316026	GH3	F	ACAAACAAGTCCTCCGGGTC
		R	AATATCCGGGTCATGCAGGC
LOC114316520	SAUR	F	ACACACCACACCACCCTACT
		R	GTGGCCTTTTGGGACATCCA
LOC114269072	AUX1	F	GGGGCACTATTGGTCAGCTT
		R	CTGTCTAGCTGAGGCCGTTC
LOC114275608	AHP	F	ACAAAGGTGGATGCCCATGT
		R	GCGGCTAGAATTTGCTGCTC
LOC114270317	AMY	F	TTCCTCTCATTTATCTGTCTCGCC
		R	CAGAGTGAGAGGATGGGGGT
LOC114289742	SUS	F	GCTTCATTTTCTTCGCACCCA
		R	GGTTCATCTGGTGGGAGCTT
LOC114258542	FBP	F	TGGTAGCAGATGTTCACCGT
		R	AGAGAACACGCAACTTCCCA
