# Supplementary material for: Transcriptomic and Metabolomic Analysis Reveal Possible Molecular Mechanisms Regulating Tea Plant Growth Elicited by Chitosan Oligosaccharide
Source: Int J Mol Sci. 2022 May 13;23(10):5469. doi: 10.3390/ijms23105469 (PMC9141372; doi:10.3390/ijms23105469)
Supplement: Supplementary file 1 [file ijms-23-05469-s001.zip › Table S2 GO enrichment analysis of RNA-sequence.xlsx]

## Sheet: Sheet1
Table S2: GO enrichment analysis of RNA-sequence.
Term	Ontology	ID	Input_number	Background_number	Rich_factor	P_Value	FDR	Input	Hyperlink
single-organism process	biological_process	GO:0044699	205	6188	0.404322	0.00079	0.263973	LOC114256190|LOC114256267|LOC114256931|LOC114256977|LOC114257365|LOC114257457|LOC114257885|LOC114258034|LOC114258043|LOC114258109|LOC114258110|LOC114258149|LOC114258177|LOC114258208|LOC114258583|LOC114258817|LOC114259553|LOC114259645|LOC114260029|LOC114260224|LOC114260365|LOC114260454|LOC114260716|LOC114260764|LOC114261026|LOC114261073|LOC114261209|LOC114261918|LOC114262310|LOC114262346|LOC114262…	http://amigo.geneontology.org/amigo/term/GO:0044699
single-organism cellular process	biological_process	GO:0044763	161	4863	0.40406	0.00509	0.410535	LOC114256190|LOC114256267|LOC114256977|LOC114257365|LOC114257457|LOC114258034|LOC114258043|LOC114258110|LOC114258149|LOC114258208|LOC114258583|LOC114258817|LOC114260029|LOC114260224|LOC114260365|LOC114260454|LOC114260716|LOC114261026|LOC114261073|LOC114261918|LOC114262346|LOC114262404|LOC114262677|LOC114264265|LOC114264824|LOC114265969|LOC114266037|LOC114266306|LOC114266410|LOC114268597|LOC114268…	http://amigo.geneontology.org/amigo/term/GO:0044763
protein metabolic process	biological_process	GO:0019538	76	2194	0.422767	0.02612	0.568957	LOC114256190|LOC114256931|LOC114256977|LOC114257675|LOC114257958|LOC114258400|LOC114258606|LOC114261784|LOC114262741|LOC114262969|LOC114264824|LOC114265550|LOC114265768|LOC114267918|LOC114268131|LOC114268181|LOC114269491|LOC114270085|LOC114270794|LOC114271447|LOC114273053|LOC114274209|LOC114274475|LOC114274659|LOC114276329|LOC114279633|LOC114280052|LOC114281466|LOC114282332|LOC114282856|LOC114282…	http://amigo.geneontology.org/amigo/term/GO:0019538
transport	biological_process	GO:0006810	52	1473	0.430849	0.04664	0.708383	LOC114256931|LOC114257885|LOC114258034|LOC114258109|LOC114258110|LOC114258281|LOC114259553|LOC114259645|LOC114260029|LOC114260764|LOC114261314|LOC114262037|LOC114262310|LOC114262727|LOC114264141|LOC114266037|LOC114266339|LOC114270950|LOC114274649|LOC114277383|LOC114277707|LOC114279035|LOC114279156|LOC114281562|LOC114281832|LOC114282616|LOC114282845|LOC114282909|LOC114285559|LOC114295821|LOC114296…	http://amigo.geneontology.org/amigo/term/GO:0006810
establishment of localization	biological_process	GO:0051234	52	1479	0.429101	0.04954	0.712943	LOC114256931|LOC114257885|LOC114258034|LOC114258109|LOC114258110|LOC114258281|LOC114259553|LOC114259645|LOC114260029|LOC114260764|LOC114261314|LOC114262037|LOC114262310|LOC114262727|LOC114264141|LOC114266037|LOC114266339|LOC114270950|LOC114274649|LOC114277383|LOC114277707|LOC114279035|LOC114279156|LOC114281562|LOC114281832|LOC114282616|LOC114282845|LOC114282909|LOC114285559|LOC114295821|LOC114296…	http://amigo.geneontology.org/amigo/term/GO:0051234
organonitrogen compound biosynthetic process	biological_process	GO:1901566	51	1353	0.460041	0.01718	0.531076	LOC114256190|LOC114256977|LOC114258400|LOC114261073|LOC114262677|LOC114262969|LOC114263854|LOC114264824|LOC114265768|LOC114269944|LOC114270740|LOC114271119|LOC114271447|LOC114273313|LOC114274209|LOC114276329|LOC114279846|LOC114282634|LOC114282913|LOC114284055|LOC114285742|LOC114285746|LOC114285756|LOC114286013|LOC114289079|LOC114290548|LOC114291111|LOC114291874|LOC114292573|LOC114293435|LOC114296…	http://amigo.geneontology.org/amigo/term/GO:1901566
single-organism transport	biological_process	GO:0044765	44	1204	0.446016	0.04053	0.667551	LOC114256931|LOC114257885|LOC114258034|LOC114258109|LOC114258110|LOC114259553|LOC114259645|LOC114260029|LOC114260764|LOC114262310|LOC114262727|LOC114264141|LOC114266037|LOC114266339|LOC114270950|LOC114274649|LOC114277383|LOC114277707|LOC114279035|LOC114279156|LOC114281562|LOC114282616|LOC114282845|LOC114282909|LOC114295821|LOC114296709|LOC114301903|LOC114303593|LOC114305614|LOC114305912|LOC114306…	http://amigo.geneontology.org/amigo/term/GO:0044765
single-organism localization	biological_process	GO:1902578	44	1222	0.439446	0.04957	0.712943	LOC114256931|LOC114257885|LOC114258034|LOC114258109|LOC114258110|LOC114259553|LOC114259645|LOC114260029|LOC114260764|LOC114262310|LOC114262727|LOC114264141|LOC114266037|LOC114266339|LOC114270950|LOC114274649|LOC114277383|LOC114277707|LOC114279035|LOC114279156|LOC114281562|LOC114282616|LOC114282845|LOC114282909|LOC114295821|LOC114296709|LOC114301903|LOC114303593|LOC114305614|LOC114305912|LOC114306…	http://amigo.geneontology.org/amigo/term/GO:1902578
phosphate-containing compound metabolic process	biological_process	GO:0006796	31	798	0.474114	0.04041	0.667551	LOC114257457|LOC114258149|LOC114261073|LOC114261918|LOC114262677|LOC114262969|LOC114266306|LOC114267918|LOC114269944|LOC114270740|LOC114271531|LOC114273053|LOC114273313|LOC114274475|LOC114274659|LOC114279846|LOC114288413|LOC114292083|LOC114297157|LOC114298048|LOC114300826|LOC114305844|LOC114308176|LOC114311450|LOC114313961|LOC114313963|LOC114315853|LOC114316292|LOC114318814|LOC114319518|LOC114322…	http://amigo.geneontology.org/amigo/term/GO:0006796
phosphorus metabolic process	biological_process	GO:0006793	31	810	0.46709	0.04767	0.712943	LOC114257457|LOC114258149|LOC114261073|LOC114261918|LOC114262677|LOC114262969|LOC114266306|LOC114267918|LOC114269944|LOC114270740|LOC114271531|LOC114273053|LOC114273313|LOC114274475|LOC114274659|LOC114279846|LOC114288413|LOC114292083|LOC114297157|LOC114298048|LOC114300826|LOC114305844|LOC114308176|LOC114311450|LOC114313961|LOC114313963|LOC114315853|LOC114316292|LOC114318814|LOC114319518|LOC114322…	http://amigo.geneontology.org/amigo/term/GO:0006793
RNA processing	biological_process	GO:0006396	26	441	0.719546	0.00029	0.21051	LOC114257171|LOC114261859|LOC114262608|LOC114264726|LOC114270041|LOC114274766|LOC114276683|LOC114277743|LOC114280376|LOC114280641|LOC114285167|LOC114288404|LOC114289322|LOC114291839|LOC114294700|LOC114296693|LOC114299064|LOC114303780|LOC114307624|LOC114310023|LOC114311226|LOC114314245|LOC114317813|LOC114319026|LOC114322392|LOC114323034	http://amigo.geneontology.org/amigo/term/GO:0006396
response to stress	biological_process	GO:0006950	24	455	0.64376	0.00227	0.313166	LOC114260204|LOC114270135|LOC114273920|LOC114275135|LOC114277058|LOC114282917|LOC114289925|LOC114290633|LOC114290717|LOC114292275|LOC114295208|LOC114299467|LOC114300298|LOC114302295|LOC114302892|LOC114306996|LOC114308655|LOC114310896|LOC114312313|LOC114314966|LOC114316064|LOC114317288|LOC114322002|LOC114322176	http://amigo.geneontology.org/amigo/term/GO:0006950
cellular amino acid metabolic process	biological_process	GO:0006520	23	523	0.536723	0.02199	0.535777	LOC114256190|LOC114256977|LOC114264824|LOC114271447|LOC114276329|LOC114277939|LOC114282624|LOC114282634|LOC114282913|LOC114285742|LOC114289079|LOC114292573|LOC114296365|LOC114297841|LOC114299327|LOC114301436|LOC114302473|LOC114302846|LOC114315991|LOC114316277|LOC114318808|LOC114319794|LOC114323756	http://amigo.geneontology.org/amigo/term/GO:0006520
organic substance transport	biological_process	GO:0071702	23	555	0.505777	0.03944	0.667551	LOC114256931|LOC114257885|LOC114258281|LOC114259553|LOC114260764|LOC114261314|LOC114266339|LOC114270950|LOC114277383|LOC114277707|LOC114279156|LOC114285559|LOC114295821|LOC114303593|LOC114305614|LOC114305912|LOC114306813|LOC114315996|LOC114316905|LOC114317209|LOC114318322|LOC114320122|LOC114320557	http://amigo.geneontology.org/amigo/term/GO:0071702
intracellular transport	biological_process	GO:0046907	21	357	0.717918	0.00113	0.270934	LOC114256931|LOC114258109|LOC114258281|LOC114262310|LOC114262727|LOC114266339|LOC114270950|LOC114277383|LOC114277707|LOC114281562|LOC114282845|LOC114285559|LOC114301903|LOC114303593|LOC114304544|LOC114306813|LOC114315996|LOC114316905|LOC114318322|LOC114320557|LOC114321425	http://amigo.geneontology.org/amigo/term/GO:0046907
establishment of localization in cell	biological_process	GO:0051649	21	400	0.640742	0.0044	0.390947	LOC114256931|LOC114258109|LOC114258281|LOC114262310|LOC114262727|LOC114266339|LOC114270950|LOC114277383|LOC114277707|LOC114281562|LOC114282845|LOC114285559|LOC114301903|LOC114303593|LOC114304544|LOC114306813|LOC114315996|LOC114316905|LOC114318322|LOC114320557|LOC114321425	http://amigo.geneontology.org/amigo/term/GO:0051649
cellular localization	biological_process	GO:0051641	21	423	0.605903	0.00818	0.430376	LOC114256931|LOC114258109|LOC114258281|LOC114262310|LOC114262727|LOC114266339|LOC114270950|LOC114277383|LOC114277707|LOC114281562|LOC114282845|LOC114285559|LOC114301903|LOC114303593|LOC114304544|LOC114306813|LOC114315996|LOC114316905|LOC114318322|LOC114320557|LOC114321425	http://amigo.geneontology.org/amigo/term/GO:0051641
organophosphate metabolic process	biological_process	GO:0019637	21	465	0.551176	0.02157	0.531076	LOC114257457|LOC114258149|LOC114261073|LOC114261918|LOC114262677|LOC114262969|LOC114266306|LOC114269944|LOC114270740|LOC114271531|LOC114273313|LOC114274659|LOC114279846|LOC114288413|LOC114297157|LOC114298048|LOC114300826|LOC114305844|LOC114313961|LOC114313963|LOC114322040	http://amigo.geneontology.org/amigo/term/GO:0019637
carbohydrate derivative biosynthetic process	biological_process	GO:1901137	20	424	0.575689	0.01623	0.531076	LOC114262677|LOC114266306|LOC114269944|LOC114270740|LOC114270794|LOC114273313|LOC114274659|LOC114279846|LOC114282856|LOC114285947|LOC114288110|LOC114288413|LOC114295107|LOC114297999|LOC114299826|LOC114301496|LOC114305844|LOC114313961|LOC114313963|LOC114322040	http://amigo.geneontology.org/amigo/term/GO:1901137
organophosphate biosynthetic process	biological_process	GO:0090407	18	258	0.851485	0.00036	0.21051	LOC114258149|LOC114261073|LOC114262677|LOC114262969|LOC114266306|LOC114269944|LOC114270740|LOC114271531|LOC114273313|LOC114274659|LOC114279846|LOC114288413|LOC114297157|LOC114300826|LOC114305844|LOC114313961|LOC114313963|LOC114322040	http://amigo.geneontology.org/amigo/term/GO:0090407
cellular response to stress	biological_process	GO:0033554	18	290	0.757528	0.00139	0.270934	LOC114260204|LOC114277058|LOC114282917|LOC114289925|LOC114290633|LOC114290717|LOC114292275|LOC114299467|LOC114300298|LOC114302295|LOC114306996|LOC114308655|LOC114310896|LOC114312313|LOC114314966|LOC114317288|LOC114322002|LOC114322176	http://amigo.geneontology.org/amigo/term/GO:0033554
ncRNA metabolic process	biological_process	GO:0034660	18	317	0.693006	0.00364	0.386998	LOC114256190|LOC114256977|LOC114264824|LOC114270041|LOC114271447|LOC114274766|LOC114276329|LOC114282913|LOC114285167|LOC114285742|LOC114289079|LOC114289322|LOC114292573|LOC114294700|LOC114299327|LOC114310023|LOC114311226|LOC114316277	http://amigo.geneontology.org/amigo/term/GO:0034660
macromolecule localization	biological_process	GO:0033036	18	403	0.545119	0.03491	0.63045	LOC114256931|LOC114258281|LOC114259553|LOC114261314|LOC114266339|LOC114270950|LOC114277383|LOC114277707|LOC114279156|LOC114285559|LOC114303593|LOC114306813|LOC114315996|LOC114316905|LOC114317209|LOC114318322|LOC114320122|LOC114320557	http://amigo.geneontology.org/amigo/term/GO:0033036
single-organism intracellular transport	biological_process	GO:1902582	17	258	0.80418	0.00098	0.270934	LOC114256931|LOC114258109|LOC114262310|LOC114262727|LOC114266339|LOC114270950|LOC114277383|LOC114277707|LOC114281562|LOC114282845|LOC114301903|LOC114303593|LOC114306813|LOC114315996|LOC114318322|LOC114320557|LOC114321425	http://amigo.geneontology.org/amigo/term/GO:1902582
cellular response to DNA damage stimulus	biological_process	GO:0006974	17	266	0.779994	0.00136	0.270934	LOC114260204|LOC114277058|LOC114282917|LOC114289925|LOC114290633|LOC114290717|LOC114292275|LOC114299467|LOC114300298|LOC114302295|LOC114306996|LOC114308655|LOC114310896|LOC114312313|LOC114314966|LOC114322002|LOC114322176	http://amigo.geneontology.org/amigo/term/GO:0006974
DNA repair	biological_process	GO:0006281	16	255	0.76578	0.00225	0.313166	LOC114277058|LOC114282917|LOC114289925|LOC114290633|LOC114290717|LOC114292275|LOC114299467|LOC114300298|LOC114302295|LOC114306996|LOC114308655|LOC114310896|LOC114312313|LOC114314966|LOC114322002|LOC114322176	http://amigo.geneontology.org/amigo/term/GO:0006281
mRNA metabolic process	biological_process	GO:0016071	15	220	0.832133	0.00136	0.270934	LOC114261859|LOC114262608|LOC114264726|LOC114276683|LOC114277743|LOC114280376|LOC114280502|LOC114288404|LOC114299064|LOC114303780|LOC114307624|LOC114314245|LOC114318608|LOC114319026|LOC114323034	http://amigo.geneontology.org/amigo/term/GO:0016071
microtubule-based process	biological_process	GO:0007017	15	275	0.665706	0.01075	0.430376	LOC114257365|LOC114258208|LOC114261026|LOC114268986|LOC114269086|LOC114272475|LOC114279012|LOC114285182|LOC114291143|LOC114295471|LOC114295560|LOC114296265|LOC114303350|LOC114308217|LOC114315282	http://amigo.geneontology.org/amigo/term/GO:0007017
proteolysis	biological_process	GO:0006508	15	311	0.588647	0.02907	0.570521	LOC114256931|LOC114262741|LOC114268131|LOC114269491|LOC114281466|LOC114284794|LOC114295457|LOC114302470|LOC114306784|LOC114306785|LOC114308901|LOC114312025|LOC114315277|LOC114320838|LOC114321337	http://amigo.geneontology.org/amigo/term/GO:0006508
mRNA processing	biological_process	GO:0006397	13	192	0.826354	0.00296	0.346172	LOC114261859|LOC114262608|LOC114264726|LOC114276683|LOC114277743|LOC114280376|LOC114288404|LOC114299064|LOC114303780|LOC114307624|LOC114314245|LOC114319026|LOC114323034	http://amigo.geneontology.org/amigo/term/GO:0006397
tRNA metabolic process	biological_process	GO:0006399	13	244	0.650246	0.02008	0.531076	LOC114256190|LOC114256977|LOC114264824|LOC114271447|LOC114274766|LOC114276329|LOC114282913|LOC114285167|LOC114285742|LOC114289079|LOC114292573|LOC114299327|LOC114316277	http://amigo.geneontology.org/amigo/term/GO:0006399
nucleotide metabolic process	biological_process	GO:0009117	13	264	0.600985	0.03504	0.63045	LOC114257457|LOC114261073|LOC114261918|LOC114262677|LOC114266306|LOC114269944|LOC114270740|LOC114273313|LOC114279846|LOC114288413|LOC114305844|LOC114313961|LOC114313963	http://amigo.geneontology.org/amigo/term/GO:0009117
nucleoside phosphate metabolic process	biological_process	GO:0006753	13	275	0.576945	0.04606	0.704146	LOC114257457|LOC114261073|LOC114261918|LOC114262677|LOC114266306|LOC114269944|LOC114270740|LOC114273313|LOC114279846|LOC114288413|LOC114305844|LOC114313961|LOC114313963	http://amigo.geneontology.org/amigo/term/GO:0006753
cellular carbohydrate metabolic process	biological_process	GO:0044262	12	220	0.665706	0.0212	0.531076	LOC114264188|LOC114280147|LOC114284116|LOC114287631|LOC114294846|LOC114297213|LOC114303354|LOC114312627|LOC114314039|LOC114314102|LOC114314449|LOC114323257	http://amigo.geneontology.org/amigo/term/GO:0044262
nucleotide biosynthetic process	biological_process	GO:0009165	11	144	0.932297	0.00241	0.313166	LOC114261073|LOC114262677|LOC114266306|LOC114269944|LOC114270740|LOC114273313|LOC114279846|LOC114288413|LOC114305844|LOC114313961|LOC114313963	http://amigo.geneontology.org/amigo/term/GO:0009165
nucleoside phosphate biosynthetic process	biological_process	GO:1901293	11	144	0.932297	0.00241	0.313166	LOC114261073|LOC114262677|LOC114266306|LOC114269944|LOC114270740|LOC114273313|LOC114279846|LOC114288413|LOC114305844|LOC114313961|LOC114313963	http://amigo.geneontology.org/amigo/term/GO:1901293
cytoplasmic transport	biological_process	GO:0016482	11	147	0.91327	0.00283	0.346172	LOC114256931|LOC114266339|LOC114270950|LOC114277383|LOC114277707|LOC114281562|LOC114303593|LOC114306813|LOC114315996|LOC114318322|LOC114320557	http://amigo.geneontology.org/amigo/term/GO:0016482
tRNA aminoacylation for protein translation	biological_process	GO:0006418	11	157	0.8551	0.00468	0.390947	LOC114256190|LOC114256977|LOC114264824|LOC114271447|LOC114276329|LOC114282913|LOC114285742|LOC114289079|LOC114292573|LOC114299327|LOC114316277	http://amigo.geneontology.org/amigo/term/GO:0006418
amino acid activation	biological_process	GO:0043038	11	157	0.8551	0.00468	0.390947	LOC114256190|LOC114256977|LOC114264824|LOC114271447|LOC114276329|LOC114282913|LOC114285742|LOC114289079|LOC114292573|LOC114299327|LOC114316277	http://amigo.geneontology.org/amigo/term/GO:0043038
tRNA aminoacylation	biological_process	GO:0043039	11	157	0.8551	0.00468	0.390947	LOC114256190|LOC114256977|LOC114264824|LOC114271447|LOC114276329|LOC114282913|LOC114285742|LOC114289079|LOC114292573|LOC114299327|LOC114316277	http://amigo.geneontology.org/amigo/term/GO:0043039
cellular homeostasis	biological_process	GO:0019725	11	195	0.688465	0.02147	0.531076	LOC114262346|LOC114262404|LOC114271699|LOC114275113|LOC114277661|LOC114292516|LOC114301827|LOC114306187|LOC114312129|LOC114315546|LOC114316530	http://amigo.geneontology.org/amigo/term/GO:0019725
homeostatic process	biological_process	GO:0042592	11	212	0.633258	0.03645	0.636243	LOC114262346|LOC114262404|LOC114271699|LOC114275113|LOC114277661|LOC114292516|LOC114301827|LOC114306187|LOC114312129|LOC114315546|LOC114316530	http://amigo.geneontology.org/amigo/term/GO:0042592
movement of cell or subcellular component	biological_process	GO:0006928	10	169	0.722166	0.02061	0.531076	LOC114257365|LOC114258208|LOC114261026|LOC114269086|LOC114272475|LOC114279012|LOC114285182|LOC114291143|LOC114303350|LOC114308217	http://amigo.geneontology.org/amigo/term/GO:0006928
microtubule-based movement	biological_process	GO:0007018	10	169	0.722166	0.02061	0.531076	LOC114257365|LOC114258208|LOC114261026|LOC114269086|LOC114272475|LOC114279012|LOC114285182|LOC114291143|LOC114303350|LOC114308217	http://amigo.geneontology.org/amigo/term/GO:0007018
polysaccharide metabolic process	biological_process	GO:0005976	10	193	0.632363	0.04513	0.694468	LOC114264188|LOC114284116|LOC114287631|LOC114287812|LOC114297213|LOC114312627|LOC114314039|LOC114314102|LOC114314449|LOC114323257	http://amigo.geneontology.org/amigo/term/GO:0005976
intracellular protein transport	biological_process	GO:0006886	10	196	0.622684	0.04919	0.712943	LOC114256931|LOC114258281|LOC114266339|LOC114270950|LOC114277383|LOC114285559|LOC114315996|LOC114316905|LOC114318322|LOC114320557	http://amigo.geneontology.org/amigo/term/GO:0006886
cellular glucan metabolic process	biological_process	GO:0006073	9	119	0.923038	0.00621	0.430376	LOC114264188|LOC114284116|LOC114287631|LOC114297213|LOC114312627|LOC114314039|LOC114314102|LOC114314449|LOC114323257	http://amigo.geneontology.org/amigo/term/GO:0006073
glucan metabolic process	biological_process	GO:0044042	9	120	0.915346	0.00655	0.430376	LOC114264188|LOC114284116|LOC114287631|LOC114297213|LOC114312627|LOC114314039|LOC114314102|LOC114314449|LOC114323257	http://amigo.geneontology.org/amigo/term/GO:0044042
cofactor biosynthetic process	biological_process	GO:0051188	9	129	0.851485	0.01033	0.430376	LOC114261073|LOC114262969|LOC114263854|LOC114278560|LOC114284055|LOC114290548|LOC114297157|LOC114305844|LOC114313963	http://amigo.geneontology.org/amigo/term/GO:0051188
cellular polysaccharide metabolic process	biological_process	GO:0044264	9	131	0.838485	0.01135	0.435207	LOC114264188|LOC114284116|LOC114287631|LOC114297213|LOC114312627|LOC114314039|LOC114314102|LOC114314449|LOC114323257	http://amigo.geneontology.org/amigo/term/GO:0044264
carbohydrate biosynthetic process	biological_process	GO:0016051	9	139	0.790227	0.01623	0.531076	LOC114277188|LOC114287631|LOC114297213|LOC114303354|LOC114312627|LOC114314039|LOC114314102|LOC114314449|LOC114323257	http://amigo.geneontology.org/amigo/term/GO:0016051
cell redox homeostasis	biological_process	GO:0045454	9	170	0.646127	0.04973	0.712943	LOC114262346|LOC114262404|LOC114271699|LOC114275113|LOC114277661|LOC114301827|LOC114306187|LOC114312129|LOC114315546	http://amigo.geneontology.org/amigo/term/GO:0045454
cellular carbohydrate biosynthetic process	biological_process	GO:0034637	8	122	0.800302	0.02126	0.531076	LOC114287631|LOC114297213|LOC114303354|LOC114312627|LOC114314039|LOC114314102|LOC114314449|LOC114323257	http://amigo.geneontology.org/amigo/term/GO:0034637
glucan biosynthetic process	biological_process	GO:0009250	7	70	1.22046	0.00335	0.373126	LOC114287631|LOC114297213|LOC114312627|LOC114314039|LOC114314102|LOC114314449|LOC114323257	http://amigo.geneontology.org/amigo/term/GO:0009250
polysaccharide biosynthetic process	biological_process	GO:0000271	7	82	1.04186	0.008	0.430376	LOC114287631|LOC114297213|LOC114312627|LOC114314039|LOC114314102|LOC114314449|LOC114323257	http://amigo.geneontology.org/amigo/term/GO:0000271
cellular polysaccharide biosynthetic process	biological_process	GO:0033692	7	82	1.04186	0.008	0.430376	LOC114287631|LOC114297213|LOC114312627|LOC114314039|LOC114314102|LOC114314449|LOC114323257	http://amigo.geneontology.org/amigo/term/GO:0033692
purine ribonucleotide biosynthetic process	biological_process	GO:0009152	7	83	1.0293	0.00854	0.430376	LOC114262677|LOC114269944|LOC114270740|LOC114279846|LOC114305844|LOC114313961|LOC114313963	http://amigo.geneontology.org/amigo/term/GO:0009152
ribonucleotide biosynthetic process	biological_process	GO:0009260	7	83	1.0293	0.00854	0.430376	LOC114262677|LOC114269944|LOC114270740|LOC114279846|LOC114305844|LOC114313961|LOC114313963	http://amigo.geneontology.org/amigo/term/GO:0009260
ribose phosphate biosynthetic process	biological_process	GO:0046390	7	83	1.0293	0.00854	0.430376	LOC114262677|LOC114269944|LOC114270740|LOC114279846|LOC114305844|LOC114313961|LOC114313963	http://amigo.geneontology.org/amigo/term/GO:0046390
purine nucleotide biosynthetic process	biological_process	GO:0006164	7	87	0.98198	0.01093	0.430376	LOC114262677|LOC114269944|LOC114270740|LOC114279846|LOC114305844|LOC114313961|LOC114313963	http://amigo.geneontology.org/amigo/term/GO:0006164
purine-containing compound biosynthetic process	biological_process	GO:0072522	7	95	0.899287	0.01713	0.531076	LOC114262677|LOC114269944|LOC114270740|LOC114279846|LOC114305844|LOC114313961|LOC114313963	http://amigo.geneontology.org/amigo/term/GO:0072522
cell cycle process	biological_process	GO:0022402	7	98	0.871758	0.01999	0.531076	LOC114271408|LOC114295471|LOC114295560|LOC114299009|LOC114305484|LOC114317495|LOC114317545	http://amigo.geneontology.org/amigo/term/GO:0022402
coenzyme biosynthetic process	biological_process	GO:0009108	7	99	0.862952	0.02101	0.531076	LOC114261073|LOC114262969|LOC114278560|LOC114290548|LOC114297157|LOC114305844|LOC114313963	http://amigo.geneontology.org/amigo/term/GO:0009108
nitrogen compound transport	biological_process	GO:0071705	7	107	0.798433	0.03053	0.575884	LOC114257885|LOC114277707|LOC114281832|LOC114295821|LOC114303593|LOC114305614|LOC114306813	http://amigo.geneontology.org/amigo/term/GO:0071705
establishment of protein localization to organelle	biological_process	GO:0072594	7	110	0.776657	0.03475	0.63045	LOC114256931|LOC114266339|LOC114270950|LOC114277383|LOC114315996|LOC114318322|LOC114320557	http://amigo.geneontology.org/amigo/term/GO:0072594
protein targeting	biological_process	GO:0006605	7	114	0.749406	0.04094	0.667551	LOC114256931|LOC114266339|LOC114270950|LOC114277383|LOC114315996|LOC114318322|LOC114320557	http://amigo.geneontology.org/amigo/term/GO:0006605
cell cycle	biological_process	GO:0007049	7	119	0.717918	0.04964	0.712943	LOC114271408|LOC114295471|LOC114295560|LOC114299009|LOC114305484|LOC114317495|LOC114317545	http://amigo.geneontology.org/amigo/term/GO:0007049
RNA 3'-end processing	biological_process	GO:0031123	6	29	2.52509	0.00013	0.152035	LOC114276683|LOC114288404|LOC114307624|LOC114314245|LOC114319026|LOC114323034	http://amigo.geneontology.org/amigo/term/GO:0031123
macromolecule methylation	biological_process	GO:0043414	6	66	1.10951	0.01022	0.430376	LOC114270041|LOC114294700|LOC114307025|LOC114313578|LOC114317894|LOC114323269	http://amigo.geneontology.org/amigo/term/GO:0043414
methylation	biological_process	GO:0032259	6	67	1.09295	0.01097	0.430376	LOC114270041|LOC114294700|LOC114307025|LOC114313578|LOC114317894|LOC114323269	http://amigo.geneontology.org/amigo/term/GO:0032259
response to external stimulus	biological_process	GO:0009605	6	72	1.01705	0.0153	0.526275	LOC114266410|LOC114270135|LOC114275135|LOC114295208|LOC114317288|LOC114323552	http://amigo.geneontology.org/amigo/term/GO:0009605
nucleocytoplasmic transport	biological_process	GO:0006913	5	47	1.29836	0.00978	0.430376	LOC114266339|LOC114277707|LOC114303593|LOC114306813|LOC114315996	http://amigo.geneontology.org/amigo/term/GO:0006913
nuclear transport	biological_process	GO:0051169	5	47	1.29836	0.00978	0.430376	LOC114266339|LOC114277707|LOC114303593|LOC114306813|LOC114315996	http://amigo.geneontology.org/amigo/term/GO:0051169
IMP biosynthetic process	biological_process	GO:0006188	4	26	1.87763	0.00554	0.418002	LOC114269944|LOC114270740|LOC114279846|LOC114313961	http://amigo.geneontology.org/amigo/term/GO:0006188
IMP metabolic process	biological_process	GO:0046040	4	26	1.87763	0.00554	0.418002	LOC114269944|LOC114270740|LOC114279846|LOC114313961	http://amigo.geneontology.org/amigo/term/GO:0046040
response to extracellular stimulus	biological_process	GO:0009991	4	29	1.68339	0.00824	0.430376	LOC114266410|LOC114270135|LOC114317288|LOC114323552	http://amigo.geneontology.org/amigo/term/GO:0009991
nucleobase-containing compound transport	biological_process	GO:0015931	4	32	1.52558	0.01169	0.441015	LOC114277707|LOC114303593|LOC114305614|LOC114306813	http://amigo.geneontology.org/amigo/term/GO:0015931
protein deubiquitination	biological_process	GO:0016579	4	33	1.47935	0.01301	0.475475	LOC114284794|LOC114306785|LOC114308901|LOC114320838	http://amigo.geneontology.org/amigo/term/GO:0016579
protein targeting to mitochondrion	biological_process	GO:0006626	4	37	1.31942	0.01925	0.531076	LOC114256931|LOC114270950|LOC114277383|LOC114320557	http://amigo.geneontology.org/amigo/term/GO:0006626
protein localization to mitochondrion	biological_process	GO:0070585	4	37	1.31942	0.01925	0.531076	LOC114256931|LOC114270950|LOC114277383|LOC114320557	http://amigo.geneontology.org/amigo/term/GO:0070585
establishment of protein localization to mitochondrion	biological_process	GO:0072655	4	37	1.31942	0.01925	0.531076	LOC114256931|LOC114270950|LOC114277383|LOC114320557	http://amigo.geneontology.org/amigo/term/GO:0072655
tetrapyrrole biosynthetic process	biological_process	GO:0033014	4	39	1.25176	0.02295	0.553403	LOC114263854|LOC114271119|LOC114284055|LOC114293435	http://amigo.geneontology.org/amigo/term/GO:0033014
(1->3)-beta-D-glucan metabolic process	biological_process	GO:0006074	4	42	1.16234	0.02927	0.570521	LOC114287631|LOC114297213|LOC114314039|LOC114314102	http://amigo.geneontology.org/amigo/term/GO:0006074
(1->3)-beta-D-glucan biosynthetic process	biological_process	GO:0006075	4	42	1.16234	0.02927	0.570521	LOC114287631|LOC114297213|LOC114314039|LOC114314102	http://amigo.geneontology.org/amigo/term/GO:0006075
cysteine biosynthetic process from serine	biological_process	GO:0006535	4	43	1.13531	0.03159	0.586421	LOC114282634|LOC114297841|LOC114301436|LOC114318808	http://amigo.geneontology.org/amigo/term/GO:0006535
cysteine biosynthetic process	biological_process	GO:0019344	4	43	1.13531	0.03159	0.586421	LOC114282634|LOC114297841|LOC114301436|LOC114318808	http://amigo.geneontology.org/amigo/term/GO:0019344
cysteine metabolic process	biological_process	GO:0006534	4	44	1.10951	0.03401	0.626373	LOC114282634|LOC114297841|LOC114301436|LOC114318808	http://amigo.geneontology.org/amigo/term/GO:0006534
nucleobase-containing compound catabolic process	biological_process	GO:0034655	4	46	1.06127	0.03916	0.667551	LOC114261918|LOC114280502|LOC114296245|LOC114318608	http://amigo.geneontology.org/amigo/term/GO:0034655
beta-glucan biosynthetic process	biological_process	GO:0051274	4	47	1.03869	0.04189	0.667551	LOC114287631|LOC114297213|LOC114314039|LOC114314102	http://amigo.geneontology.org/amigo/term/GO:0051274
protein modification by small protein removal	biological_process	GO:0070646	4	47	1.03869	0.04189	0.667551	LOC114284794|LOC114306785|LOC114308901|LOC114320838	http://amigo.geneontology.org/amigo/term/GO:0070646
mitochondrial transport	biological_process	GO:0006839	4	48	1.01705	0.04473	0.692871	LOC114256931|LOC114270950|LOC114277383|LOC114320557	http://amigo.geneontology.org/amigo/term/GO:0006839
mRNA polyadenylation	biological_process	GO:0006378	3	14	2.61527	0.00629	0.430376	LOC114276683|LOC114314245|LOC114323034	http://amigo.geneontology.org/amigo/term/GO:0006378
RNA polyadenylation	biological_process	GO:0043631	3	14	2.61527	0.00629	0.430376	LOC114276683|LOC114314245|LOC114323034	http://amigo.geneontology.org/amigo/term/GO:0043631
DNA modification	biological_process	GO:0006304	3	16	2.28836	0.00928	0.430376	LOC114307025|LOC114313578|LOC114317894	http://amigo.geneontology.org/amigo/term/GO:0006304
DNA alkylation	biological_process	GO:0006305	3	16	2.28836	0.00928	0.430376	LOC114307025|LOC114313578|LOC114317894	http://amigo.geneontology.org/amigo/term/GO:0006305
DNA methylation	biological_process	GO:0006306	3	16	2.28836	0.00928	0.430376	LOC114307025|LOC114313578|LOC114317894	http://amigo.geneontology.org/amigo/term/GO:0006306
RNA export from nucleus	biological_process	GO:0006405	3	16	2.28836	0.00928	0.430376	LOC114277707|LOC114303593|LOC114306813	http://amigo.geneontology.org/amigo/term/GO:0006405
interstrand cross-link repair	biological_process	GO:0036297	3	16	2.28836	0.00928	0.430376	LOC114277058|LOC114289925|LOC114290633	http://amigo.geneontology.org/amigo/term/GO:0036297
DNA methylation or demethylation	biological_process	GO:0044728	3	16	2.28836	0.00928	0.430376	LOC114307025|LOC114313578|LOC114317894	http://amigo.geneontology.org/amigo/term/GO:0044728
RNA localization	biological_process	GO:0006403	3	17	2.15376	0.01104	0.430376	LOC114277707|LOC114303593|LOC114306813	http://amigo.geneontology.org/amigo/term/GO:0006403
nucleic acid transport	biological_process	GO:0050657	3	17	2.15376	0.01104	0.430376	LOC114277707|LOC114303593|LOC114306813	http://amigo.geneontology.org/amigo/term/GO:0050657
RNA transport	biological_process	GO:0050658	3	17	2.15376	0.01104	0.430376	LOC114277707|LOC114303593|LOC114306813	http://amigo.geneontology.org/amigo/term/GO:0050658
establishment of RNA localization	biological_process	GO:0051236	3	17	2.15376	0.01104	0.430376	LOC114277707|LOC114303593|LOC114306813	http://amigo.geneontology.org/amigo/term/GO:0051236
starch metabolic process	biological_process	GO:0005982	3	18	2.0341	0.01298	0.475475	LOC114264188|LOC114312627|LOC114314449	http://amigo.geneontology.org/amigo/term/GO:0005982
double-strand break repair via homologous recombination	biological_process	GO:0000724	3	20	1.83069	0.0174	0.531076	LOC114310896|LOC114314966|LOC114322002	http://amigo.geneontology.org/amigo/term/GO:0000724
double-strand break repair	biological_process	GO:0006302	3	23	1.59191	0.02541	0.568957	LOC114310896|LOC114314966|LOC114322002	http://amigo.geneontology.org/amigo/term/GO:0006302
cellular response to extracellular stimulus	biological_process	GO:0031668	3	23	1.59191	0.02541	0.568957	LOC114266410|LOC114317288|LOC114323552	http://amigo.geneontology.org/amigo/term/GO:0031668
cellular response to external stimulus	biological_process	GO:0071496	3	23	1.59191	0.02541	0.568957	LOC114266410|LOC114317288|LOC114323552	http://amigo.geneontology.org/amigo/term/GO:0071496
recombinational repair	biological_process	GO:0000725	3	24	1.52558	0.02846	0.568957	LOC114310896|LOC114314966|LOC114322002	http://amigo.geneontology.org/amigo/term/GO:0000725
nuclear export	biological_process	GO:0051168	3	24	1.52558	0.02846	0.568957	LOC114277707|LOC114303593|LOC114306813	http://amigo.geneontology.org/amigo/term/GO:0051168
regulation of gene expression, epigenetic	biological_process	GO:0040029	3	27	1.35607	0.03869	0.667551	LOC114307025|LOC114313578|LOC114317894	http://amigo.geneontology.org/amigo/term/GO:0040029
phosphatidylethanolamine biosynthetic process	biological_process	GO:0006646	2	2	12.2046	0.00078	0.263973	LOC114258149|LOC114271531	http://amigo.geneontology.org/amigo/term/GO:0006646
phosphatidylethanolamine metabolic process	biological_process	GO:0046337	2	2	12.2046	0.00078	0.263973	LOC114258149|LOC114271531	http://amigo.geneontology.org/amigo/term/GO:0046337
UDP-N-acetylglucosamine metabolic process	biological_process	GO:0006047	2	3	8.13641	0.0023	0.313166	LOC114266306|LOC114288413	http://amigo.geneontology.org/amigo/term/GO:0006047
UDP-N-acetylglucosamine biosynthetic process	biological_process	GO:0006048	2	3	8.13641	0.0023	0.313166	LOC114266306|LOC114288413	http://amigo.geneontology.org/amigo/term/GO:0006048
amino sugar metabolic process	biological_process	GO:0006040	2	4	6.10231	0.00451	0.390947	LOC114266306|LOC114288413	http://amigo.geneontology.org/amigo/term/GO:0006040
amino sugar biosynthetic process	biological_process	GO:0046349	2	4	6.10231	0.00451	0.390947	LOC114266306|LOC114288413	http://amigo.geneontology.org/amigo/term/GO:0046349
transcription initiation from RNA polymerase III promoter	biological_process	GO:0006384	2	5	4.88185	0.00738	0.430376	LOC114257012|LOC114267438	http://amigo.geneontology.org/amigo/term/GO:0006384
cell cycle arrest	biological_process	GO:0007050	2	7	3.48703	0.01494	0.521562	LOC114305484|LOC114317495	http://amigo.geneontology.org/amigo/term/GO:0007050
carbon utilization	biological_process	GO:0015976	2	7	3.48703	0.01494	0.521562	LOC114293224|LOC114310655	http://amigo.geneontology.org/amigo/term/GO:0015976
protein neddylation	biological_process	GO:0045116	2	7	3.48703	0.01494	0.521562	LOC114261784|LOC114301479	http://amigo.geneontology.org/amigo/term/GO:0045116
Mo-molybdopterin cofactor biosynthetic process	biological_process	GO:0006777	2	8	3.05115	0.01955	0.531076	LOC114262969|LOC114297157	http://amigo.geneontology.org/amigo/term/GO:0006777
coenzyme A metabolic process	biological_process	GO:0015936	2	8	3.05115	0.01955	0.531076	LOC114305844|LOC114313963	http://amigo.geneontology.org/amigo/term/GO:0015936
coenzyme A biosynthetic process	biological_process	GO:0015937	2	8	3.05115	0.01955	0.531076	LOC114305844|LOC114313963	http://amigo.geneontology.org/amigo/term/GO:0015937
Mo-molybdopterin cofactor metabolic process	biological_process	GO:0019720	2	8	3.05115	0.01955	0.531076	LOC114262969|LOC114297157	http://amigo.geneontology.org/amigo/term/GO:0019720
molybdopterin cofactor biosynthetic process	biological_process	GO:0032324	2	8	3.05115	0.01955	0.531076	LOC114262969|LOC114297157	http://amigo.geneontology.org/amigo/term/GO:0032324
nucleoside bisphosphate biosynthetic process	biological_process	GO:0033866	2	8	3.05115	0.01955	0.531076	LOC114305844|LOC114313963	http://amigo.geneontology.org/amigo/term/GO:0033866
ribonucleoside bisphosphate biosynthetic process	biological_process	GO:0034030	2	8	3.05115	0.01955	0.531076	LOC114305844|LOC114313963	http://amigo.geneontology.org/amigo/term/GO:0034030
purine nucleoside bisphosphate biosynthetic process	biological_process	GO:0034033	2	8	3.05115	0.01955	0.531076	LOC114305844|LOC114313963	http://amigo.geneontology.org/amigo/term/GO:0034033
molybdopterin cofactor metabolic process	biological_process	GO:0043545	2	8	3.05115	0.01955	0.531076	LOC114262969|LOC114297157	http://amigo.geneontology.org/amigo/term/GO:0043545
prosthetic group metabolic process	biological_process	GO:0051189	2	8	3.05115	0.01955	0.531076	LOC114262969|LOC114297157	http://amigo.geneontology.org/amigo/term/GO:0051189
purine nucleotide salvage	biological_process	GO:0032261	2	9	2.71214	0.02468	0.568957	LOC114269944|LOC114313961	http://amigo.geneontology.org/amigo/term/GO:0032261
IMP salvage	biological_process	GO:0032264	2	9	2.71214	0.02468	0.568957	LOC114269944|LOC114313961	http://amigo.geneontology.org/amigo/term/GO:0032264
nucleotide salvage	biological_process	GO:0043173	2	10	2.44092	0.03028	0.575812	LOC114269944|LOC114313961	http://amigo.geneontology.org/amigo/term/GO:0043173
microtubule severing	biological_process	GO:0051013	2	10	2.44092	0.03028	0.575812	LOC114268986|LOC114296265	http://amigo.geneontology.org/amigo/term/GO:0051013
regulation of DNA metabolic process	biological_process	GO:0051052	2	10	2.44092	0.03028	0.575812	LOC114302295|LOC114307025	http://amigo.geneontology.org/amigo/term/GO:0051052
phenylalanyl-tRNA aminoacylation	biological_process	GO:0006432	2	11	2.21902	0.03634	0.636243	LOC114271447|LOC114285742	http://amigo.geneontology.org/amigo/term/GO:0006432
response to fungus	biological_process	GO:0009620	2	11	2.21902	0.03634	0.636243	LOC114275135|LOC114295208	http://amigo.geneontology.org/amigo/term/GO:0009620
defense response to fungus	biological_process	GO:0050832	2	11	2.21902	0.03634	0.636243	LOC114275135|LOC114295208	http://amigo.geneontology.org/amigo/term/GO:0050832
rRNA modification	biological_process	GO:0000154	2	12	2.0341	0.04281	0.667551	LOC114270041|LOC114294700	http://amigo.geneontology.org/amigo/term/GO:0000154
glycogen metabolic process	biological_process	GO:0005977	2	12	2.0341	0.04281	0.667551	LOC114284116|LOC114323257	http://amigo.geneontology.org/amigo/term/GO:0005977
energy reserve metabolic process	biological_process	GO:0006112	2	12	2.0341	0.04281	0.667551	LOC114284116|LOC114323257	http://amigo.geneontology.org/amigo/term/GO:0006112
mRNA export from nucleus	biological_process	GO:0006406	2	12	2.0341	0.04281	0.667551	LOC114303593|LOC114306813	http://amigo.geneontology.org/amigo/term/GO:0006406
rRNA methylation	biological_process	GO:0031167	2	12	2.0341	0.04281	0.667551	LOC114270041|LOC114294700	http://amigo.geneontology.org/amigo/term/GO:0031167
purine-containing compound salvage	biological_process	GO:0043101	2	12	2.0341	0.04281	0.667551	LOC114269944|LOC114313961	http://amigo.geneontology.org/amigo/term/GO:0043101
mRNA transport	biological_process	GO:0051028	2	12	2.0341	0.04281	0.667551	LOC114303593|LOC114306813	http://amigo.geneontology.org/amigo/term/GO:0051028
mRNA-containing ribonucleoprotein complex export from nucleus	biological_process	GO:0071427	2	12	2.0341	0.04281	0.667551	LOC114303593|LOC114306813	http://amigo.geneontology.org/amigo/term/GO:0071427
organelle	cellular_component	GO:0043226	228	6526	0.509574	0.00014	0.00462824	LOC114255792|LOC114255793|LOC114256042|LOC114256225|LOC114256327|LOC114256387|LOC114256474|LOC114256656|LOC114256667|LOC114256931|LOC114257012|LOC114257085|LOC114257423|LOC114257482|LOC114258011|LOC114258109|LOC114258400|LOC114258507|LOC114258583|LOC114258817|LOC114259827|LOC114259896|LOC114260587|LOC114261026|LOC114261114|LOC114261531|LOC114261687|LOC114261735|LOC114262310|LOC114262523|LOC114262…	http://amigo.geneontology.org/amigo/term/GO:0043226
intracellular organelle	cellular_component	GO:0043229	227	6522	0.507651	0.00019	0.00593222	LOC114255792|LOC114255793|LOC114256042|LOC114256225|LOC114256327|LOC114256387|LOC114256474|LOC114256656|LOC114256667|LOC114256931|LOC114257012|LOC114257085|LOC114257423|LOC114257482|LOC114258011|LOC114258109|LOC114258400|LOC114258507|LOC114258583|LOC114258817|LOC114259827|LOC114259896|LOC114260587|LOC114261026|LOC114261114|LOC114261531|LOC114261687|LOC114261735|LOC114262310|LOC114262523|LOC114262…	http://amigo.geneontology.org/amigo/term/GO:0043229
cytoplasm	cellular_component	GO:0005737	117	3087	0.552801	0.00072	0.020232	LOC114255793|LOC114256190|LOC114256931|LOC114256977|LOC114257457|LOC114257482|LOC114257634|LOC114257675|LOC114258109|LOC114258294|LOC114258400|LOC114258606|LOC114258817|LOC114259058|LOC114260587|LOC114260842|LOC114261687|LOC114262310|LOC114262677|LOC114262741|LOC114262899|LOC114264047|LOC114265768|LOC114265895|LOC114266306|LOC114266869|LOC114267057|LOC114267697|LOC114268181|LOC114268467|LOC114268…	http://amigo.geneontology.org/amigo/term/GO:0005737
cytoplasmic part	cellular_component	GO:0044444	79	2301	0.500761	0.04999	0.382499	LOC114255793|LOC114256931|LOC114257457|LOC114257482|LOC114258109|LOC114258294|LOC114258400|LOC114258817|LOC114260587|LOC114261687|LOC114262310|LOC114262677|LOC114262741|LOC114262899|LOC114264047|LOC114265768|LOC114265895|LOC114266306|LOC114266869|LOC114267057|LOC114267697|LOC114268467|LOC114268546|LOC114270799|LOC114271485|LOC114271949|LOC114273425|LOC114274209|LOC114274264|LOC114276968|LOC114277…	http://amigo.geneontology.org/amigo/term/GO:0044444
organelle part	cellular_component	GO:0044422	77	2179	0.515411	0.0304	0.299733	LOC114255793|LOC114256327|LOC114256474|LOC114256667|LOC114256931|LOC114257012|LOC114257482|LOC114258400|LOC114258583|LOC114261026|LOC114261735|LOC114262608|LOC114263355|LOC114264047|LOC114265028|LOC114265376|LOC114267129|LOC114267438|LOC114267697|LOC114268467|LOC114268647|LOC114269044|LOC114269466|LOC114272475|LOC114273425|LOC114276683|LOC114276968|LOC114277383|LOC114278552|LOC114278560|LOC114278…	http://amigo.geneontology.org/amigo/term/GO:0044422
intracellular organelle part	cellular_component	GO:0044446	76	2178	0.508951	0.04005	0.351689	LOC114255793|LOC114256327|LOC114256474|LOC114256667|LOC114256931|LOC114257012|LOC114257482|LOC114258400|LOC114258583|LOC114261026|LOC114261735|LOC114262608|LOC114263355|LOC114264047|LOC114265028|LOC114265376|LOC114267129|LOC114267438|LOC114267697|LOC114268467|LOC114268647|LOC114269044|LOC114269466|LOC114272475|LOC114273425|LOC114276683|LOC114276968|LOC114277383|LOC114278552|LOC114278560|LOC114278…	http://amigo.geneontology.org/amigo/term/GO:0044446
nuclear part	cellular_component	GO:0044428	50	1337	0.545454	0.03234	0.313363	LOC114256327|LOC114256474|LOC114256667|LOC114257012|LOC114261735|LOC114262608|LOC114263355|LOC114265028|LOC114265376|LOC114267129|LOC114267438|LOC114268647|LOC114269044|LOC114269466|LOC114276683|LOC114278705|LOC114279225|LOC114280376|LOC114281573|LOC114282192|LOC114283133|LOC114283693|LOC114286341|LOC114286999|LOC114288404|LOC114289500|LOC114290633|LOC114291120|LOC114294494|LOC114294610|LOC114299…	http://amigo.geneontology.org/amigo/term/GO:0044428
catalytic complex	cellular_component	GO:1902494	25	396	0.920799	0.00021	0.00621158	LOC114257012|LOC114260716|LOC114261315|LOC114263355|LOC114265376|LOC114269491|LOC114270406|LOC114271233|LOC114282192|LOC114289500|LOC114290168|LOC114292006|LOC114294611|LOC114297213|LOC114305008|LOC114310023|LOC114310357|LOC114313006|LOC114316050|LOC114316260|LOC114316831|LOC114319093|LOC114321605|LOC114321854|LOC114323752	http://amigo.geneontology.org/amigo/term/GO:1902494
mitochondrion	cellular_component	GO:0005739	20	395	0.738504	0.01041	0.162512	LOC114256931|LOC114257482|LOC114260587|LOC114261687|LOC114265895|LOC114266869|LOC114267057|LOC114270799|LOC114276968|LOC114277383|LOC114278560|LOC114288195|LOC114290834|LOC114290835|LOC114302147|LOC114317106|LOC114320239|LOC114320557|LOC114320893|LOC114322928	http://amigo.geneontology.org/amigo/term/GO:0005739
transferase complex	cellular_component	GO:1990234	17	268	0.925197	0.00196	0.0470675	LOC114257012|LOC114261315|LOC114263355|LOC114265376|LOC114269491|LOC114270406|LOC114282192|LOC114289500|LOC114290168|LOC114294611|LOC114297213|LOC114310023|LOC114310357|LOC114316050|LOC114316260|LOC114321854|LOC114323752	http://amigo.geneontology.org/amigo/term/GO:1990234
cytosol	cellular_component	GO:0005829	17	312	0.79472	0.0089	0.147112	LOC114257457|LOC114258294|LOC114262899|LOC114266306|LOC114274264|LOC114282880|LOC114285792|LOC114294223|LOC114303105|LOC114303107|LOC114307799|LOC114308004|LOC114310941|LOC114312853|LOC114313963|LOC114319767|LOC114323276	http://amigo.geneontology.org/amigo/term/GO:0005829
transferase complex, transferring phosphorus-containing groups	cellular_component	GO:0061695	9	118	1.11245	0.0069	0.130946	LOC114257012|LOC114263355|LOC114265376|LOC114282192|LOC114290168|LOC114310023|LOC114310357|LOC114316050|LOC114323752	http://amigo.geneontology.org/amigo/term/GO:0061695
mediator complex	cellular_component	GO:0016592	7	40	2.55245	0.00013	0.00456625	LOC114265028|LOC114278705|LOC114286999|LOC114291120|LOC114294610|LOC114303048|LOC114308707	http://amigo.geneontology.org/amigo/term/GO:0016592
nucleolus	cellular_component	GO:0005730	7	77	1.32595	0.00652	0.130866	LOC114256667|LOC114281573|LOC114286341|LOC114294494|LOC114303049|LOC114306375|LOC114309518	http://amigo.geneontology.org/amigo/term/GO:0005730
nuclear DNA-directed RNA polymerase complex	cellular_component	GO:0055029	7	78	1.30895	0.00699	0.130946	LOC114257012|LOC114263355|LOC114265376|LOC114282192|LOC114310023|LOC114316050|LOC114323752	http://amigo.geneontology.org/amigo/term/GO:0055029
nuclear chromosome	cellular_component	GO:0000228	7	80	1.27623	0.008	0.14033	LOC114256327|LOC114269044|LOC114283133|LOC114305008|LOC114310357|LOC114313006|LOC114316831	http://amigo.geneontology.org/amigo/term/GO:0000228
chromosomal part	cellular_component	GO:0044427	7	84	1.21545	0.01035	0.162512	LOC114269044|LOC114283133|LOC114299009|LOC114305008|LOC114310357|LOC114313006|LOC114316831	http://amigo.geneontology.org/amigo/term/GO:0044427
DNA-directed RNA polymerase complex	cellular_component	GO:0000428	7	89	1.14717	0.01396	0.201167	LOC114257012|LOC114263355|LOC114265376|LOC114282192|LOC114310023|LOC114316050|LOC114323752	http://amigo.geneontology.org/amigo/term/GO:0000428
RNA polymerase complex	cellular_component	GO:0030880	7	92	1.10976	0.0165	0.220786	LOC114257012|LOC114263355|LOC114265376|LOC114282192|LOC114310023|LOC114316050|LOC114323752	http://amigo.geneontology.org/amigo/term/GO:0030880
proteasome complex	cellular_component	GO:0000502	6	55	1.59114	0.00475	0.102673	LOC114273288|LOC114281466|LOC114286991|LOC114294429|LOC114307358|LOC114312025	http://amigo.geneontology.org/amigo/term/GO:0000502
nuclear chromosome part	cellular_component	GO:0044454	6	66	1.32595	0.01146	0.169487	LOC114269044|LOC114283133|LOC114305008|LOC114310357|LOC114313006|LOC114316831	http://amigo.geneontology.org/amigo/term/GO:0044454
proteasome regulatory particle	cellular_component	GO:0005838	5	32	2.27898	0.00201	0.0470675	LOC114281466|LOC114286991|LOC114294429|LOC114307358|LOC114312025	http://amigo.geneontology.org/amigo/term/GO:0005838
proteasome accessory complex	cellular_component	GO:0022624	5	32	2.27898	0.00201	0.0470675	LOC114281466|LOC114286991|LOC114294429|LOC114307358|LOC114312025	http://amigo.geneontology.org/amigo/term/GO:0022624
DNA-directed RNA polymerase II, holoenzyme	cellular_component	GO:0016591	5	60	1.21545	0.02849	0.292853	LOC114263355|LOC114282192|LOC114310023|LOC114316050|LOC114323752	http://amigo.geneontology.org/amigo/term/GO:0016591
mRNA cleavage factor complex	cellular_component	GO:0005849	4	19	3.07062	0.00184	0.0470675	LOC114276683|LOC114288404|LOC114307624|LOC114319026	http://amigo.geneontology.org/amigo/term/GO:0005849
DNA repair complex	cellular_component	GO:1990391	4	37	1.57681	0.02086	0.272635	LOC114266759|LOC114308655|LOC114310357|LOC114312607	http://amigo.geneontology.org/amigo/term/GO:1990391
proteasome regulatory particle, base subcomplex	cellular_component	GO:0008540	3	13	3.36587	0.0054	0.1124	LOC114286991|LOC114294429|LOC114307358	http://amigo.geneontology.org/amigo/term/GO:0008540
protein serine/threonine phosphatase complex	cellular_component	GO:0008287	3	15	2.91709	0.00824	0.14033	LOC114260716|LOC114271233|LOC114292006	http://amigo.geneontology.org/amigo/term/GO:0008287
phosphatase complex	cellular_component	GO:1903293	3	15	2.91709	0.00824	0.14033	LOC114260716|LOC114271233|LOC114292006	http://amigo.geneontology.org/amigo/term/GO:1903293
mismatch repair complex	cellular_component	GO:0032300	3	22	1.98893	0.02404	0.292853	LOC114266759|LOC114308655|LOC114312607	http://amigo.geneontology.org/amigo/term/GO:0032300
vesicle membrane	cellular_component	GO:0012506	3	24	1.82318	0.0303	0.299733	LOC114264047|LOC114280791|LOC114319900	http://amigo.geneontology.org/amigo/term/GO:0012506
Ino80 complex	cellular_component	GO:0031011	3	25	1.75025	0.03372	0.315844	LOC114305008|LOC114313006|LOC114316831	http://amigo.geneontology.org/amigo/term/GO:0031011
DNA helicase complex	cellular_component	GO:0033202	3	25	1.75025	0.03372	0.315844	LOC114305008|LOC114313006|LOC114316831	http://amigo.geneontology.org/amigo/term/GO:0033202
nuclear chromatin	cellular_component	GO:0000790	3	26	1.68294	0.03733	0.338378	LOC114305008|LOC114313006|LOC114316831	http://amigo.geneontology.org/amigo/term/GO:0000790
INO80-type complex	cellular_component	GO:0097346	3	26	1.68294	0.03733	0.338378	LOC114305008|LOC114313006|LOC114316831	http://amigo.geneontology.org/amigo/term/GO:0097346
AP-3 adaptor complex	cellular_component	GO:0030123	2	4	7.29273	0.00473	0.102673	LOC114271485|LOC114285744	http://amigo.geneontology.org/amigo/term/GO:0030123
plasma membrane protein complex	cellular_component	GO:0098797	2	6	4.86182	0.01139	0.169487	LOC114297213|LOC114321605	http://amigo.geneontology.org/amigo/term/GO:0098797
plastoglobule	cellular_component	GO:0010287	2	7	4.16727	0.01564	0.214382	LOC114268467|LOC114299251	http://amigo.geneontology.org/amigo/term/GO:0010287
nuclear pore cytoplasmic filaments	cellular_component	GO:0044614	2	7	4.16727	0.01564	0.214382	LOC114267129|LOC114268647	http://amigo.geneontology.org/amigo/term/GO:0044614
protein phosphatase type 2A complex	cellular_component	GO:0000159	2	11	2.6519	0.03799	0.338895	LOC114260716|LOC114271233	http://amigo.geneontology.org/amigo/term/GO:0000159
RNA polymerase III transcription factor complex	cellular_component	GO:0090576	2	12	2.43091	0.04474	0.382499	LOC114267438|LOC114312774	http://amigo.geneontology.org/amigo/term/GO:0090576
RNA binding	molecular_function	GO:0003723	42	995	0.95036	0.00252	0.244662	LOC114256042|LOC114256319|LOC114256818|LOC114264726|LOC114266625|LOC114266895|LOC114267438|LOC114270281|LOC114277098|LOC114277743|LOC114278644|LOC114280641|LOC114283531|LOC114286565|LOC114287001|LOC114287374|LOC114289284|LOC114289352|LOC114289551|LOC114289836|LOC114290658|LOC114297329|LOC114298317|LOC114299064|LOC114299377|LOC114301895|LOC114302531|LOC114306375|LOC114308168|LOC114313053|LOC114313…	http://amigo.geneontology.org/amigo/term/GO:0003723
methyltransferase activity	molecular_function	GO:0008168	21	399	1.18497	0.0027	0.244662	LOC114259058|LOC114263843|LOC114268060|LOC114281953|LOC114283439|LOC114288239|LOC114293322|LOC114294700|LOC114296889|LOC114297843|LOC114302063|LOC114306634|LOC114310629|LOC114311226|LOC114312105|LOC114313578|LOC114315498|LOC114317894|LOC114318153|LOC114318708|LOC114323269	http://amigo.geneontology.org/amigo/term/GO:0008168
transferase activity, transferring one-carbon groups	molecular_function	GO:0016741	21	409	1.156	0.0036	0.26505	LOC114259058|LOC114263843|LOC114268060|LOC114281953|LOC114283439|LOC114288239|LOC114293322|LOC114294700|LOC114296889|LOC114297843|LOC114302063|LOC114306634|LOC114310629|LOC114311226|LOC114312105|LOC114313578|LOC114315498|LOC114317894|LOC114318153|LOC114318708|LOC114323269	http://amigo.geneontology.org/amigo/term/GO:0016741
serine-type peptidase activity	molecular_function	GO:0008236	16	375	0.960618	0.04653	0.576893	LOC114256689|LOC114261916|LOC114262741|LOC114264260|LOC114277669|LOC114279406|LOC114286779|LOC114287726|LOC114288823|LOC114295293|LOC114295716|LOC114300669|LOC114314487|LOC114315410|LOC114316149|LOC114318324	http://amigo.geneontology.org/amigo/term/GO:0008236
serine hydrolase activity	molecular_function	GO:0017171	16	375	0.960618	0.04653	0.576893	LOC114256689|LOC114261916|LOC114262741|LOC114264260|LOC114277669|LOC114279406|LOC114286779|LOC114287726|LOC114288823|LOC114295293|LOC114295716|LOC114300669|LOC114314487|LOC114315410|LOC114316149|LOC114318324	http://amigo.geneontology.org/amigo/term/GO:0017171
UDP-glycosyltransferase activity	molecular_function	GO:0008194	14	297	1.06129	0.03002	0.557476	LOC114270794|LOC114273425|LOC114280147|LOC114287631|LOC114290190|LOC114294846|LOC114297213|LOC114297999|LOC114312611|LOC114312627|LOC114314039|LOC114314102|LOC114314279|LOC114314449	http://amigo.geneontology.org/amigo/term/GO:0008194
ubiquitin-protein transferase activity	molecular_function	GO:0004842	12	219	1.23367	0.0154	0.490303	LOC114265534|LOC114277058|LOC114277105|LOC114282048|LOC114284071|LOC114288717|LOC114289569|LOC114290633|LOC114291011|LOC114291848|LOC114306678|LOC114313589	http://amigo.geneontology.org/amigo/term/GO:0004842
ubiquitin-like protein transferase activity	molecular_function	GO:0019787	12	219	1.23367	0.0154	0.490303	LOC114265534|LOC114277058|LOC114277105|LOC114282048|LOC114284071|LOC114288717|LOC114289569|LOC114290633|LOC114291011|LOC114291848|LOC114306678|LOC114313589	http://amigo.geneontology.org/amigo/term/GO:0019787
enzyme regulator activity	molecular_function	GO:0030234	12	252	1.07212	0.03977	0.576893	LOC114260716|LOC114264265|LOC114265969|LOC114271233|LOC114274207|LOC114286271|LOC114286991|LOC114292006|LOC114292063|LOC114294429|LOC114305484|LOC114307358	http://amigo.geneontology.org/amigo/term/GO:0030234
ligase activity	molecular_function	GO:0016874	11	212	1.1682	0.02821	0.557476	LOC114260205|LOC114261784|LOC114279846|LOC114296732|LOC114296961|LOC114301479|LOC114304702|LOC114307942|LOC114315283|LOC114323653|LOC114324090	http://amigo.geneontology.org/amigo/term/GO:0016874
metal ion transmembrane transporter activity	molecular_function	GO:0046873	11	212	1.1682	0.02821	0.557476	LOC114259645|LOC114274649|LOC114277516|LOC114280602|LOC114282616|LOC114283007|LOC114284244|LOC114292904|LOC114303887|LOC114306907|LOC114309607	http://amigo.geneontology.org/amigo/term/GO:0046873
lyase activity	molecular_function	GO:0016829	11	220	1.12572	0.03552	0.56544	LOC114258817|LOC114261300|LOC114271119|LOC114282917|LOC114289976|LOC114290548|LOC114292998|LOC114301436|LOC114302473|LOC114308525|LOC114318808	http://amigo.geneontology.org/amigo/term/GO:0016829
serine-type carboxypeptidase activity	molecular_function	GO:0004185	9	134	1.51217	0.01015	0.44004	LOC114256689|LOC114261916|LOC114262741|LOC114277669|LOC114286779|LOC114287726|LOC114295716|LOC114300669|LOC114314487	http://amigo.geneontology.org/amigo/term/GO:0004185
serine-type exopeptidase activity	molecular_function	GO:0070008	9	134	1.51217	0.01015	0.44004	LOC114256689|LOC114261916|LOC114262741|LOC114277669|LOC114286779|LOC114287726|LOC114295716|LOC114300669|LOC114314487	http://amigo.geneontology.org/amigo/term/GO:0070008
carboxypeptidase activity	molecular_function	GO:0004180	9	135	1.50097	0.01062	0.44004	LOC114256689|LOC114261916|LOC114262741|LOC114277669|LOC114286779|LOC114287726|LOC114295716|LOC114300669|LOC114314487	http://amigo.geneontology.org/amigo/term/GO:0004180
exopeptidase activity	molecular_function	GO:0008238	9	153	1.32438	0.02233	0.557476	LOC114256689|LOC114261916|LOC114262741|LOC114277669|LOC114286779|LOC114287726|LOC114295716|LOC114300669|LOC114314487	http://amigo.geneontology.org/amigo/term/GO:0008238
S-adenosylmethionine-dependent methyltransferase activity	molecular_function	GO:0008757	8	86	2.09437	0.00215	0.230245	LOC114281953|LOC114283439|LOC114293322|LOC114294700|LOC114302063|LOC114312105|LOC114318708|LOC114323269	http://amigo.geneontology.org/amigo/term/GO:0008757
UDP-glucosyltransferase activity	molecular_function	GO:0035251	8	140	1.28654	0.03506	0.56544	LOC114280147|LOC114287631|LOC114294846|LOC114297213|LOC114312627|LOC114314039|LOC114314102|LOC114314449	http://amigo.geneontology.org/amigo/term/GO:0035251
glucosyltransferase activity	molecular_function	GO:0046527	8	147	1.22528	0.04466	0.576893	LOC114280147|LOC114287631|LOC114294846|LOC114297213|LOC114312627|LOC114314039|LOC114314102|LOC114314449	http://amigo.geneontology.org/amigo/term/GO:0046527
hydrolase activity, acting on carbon-nitrogen (but not peptide) bonds	molecular_function	GO:0016810	7	99	1.59193	0.01714	0.51832	LOC114256267|LOC114267811|LOC114269944|LOC114302268|LOC114309210|LOC114311679|LOC114313961	http://amigo.geneontology.org/amigo/term/GO:0016810
nucleobase-containing compound transmembrane transporter activity	molecular_function	GO:0015932	6	48	2.81431	0.0017	0.230245	LOC114260764|LOC114273587|LOC114293697|LOC114305614|LOC114308012|LOC114317559	http://amigo.geneontology.org/amigo/term/GO:0015932
carbohydrate derivative transporter activity	molecular_function	GO:1901505	6	48	2.81431	0.0017	0.230245	LOC114260764|LOC114273587|LOC114293697|LOC114305614|LOC114308012|LOC114317559	http://amigo.geneontology.org/amigo/term/GO:1901505
protein methyltransferase activity	molecular_function	GO:0008276	6	54	2.50161	0.00313	0.245809	LOC114281953|LOC114283439|LOC114293322|LOC114302063|LOC114312105|LOC114323269	http://amigo.geneontology.org/amigo/term/GO:0008276
potassium ion transmembrane transporter activity	molecular_function	GO:0015079	6	96	1.40716	0.04432	0.576893	LOC114259645|LOC114274649|LOC114280602|LOC114283007|LOC114306907|LOC114309607	http://amigo.geneontology.org/amigo/term/GO:0015079
transferase activity, transferring pentosyl groups	molecular_function	GO:0016763	5	46	2.44723	0.00753	0.44004	LOC114261073|LOC114283651|LOC114285167|LOC114303041|LOC114310985	http://amigo.geneontology.org/amigo/term/GO:0016763
transcription cofactor activity	molecular_function	GO:0003712	5	65	1.73188	0.03009	0.557476	LOC114262897|LOC114265028|LOC114303048|LOC114308707|LOC114317625	http://amigo.geneontology.org/amigo/term/GO:0003712
transcription factor activity, protein binding	molecular_function	GO:0000988	5	66	1.70564	0.03186	0.557476	LOC114262897|LOC114265028|LOC114303048|LOC114308707|LOC114317625	http://amigo.geneontology.org/amigo/term/GO:0000988
transcription factor activity, transcription factor binding	molecular_function	GO:0000989	5	66	1.70564	0.03186	0.557476	LOC114262897|LOC114265028|LOC114303048|LOC114308707|LOC114317625	http://amigo.geneontology.org/amigo/term/GO:0000989
carbon-oxygen lyase activity	molecular_function	GO:0016835	5	73	1.54209	0.04611	0.576893	LOC114271119|LOC114290548|LOC114301436|LOC114302473|LOC114318808	http://amigo.geneontology.org/amigo/term/GO:0016835
ubiquitin conjugating enzyme activity	molecular_function	GO:0061631	4	14	6.43271	0.00041	0.096596	LOC114277105|LOC114282048|LOC114284071|LOC114313589	http://amigo.geneontology.org/amigo/term/GO:0061631
ubiquitin-like protein conjugating enzyme activity	molecular_function	GO:0061650	4	14	6.43271	0.00041	0.096596	LOC114277105|LOC114282048|LOC114284071|LOC114313589	http://amigo.geneontology.org/amigo/term/GO:0061650
histone methyltransferase activity	molecular_function	GO:0042054	4	23	3.91556	0.00301	0.245809	LOC114281953|LOC114293322|LOC114302063|LOC114312105	http://amigo.geneontology.org/amigo/term/GO:0042054
lysine N-methyltransferase activity	molecular_function	GO:0016278	4	33	2.72903	0.01128	0.44004	LOC114283439|LOC114293322|LOC114312105|LOC114323269	http://amigo.geneontology.org/amigo/term/GO:0016278
protein-lysine N-methyltransferase activity	molecular_function	GO:0016279	4	33	2.72903	0.01128	0.44004	LOC114283439|LOC114293322|LOC114312105|LOC114323269	http://amigo.geneontology.org/amigo/term/GO:0016279
ligase activity, forming carbon-nitrogen bonds	molecular_function	GO:0016879	4	34	2.64876	0.01252	0.460892	LOC114279846|LOC114296732|LOC114304702|LOC114315283	http://amigo.geneontology.org/amigo/term/GO:0016879
1,3-beta-D-glucan synthase activity	molecular_function	GO:0003843	4	42	2.14424	0.02558	0.557476	LOC114287631|LOC114297213|LOC114314039|LOC114314102	http://amigo.geneontology.org/amigo/term/GO:0003843
thiolester hydrolase activity	molecular_function	GO:0016790	4	43	2.09437	0.02763	0.557476	LOC114258911|LOC114306644|LOC114308771|LOC114323885	http://amigo.geneontology.org/amigo/term/GO:0016790
protein transporter activity	molecular_function	GO:0008565	4	44	2.04677	0.02977	0.557476	LOC114266339|LOC114271485|LOC114285744|LOC114304834	http://amigo.geneontology.org/amigo/term/GO:0008565
carboxy-lyase activity	molecular_function	GO:0016831	4	44	2.04677	0.02977	0.557476	LOC114258817|LOC114261300|LOC114292998|LOC114308525	http://amigo.geneontology.org/amigo/term/GO:0016831
nucleotide-sugar transmembrane transporter activity	molecular_function	GO:0005338	3	14	4.82453	0.00559	0.387354	LOC114260764|LOC114305614|LOC114317559	http://amigo.geneontology.org/amigo/term/GO:0005338
nucleotide transmembrane transporter activity	molecular_function	GO:0015215	3	16	4.22147	0.00827	0.44004	LOC114260764|LOC114305614|LOC114317559	http://amigo.geneontology.org/amigo/term/GO:0015215
organophosphate ester transmembrane transporter activity	molecular_function	GO:0015605	3	16	4.22147	0.00827	0.44004	LOC114260764|LOC114305614|LOC114317559	http://amigo.geneontology.org/amigo/term/GO:0015605
phosphoenolpyruvate carboxykinase activity	molecular_function	GO:0004611	3	18	3.75241	0.01158	0.44004	LOC114261300|LOC114292998|LOC114308525	http://amigo.geneontology.org/amigo/term/GO:0004611
phosphoenolpyruvate carboxylase activity	molecular_function	GO:0008964	3	18	3.75241	0.01158	0.44004	LOC114261300|LOC114292998|LOC114308525	http://amigo.geneontology.org/amigo/term/GO:0008964
3-hydroxyisobutyryl-CoA hydrolase activity	molecular_function	GO:0003860	3	19	3.55492	0.01348	0.463459	LOC114258911|LOC114306644|LOC114308771	http://amigo.geneontology.org/amigo/term/GO:0003860
ubiquitin-specific protease activity	molecular_function	GO:0004843	3	26	2.59783	0.03151	0.557476	LOC114284794|LOC114306785|LOC114308901	http://amigo.geneontology.org/amigo/term/GO:0004843
ubiquitin-like protein-specific protease activity	molecular_function	GO:0019783	3	26	2.59783	0.03151	0.557476	LOC114284794|LOC114306785|LOC114308901	http://amigo.geneontology.org/amigo/term/GO:0019783
CoA hydrolase activity	molecular_function	GO:0016289	3	27	2.50161	0.03477	0.56544	LOC114258911|LOC114306644|LOC114308771	http://amigo.geneontology.org/amigo/term/GO:0016289
histone-arginine N-methyltransferase activity	molecular_function	GO:0008469	2	2	22.5145	0.00072	0.14136	LOC114281953|LOC114302063	http://amigo.geneontology.org/amigo/term/GO:0008469
arginine N-methyltransferase activity	molecular_function	GO:0016273	2	3	15.0097	0.00211	0.230245	LOC114281953|LOC114302063	http://amigo.geneontology.org/amigo/term/GO:0016273
protein-arginine N-methyltransferase activity	molecular_function	GO:0016274	2	3	15.0097	0.00211	0.230245	LOC114281953|LOC114302063	http://amigo.geneontology.org/amigo/term/GO:0016274
double-stranded RNA binding	molecular_function	GO:0003725	2	6	7.50483	0.01001	0.44004	LOC114256319|LOC114308168	http://amigo.geneontology.org/amigo/term/GO:0003725
AMP deaminase activity	molecular_function	GO:0003876	2	6	7.50483	0.01001	0.44004	LOC114269944|LOC114313961	http://amigo.geneontology.org/amigo/term/GO:0003876
NEDD8 activating enzyme activity	molecular_function	GO:0019781	2	6	7.50483	0.01001	0.44004	LOC114261784|LOC114301479	http://amigo.geneontology.org/amigo/term/GO:0019781
adenosine-phosphate deaminase activity	molecular_function	GO:0047623	2	6	7.50483	0.01001	0.44004	LOC114269944|LOC114313961	http://amigo.geneontology.org/amigo/term/GO:0047623
protein phosphatase inhibitor activity	molecular_function	GO:0004864	2	7	6.43271	0.01377	0.463459	LOC114264265|LOC114265969	http://amigo.geneontology.org/amigo/term/GO:0004864
phosphatase inhibitor activity	molecular_function	GO:0019212	2	7	6.43271	0.01377	0.463459	LOC114264265|LOC114265969	http://amigo.geneontology.org/amigo/term/GO:0019212
protein tyrosine/serine/threonine phosphatase activity	molecular_function	GO:0008138	2	8	5.62862	0.01804	0.51832	LOC114264188|LOC114295005	http://amigo.geneontology.org/amigo/term/GO:0008138
RNA stem-loop binding	molecular_function	GO:0035613	2	8	5.62862	0.01804	0.51832	LOC114264726|LOC114299064	http://amigo.geneontology.org/amigo/term/GO:0035613
snRNA stem-loop binding	molecular_function	GO:0035614	2	8	5.62862	0.01804	0.51832	LOC114264726|LOC114299064	http://amigo.geneontology.org/amigo/term/GO:0035614
mannosyl-oligosaccharide glucosidase activity	molecular_function	GO:0004573	2	10	4.5029	0.02798	0.557476	LOC114305287|LOC114310315	http://amigo.geneontology.org/amigo/term/GO:0004573
pyrimidine nucleotide-sugar transmembrane transporter activity	molecular_function	GO:0015165	2	11	4.09354	0.0336	0.557476	LOC114260764|LOC114317559	http://amigo.geneontology.org/amigo/term/GO:0015165
hydrolase activity, acting on carbon-nitrogen (but not peptide) bonds, in cyclic amidines	molecular_function	GO:0016814	2	11	4.09354	0.0336	0.557476	LOC114269944|LOC114313961	http://amigo.geneontology.org/amigo/term/GO:0016814
snRNA binding	molecular_function	GO:0017069	2	11	4.09354	0.0336	0.557476	LOC114264726|LOC114299064	http://amigo.geneontology.org/amigo/term/GO:0017069
deaminase activity	molecular_function	GO:0019239	2	11	4.09354	0.0336	0.557476	LOC114269944|LOC114313961	http://amigo.geneontology.org/amigo/term/GO:0019239
protein binding, bridging	molecular_function	GO:0030674	2	11	4.09354	0.0336	0.557476	LOC114260872|LOC114308689	http://amigo.geneontology.org/amigo/term/GO:0030674
binding, bridging	molecular_function	GO:0060090	2	11	4.09354	0.0336	0.557476	LOC114260872|LOC114308689	http://amigo.geneontology.org/amigo/term/GO:0060090
hexokinase activity	molecular_function	GO:0004396	2	13	3.46377	0.04601	0.576893	LOC114299038|LOC114309554	http://amigo.geneontology.org/amigo/term/GO:0004396
fructokinase activity	molecular_function	GO:0008865	2	13	3.46377	0.04601	0.576893	LOC114299038|LOC114309554	http://amigo.geneontology.org/amigo/term/GO:0008865
sucrose synthase activity	molecular_function	GO:0016157	2	13	3.46377	0.04601	0.576893	LOC114280147|LOC114294846	http://amigo.geneontology.org/amigo/term/GO:0016157
