# Supplementary material for: Transcriptomic and Metabolomic Analysis Reveal Possible Molecular Mechanisms Regulating Tea Plant Growth Elicited by Chitosan Oligosaccharide
Source: Int J Mol Sci. 2022 May 13;23(10):5469. doi: 10.3390/ijms23105469 (PMC9141372; doi:10.3390/ijms23105469)
Supplement: Supplementary file 1 [file ijms-23-05469-s001.zip › Table S3 KEGG enrichment analysis of differentially expressed genes.xlsx]

## Sheet: Sheet1
TableS3: KEGG enrichment analysis of differentially expressed genes
Term	Database	ID	Input_number	Background_number	Rich_factor	P_Value	Corrected P_Value	Input	Hyperlink
Plant hormone signal transduction	KEGG PATHWAY	ko04075	13	45	8.72222	1.30398e-09	1	K14487:LOC114316026|K14484:LOC114310856,LOC114312833,LOC114266166,LOC114276512,LOC114277121,LOC114278388,LOC114280521,LOC114282904,LOC114282905,LOC114289915,LOC114300480,LOC114302430,LOC114312865|K14496:LOC114314594|K14491:LOC114265222,LOC114270834|K14490:LOC114275608,LOC114278183|K14494:LOC114270519|K14497:LOC114282344|K14488:LOC114302563,LOC114302935,LOC114293599,LOC114311377,LOC114316520,LOC11…	https://www.kegg.jp/kegg-bin/show_pathway?ko04075/K14487%09red/K14484%09red/K14496%09red/K14491%09red/K14490%09red/K14494%09red/K14497%09red/K14488%09red/K14508%09red/K14504%09red/K12126%09red/K14489%09red/K13946%09red/
Cutin, suberine and wax biosynthesis	KEGG PATHWAY	ko00073	6	12	15.0962	9.88928e-07	0.0625525	K17991:LOC114313087,LOC114269912,LOC114280756|K13407:LOC114306222|K15401:LOC114323827,LOC114257739|K15400:LOC114319705,LOC114321902,LOC114285233|K15402:LOC114294575|K15398:LOC114257372	https://www.kegg.jp/kegg-bin/show_pathway?ko00073/K17991%09red/K13407%09red/K15401%09red/K15400%09red/K15402%09red/K15398%09red/
Phenylpropanoid biosynthesis	KEGG PATHWAY	ko00940	8	33	7.31935	9.00624e-06	1	K13065:LOC114258632,LOC114282972|K01188:LOC114299631,LOC114308775,LOC114308776,LOC114315628,LOC114262994,LOC114265688|K00083:LOC114309783,LOC114274899,LOC114285849,LOC114285850,LOC114302972,LOC114303812,68cb38f0-f3f2-4463-8d02-3d3cc005040d|K12355:LOC114319353,LOC114275353,5e260674-3ae8-4bd6-9f65-b2c4c584eee3,aaf05b35-ab4e-4188-81ed-924abf09637a|K05350:LOC114321364,LOC114280398|K09755:LOC114264873…	https://www.kegg.jp/kegg-bin/show_pathway?ko00940/K13065%09red/K01188%09red/K00083%09red/K12355%09red/K05350%09red/K09755%09red/K00430%09red/K00588%09red/
Starch and sucrose metabolism	KEGG PATHWAY	ko00500	14	109	3.87791	1.37308e-05	0.974715	K01193:LOC114318847,LOC114324104,LOC114255941,LOC114261425|K13648:LOC114307233,LOC114324022,LOC114323701|K01176:LOC114317896,LOC114270317,LOC114270318|K01177:LOC114307824|K01179:LOC114304484,LOC114320801|K16055:LOC114306216,LOC114320279,LOC114264315,LOC114316324|K15920:LOC114281025|K08679:LOC114323691|K01051:LOC114303015,LOC114322926,LOC114322925,LOC114267680|K05350:LOC114321364,LOC114280398|K011…	https://www.kegg.jp/kegg-bin/show_pathway?ko00500/K01193%09red/K13648%09red/K01176%09red/K01177%09red/K01179%09red/K16055%09red/K15920%09red/K08679%09red/K01051%09red/K05350%09red/K01188%09red/K00696%09red/K00975%09red/K00695%09red/
Carbon fixation in photosynthetic organisms	KEGG PATHWAY	ko00710	8	36	6.7094	1.79937e-05	0.880048	K03841:LOC114320546,LOC114258542|K01803:LOC114264695|K01595:LOC114300116|K01623:LOC114315679|K00029:LOC114292575,LOC114288936|K01610:LOC114323464|K00927:LOC114266044,LOC114273000|K01783:LOC114289555	https://www.kegg.jp/kegg-bin/show_pathway?ko00710/K03841%09red/K01803%09red/K01595%09red/K01623%09red/K00029%09red/K01610%09red/K00927%09red/K01783%09red/
Glycerophospholipid metabolism	KEGG PATHWAY	ko00564	13	109	3.60092	6.13995e-05	1	K00006:LOC114319093|K13523:LOC114286403|K01517:LOC114290194|K06130:LOC114293552|K00993:LOC114271531|K01115:LOC114273855|K13508:LOC114308008,LOC114275219,LOC114297081|K14156:LOC114305617,LOC114264502|K00901:LOC114310374,LOC114307491,LOC114280726,f45de2c2-00e6-46c7-a871-a4c3b4d3af7c|K13510:LOC114295251,LOC114270580|K13513:LOC114314692|K00981:LOC114261247,LOC114312928,LOC114322104,LOC114265295|K1350…	https://www.kegg.jp/kegg-bin/show_pathway?ko00564/K00006%09red/K13523%09red/K01517%09red/K06130%09red/K00993%09red/K01115%09red/K13508%09red/K14156%09red/K00901%09red/K13510%09red/K13513%09red/K00981%09red/K13506%09red/
Plant-pathogen interaction	KEGG PATHWAY	ko04626	10	78	3.87081	0.000237571	0.836214	K04079:LOC114281370|K09487:LOC114316951,LOC114292147|K13457:LOC114315469,LOC114297666,LOC114299307,LOC114305898,LOC114308410,LOC114308922,LOC114309319,LOC114310004,LOC114310179,LOC114318670,LOC114319469,LOC114319941,LOC114319963,LOC114323212,LOC114323214,LOC114323409,LOC114257295,LOC114258978,LOC114262805,LOC114262835,LOC114265731,LOC114266998,LOC114268569,LOC114293409,LOC114293759,LOC114295713,L…	https://www.kegg.jp/kegg-bin/show_pathway?ko04626/K04079%09red/K09487%09red/K13457%09red/K13412%09red/K13448%09red/K05391%09red/K13420%09red/K13447%09red/K13459%09red/K13430%09red/
Ribosome biogenesis in eukaryotes	KEGG PATHWAY	ko03008	10	82	3.68199	0.000359228	0.910099	K14572:LOC114296625|K14570:LOC114288198|K14564:LOC114304035|K14574:LOC114280033,LOC114297669|K18532:LOC114269644|K14568:LOC114314251,LOC114310585|K14550:LOC114260600,4e91ffd5-3c17-4685-8415-315a4b06d7b2|K14545:LOC114311062|K07936:LOC114271883|K12619:LOC114306030	https://www.kegg.jp/kegg-bin/show_pathway?ko03008/K14572%09red/K14570%09red/K14564%09red/K14574%09red/K18532%09red/K14568%09red/K14550%09red/K14545%09red/K07936%09red/K12619%09red/
Glycolysis / Gluconeogenesis	KEGG PATHWAY	ko00010	11	99	3.3547	0.000419039	1	K03841:LOC114320546,LOC114258542|K01568:LOC114290152|K01803:LOC114264695|K00895:LOC114305378|K18857:LOC114265462,LOC114295484|K01623:LOC114315679|K01610:LOC114323464|K00927:LOC114266044,LOC114273000|K15634:LOC114271169|K03103:LOC114292519|K00016:LOC114273524	https://www.kegg.jp/kegg-bin/show_pathway?ko00010/K03841%09red/K01568%09red/K01803%09red/K00895%09red/K18857%09red/K01623%09red/K01610%09red/K00927%09red/K15634%09red/K03103%09red/K00016%09red/
Fatty acid metabolism	KEGG PATHWAY	ko01212	9	70	3.88187	0.00047419	0.337729	K10781:LOC114322109|K00059:LOC114293758|K00232:LOC114300798|K10527:LOC114292590|K01897:LOC114268372|K07513:LOC114296765|K03921:LOC114267264|K00626:LOC114287927|K10251:LOC114314741,LOC114298494,LOC114314740	https://www.kegg.jp/kegg-bin/show_pathway?ko01212/K10781%09red/K00059%09red/K00232%09red/K10527%09red/K01897%09red/K07513%09red/K03921%09red/K00626%09red/K10251%09red/
Peroxisome	KEGG PATHWAY	ko04146	9	72	3.77404	0.000585592	1	K13336:LOC114266801|K11517:LOC114320124|K17879:LOC114294959|K00869:LOC114298564|K00232:LOC114300798|K01897:LOC114268372|K01640:LOC114282580|K07513:LOC114296765|K00031:LOC114322870,LOC114322865	https://www.kegg.jp/kegg-bin/show_pathway?ko04146/K13336%09red/K11517%09red/K17879%09red/K00869%09red/K00232%09red/K01897%09red/K01640%09red/K07513%09red/K00031%09red/
Inositol phosphate metabolism	KEGG PATHWAY	ko00562	8	64	3.77404	0.00117411	0.894271	K01092:LOC114308182|K03103:LOC114292519|K01110:LOC114265093|K01803:LOC114264695|K10572:LOC114288632|K00921:LOC114304836,ad70c6f1-56ff-4cd3-ae65-19d829cafed6|K00469:LOC114320964,LOC114320965|K00888:LOC114280383	https://www.kegg.jp/kegg-bin/show_pathway?ko00562/K01092%09red/K03103%09red/K01110%09red/K01803%09red/K10572%09red/K00921%09red/K00469%09red/K00888%09red/
Cysteine and methionine metabolism	KEGG PATHWAY	ko00270	10	96	3.14503	0.00125808	0.531788	K00899:LOC114320989|K05933:LOC114306545,LOC114314435|K08967:LOC114315661|K01251:LOC114274061|K00827:LOC114281666|K00826:LOC114261622|K01611:LOC114275186|K01738:LOC114285764,LOC114318808,LOC114290322,LOC114301436|K00016:LOC114273524|K00549:LOC114259972	https://www.kegg.jp/kegg-bin/show_pathway?ko00270/K00899%09red/K05933%09red/K08967%09red/K01251%09red/K00827%09red/K00826%09red/K01611%09red/K01738%09red/K00016%09red/K00549%09red/
Biosynthesis of amino acids	KEGG PATHWAY	ko01230	17	228	2.25118	0.00152395	0.895868	K00031:LOC114322870,LOC114322865|K01803:LOC114264695|K01647:LOC114304692|K01915:LOC114291654|K00891:LOC114305860|K01696:LOC114257089,LOC114268516|K01681:LOC114264621,LOC114278197,LOC114255991,LOC114276426,LOC114300995,LOC114303390|K00600:LOC114256796|K01623:LOC114315679|K00826:LOC114261622|K00927:LOC114266044,LOC114273000|K01783:LOC114289555|K01653:LOC114308780|K00053:LOC114284163|K15634:LOC11427…	https://www.kegg.jp/kegg-bin/show_pathway?ko01230/K00031%09red/K01803%09red/K01647%09red/K01915%09red/K00891%09red/K01696%09red/K01681%09red/K00600%09red/K01623%09red/K00826%09red/K00927%09red/K01783%09red/K01653%09red/K00053%09red/K15634%09red/K01738%09red/K00549%09red/
Phosphatidylinositol signaling system	KEGG PATHWAY	ko04070	7	53	3.98766	0.00171163	0.976703	K01092:LOC114308182|K01110:LOC114265093|K10572:LOC114288632|K00981:LOC114261247,LOC114312928,LOC114322104,LOC114265295|K00921:LOC114304836,ad70c6f1-56ff-4cd3-ae65-19d829cafed6|K00901:LOC114310374,LOC114307491,LOC114280726,f45de2c2-00e6-46c7-a871-a4c3b4d3af7c|K00888:LOC114280383	https://www.kegg.jp/kegg-bin/show_pathway?ko04070/K01092%09red/K01110%09red/K10572%09red/K00981%09red/K00921%09red/K00901%09red/K00888%09red/
Terpenoid backbone biosynthesis	KEGG PATHWAY	ko00900	7	53	3.98766	0.00171163	1	K01662:LOC114304411|K00869:LOC114298564|K06013:LOC114314816,LOC114295951|K00938:LOC114279137,LOC114312742,LOC114289308|K13789:LOC114311220|K00021:LOC114278875|K00626:LOC114287927	https://www.kegg.jp/kegg-bin/show_pathway?ko00900/K01662%09red/K00869%09red/K06013%09red/K00938%09red/K13789%09red/K00021%09red/K00626%09red/
Biosynthesis of unsaturated fatty acids	KEGG PATHWAY	ko01040	5	27	5.59117	0.00171503	0.910099	K00232:LOC114300798|K07513:LOC114296765|K03921:LOC114267264|K00059:LOC114293758|K10251:LOC114314741,LOC114298494,LOC114314740	https://www.kegg.jp/kegg-bin/show_pathway?ko01040/K00232%09red/K07513%09red/K03921%09red/K00059%09red/K10251%09red/
Ribosome	KEGG PATHWAY	ko03010	12	143	2.53362	0.00280457	0.939975	K02863:LOC114311196,LOC114271524,LOC114284911,LOC114278306,LOC114291232|K02923:LOC114310042|K02927:LOC114317582|K02899:LOC114288847|K02938:LOC114258537|K02929:LOC114311765|K02916:LOC114277459|K02959:LOC114274654,LOC114292966,LOC114292949|K02880:LOC114293209|K02930:LOC114259181|K02977:LOC114257110,LOC114294808|K02989:LOC114267546	https://www.kegg.jp/kegg-bin/show_pathway?ko03010/K02863%09red/K02923%09red/K02927%09red/K02899%09red/K02938%09red/K02929%09red/K02916%09red/K02959%09red/K02880%09red/K02930%09red/K02977%09red/K02989%09red/
Ubiquitin mediated proteolysis	KEGG PATHWAY	ko04120	11	125	2.65692	0.00287354	1	K10590:LOC114302232,LOC114302233,LOC114271663|K03869:LOC114257677|K10144:LOC114306817,LOC114322364,LOC114268477|K03094:LOC114266510|K10589:LOC114282048,LOC114270990|K10599:LOC114314802,LOC114323434|K10610:LOC114264178|K04706:LOC114271266,LOC114271929,LOC114281358|K03351:LOC114319643,LOC114302380|K03347:LOC114270403|K12456:LOC114311559	https://www.kegg.jp/kegg-bin/show_pathway?ko04120/K10590%09red/K03869%09red/K10144%09red/K03094%09red/K10589%09red/K10599%09red/K10610%09red/K04706%09red/K03351%09red/K03347%09red/K12456%09red/
Oocyte meiosis	KEGG PATHWAY	ko04114	8	76	3.17814	0.00354906	0.974715	K03094:LOC114266510|K03351:LOC114319643,LOC114302380|K03347:LOC114270403|K02206:LOC114257899,LOC114310342,LOC114274550|K12456:LOC114311559|K06269:LOC114267658|K06268:LOC114283653|K06630:LOC114321301	https://www.kegg.jp/kegg-bin/show_pathway?ko04114/K03094%09red/K03351%09red/K03347%09red/K02206%09red/K12456%09red/K06269%09red/K06268%09red/K06630%09red/
2-Oxocarboxylic acid metabolism	KEGG PATHWAY	ko01210	8	76	3.17814	0.00354906	0.00275275	K12153:LOC114314197,LOC114272270,LOC114298652|K01681:LOC114264621,LOC114278197,LOC114255991,LOC114276426,LOC114300995,LOC114303390|K00031:LOC114322870,LOC114322865|K00826:LOC114261622|K01653:LOC114308780|K00053:LOC114284163|K01647:LOC114304692|K11820:LOC114320373	https://www.kegg.jp/kegg-bin/show_pathway?ko01210/K12153%09red/K01681%09red/K00031%09red/K00826%09red/K01653%09red/K00053%09red/K01647%09red/K11820%09red/
Glycerolipid metabolism	KEGG PATHWAY	ko00561	8	77	3.13686	0.00384923	0.140133	K00679:LOC114276665,LOC114276666|K13523:LOC114286403|K00901:LOC114310374,LOC114307491,LOC114280726,f45de2c2-00e6-46c7-a871-a4c3b4d3af7c|K13508:LOC114308008,LOC114275219,LOC114297081|K01054:LOC114291599|K07407:LOC114311280|K13513:LOC114314692|K13506:LOC114281489	https://www.kegg.jp/kegg-bin/show_pathway?ko00561/K00679%09red/K13523%09red/K00901%09red/K13508%09red/K01054%09red/K07407%09red/K13513%09red/K13506%09red/
RNA degradation	KEGG PATHWAY	ko03018	8	78	3.09665	0.00416864	1	K14442:LOC114272935,LOC114311966|K07573:LOC114306792|K12606:LOC114265326,LOC114280385|K12604:LOC114287335,LOC114290508|K03514:LOC114261412|K04077:LOC114278703,LOC114282617,LOC114294375|K12619:LOC114306030|K13126:LOC114259478	https://www.kegg.jp/kegg-bin/show_pathway?ko03018/K14442%09red/K07573%09red/K12606%09red/K12604%09red/K03514%09red/K04077%09red/K12619%09red/K13126%09red/
Aminoacyl-tRNA biosynthesis	KEGG PATHWAY	ko00970	7	63	3.3547	0.00463464	1	K01881:LOC114306236|K01872:LOC114259588|K01875:LOC114285560,LOC114300142|K01886:LOC114276176,LOC114289917|K01887:LOC114317669,LOC114277671|K01889:LOC114271447,LOC114271478|K01868:LOC114256190	https://www.kegg.jp/kegg-bin/show_pathway?ko00970/K01881%09red/K01872%09red/K01875%09red/K01886%09red/K01887%09red/K01889%09red/K01868%09red/
RNA transport	KEGG PATHWAY	ko03013	11	138	2.40663	0.00609877	0.0091295	K02516:LOC114302064,LOC114302063|K14297:LOC114302599|K14305:LOC114265702|K14301:LOC114299824|K03241:LOC114299961|K03262:LOC114267455|K13126:LOC114259478|K18213:LOC114260524|K07936:LOC114271883|K14004:LOC114257558,LOC114257560|K12812:LOC114284487,LOC114288397	https://www.kegg.jp/kegg-bin/show_pathway?ko03013/K02516%09red/K14297%09red/K14305%09red/K14301%09red/K03241%09red/K03262%09red/K13126%09red/K18213%09red/K07936%09red/K14004%09red/K12812%09red/
Pantothenate and CoA biosynthesis	KEGG PATHWAY	ko00770	5	36	4.19338	0.00627879	0.012079	K01431:66543648-f638-41fa-9ddb-6a9b8445cc29|K01653:LOC114308780|K00826:LOC114261622|K09680:LOC114281156|K00053:LOC114284163	https://www.kegg.jp/kegg-bin/show_pathway?ko00770/K01431%09red/K01653%09red/K00826%09red/K09680%09red/K00053%09red/
alpha-Linolenic acid metabolism	KEGG PATHWAY	ko00592	4	23	5.25084	0.00636247	1	K00232:LOC114300798|K07513:LOC114296765|K10527:LOC114292590|K18857:LOC114265462,LOC114295484	https://www.kegg.jp/kegg-bin/show_pathway?ko00592/K00232%09red/K07513%09red/K10527%09red/K18857%09red/
Alanine, aspartate and glutamate metabolism	KEGG PATHWAY	ko00250	7	67	3.15442	0.00651104	0.977861	K01756:LOC114303378|K00261:LOC114319915|K01953:LOC114277699|K00827:LOC114281666|K01580:LOC114272853|K01915:LOC114291654|K00820:3592670b-b856-438e-8fe6-aab04a3fb70e	https://www.kegg.jp/kegg-bin/show_pathway?ko00250/K01756%09red/K00261%09red/K01953%09red/K00827%09red/K01580%09red/K01915%09red/K00820%09red/
Fatty acid degradation	KEGG PATHWAY	ko00071	6	53	3.418	0.00782589	0.00080756	K18857:LOC114265462,LOC114295484|K00232:LOC114300798|K10527:LOC114292590|K01897:LOC114268372|K07513:LOC114296765|K00626:LOC114287927	https://www.kegg.jp/kegg-bin/show_pathway?ko00071/K18857%09red/K00232%09red/K10527%09red/K01897%09red/K07513%09red/K00626%09red/
Longevity regulating pathway - worm	KEGG PATHWAY	ko04212	6	55	3.29371	0.00935319	1	K01358:LOC114273377,LOC114275138|K01110:LOC114265093|K04688:LOC114266238|K08341:LOC114305825|K04077:LOC114278703,LOC114282617,LOC114294375|K13113:LOC114273041	https://www.kegg.jp/kegg-bin/show_pathway?ko04212/K01358%09red/K01110%09red/K04688%09red/K08341%09red/K04077%09red/K13113%09red/
Pyrimidine metabolism	KEGG PATHWAY	ko00240	12	174	2.08223	0.012988	1	K16904:LOC114269991,LOC114293540,LOC114293551|K00857:LOC114301820,LOC114298409|K10808:LOC114284680|K01519:LOC114268387|K02321:LOC114312664,LOC114263630,LOC114265695|K00761:LOC114285842|K03011:LOC114256160|K02325:LOC114291246,LOC114291245|K03013:LOC114268057|K01431:66543648-f638-41fa-9ddb-6a9b8445cc29|K00943:LOC114259342|K13800:LOC114306278	https://www.kegg.jp/kegg-bin/show_pathway?ko00240/K16904%09red/K00857%09red/K10808%09red/K01519%09red/K02321%09red/K00761%09red/K03011%09red/K02325%09red/K03013%09red/K01431%09red/K00943%09red/K13800%09red/
mRNA surveillance pathway	KEGG PATHWAY	ko03015	6	59	3.0704	0.0130257	0.914788	K14376:LOC114279110,LOC114309377,LOC114314243|K13917:LOC114318320,LOC114316576|K12812:LOC114284487,LOC114288397|K11583:LOC114319607|K06269:LOC114267658|K13126:LOC114259478	https://www.kegg.jp/kegg-bin/show_pathway?ko03015/K14376%09red/K13917%09red/K12812%09red/K11583%09red/K06269%09red/K13126%09red/
Valine, leucine and isoleucine biosynthesis	KEGG PATHWAY	ko00290	3	17	5.32805	0.0173497	0.499133	K01653:LOC114308780|K00826:LOC114261622|K00053:LOC114284163	https://www.kegg.jp/kegg-bin/show_pathway?ko00290/K01653%09red/K00826%09red/K00053%09red/
Protein processing in endoplasmic reticulum	KEGG PATHWAY	ko04141	10	140	2.15659	0.0178965	0.496477	K09487:LOC114316951,LOC114292147|K13989:LOC114314899|K03094:LOC114266510|K10666:LOC114313577|K13993:LOC114273491,LOC114274948,LOC114285028,LOC114290844,LOC114293471,LOC114308884,LOC114290820|K09490:LOC114311990,LOC114321145|K10839:LOC114257002,LOC114274812,LOC114296331|K03347:LOC114270403|K04079:LOC114281370|K14004:LOC114257558,LOC114257560	https://www.kegg.jp/kegg-bin/show_pathway?ko04141/K09487%09red/K13989%09red/K03094%09red/K10666%09red/K13993%09red/K09490%09red/K10839%09red/K03347%09red/K04079%09red/K14004%09red/
Spliceosome	KEGG PATHWAY	ko03040	9	121	2.24571	0.0189957	0.160429	K11097:LOC114279504|K12836:LOC114264907|K12830:LOC114313044|K10599:LOC114314802,LOC114323434|K12863:LOC114309224,LOC114310529,LOC114268005|K11092:LOC114279652|K12812:LOC114284487,LOC114288397|K09564:LOC114309559|K12854:LOC114294128	https://www.kegg.jp/kegg-bin/show_pathway?ko03040/K11097%09red/K12836%09red/K12830%09red/K10599%09red/K12863%09red/K11092%09red/K12812%09red/K09564%09red/K12854%09red/
Nucleotide excision repair	KEGG PATHWAY	ko03420	5	47	3.21195	0.019026	0.219647	K10756:LOC114281366|K07466:LOC114262908|K02325:LOC114291246,LOC114291245|K10839:LOC114257002,LOC114274812,LOC114296331|K10610:LOC114264178	https://www.kegg.jp/kegg-bin/show_pathway?ko03420/K10756%09red/K07466%09red/K02325%09red/K10839%09red/K10610%09red/
Carbon metabolism	KEGG PATHWAY	ko01200	19	342	1.67735	0.0192748	0.0271378	K00261:LOC114319915|K03841:LOC114320546,LOC114258542|K01647:LOC114304692|K05605:LOC114298991,LOC114298984|K11517:LOC114320124|K01803:LOC114264695|K18121:LOC114301920|K01681:LOC114264621,LOC114278197,LOC114255991,LOC114276426,LOC114300995,LOC114303390|K00600:LOC114256796|K01595:LOC114300116|K01623:LOC114315679|K00029:LOC114292575,LOC114288936|K01610:LOC114323464|K00927:LOC114266044,LOC114273000|K0…	https://www.kegg.jp/kegg-bin/show_pathway?ko01200/K00261%09red/K03841%09red/K01647%09red/K05605%09red/K11517%09red/K01803%09red/K18121%09red/K01681%09red/K00600%09red/K01595%09red/K01623%09red/K00029%09red/K01610%09red/K00927%09red/K01783%09red/K15634%09red/K00626%09red/K01738%09red/K00031%09red/
Cyanoamino acid metabolism	KEGG PATHWAY	ko00460	4	32	3.77404	0.0204713	0.730628	K01188:LOC114299631,LOC114308775,LOC114308776,LOC114315628,LOC114262994,LOC114265688|K05350:LOC114321364,LOC114280398|K12153:LOC114314197,LOC114272270,LOC114298652|K00600:LOC114256796	https://www.kegg.jp/kegg-bin/show_pathway?ko00460/K01188%09red/K05350%09red/K12153%09red/K00600%09red/
Fatty acid biosynthesis	KEGG PATHWAY	ko00061	4	33	3.65967	0.0227037	1	K10781:LOC114322109|K01897:LOC114268372|K03921:LOC114267264|K00059:LOC114293758	https://www.kegg.jp/kegg-bin/show_pathway?ko00061/K10781%09red/K01897%09red/K03921%09red/K00059%09red/
Flavonoid biosynthesis	KEGG PATHWAY	ko00941	3	19	4.76721	0.0235488	0.305804	K05277:LOC114288033|K00588:LOC114265165|K13065:LOC114258632,LOC114282972	https://www.kegg.jp/kegg-bin/show_pathway?ko00941/K05277%09red/K00588%09red/K13065%09red/
Diterpenoid biosynthesis	KEGG PATHWAY	ko00904	5	50	3.01923	0.024263	1	K04124:LOC114263297|K04125:LOC114310071|K17982:LOC114295609,LOC114295608|K04121:cfeaf446-1726-4785-9d63-2d4cf691eafc|K04122:LOC114260575	https://www.kegg.jp/kegg-bin/show_pathway?ko00904/K04124%09red/K04125%09red/K17982%09red/K04121%09red/K04122%09red/
Amino sugar and nucleotide sugar metabolism	KEGG PATHWAY	ko00520	10	149	2.02633	0.0263093	0.847201	K01183:LOC114308267,LOC114314739,LOC114321334,LOC114259783,LOC114264556,LOC114281381,LOC114299173,LOC114301266,LOC114264800|K00326:LOC114257590|K13648:LOC114307233,LOC114324022,LOC114323701|K00975:LOC114260780,LOC114295362|K08679:LOC114323691|K15920:LOC114281025|K00966:LOC114283453,LOC114303195|K00820:3592670b-b856-438e-8fe6-aab04a3fb70e|K12446:LOC114276893,LOC114288049|K12447:LOC114261735	https://www.kegg.jp/kegg-bin/show_pathway?ko00520/K01183%09red/K00326%09red/K13648%09red/K00975%09red/K08679%09red/K15920%09red/K00966%09red/K00820%09red/K12446%09red/K12447%09red/
Valine, leucine and isoleucine degradation	KEGG PATHWAY	ko00280	6	69	2.62542	0.026376	0.976703	K05605:LOC114298991,LOC114298984|K00827:LOC114281666|K00826:LOC114261622|K01640:LOC114282580|K07513:LOC114296765|K00626:LOC114287927	https://www.kegg.jp/kegg-bin/show_pathway?ko00280/K05605%09red/K00827%09red/K00826%09red/K01640%09red/K07513%09red/K00626%09red/
Synthesis and degradation of ketone bodies	KEGG PATHWAY	ko00072	2	8	7.54808	0.0268376	0.880048	K01640:LOC114282580|K00626:LOC114287927	https://www.kegg.jp/kegg-bin/show_pathway?ko00072/K01640%09red/K00626%09red/
Zeatin biosynthesis	KEGG PATHWAY	ko00908	2	8	7.54808	0.0268376	1	K13495:LOC114322615,LOC114322292,LOC114322307,LOC114322295,LOC114299751|K00279:LOC114292569	https://www.kegg.jp/kegg-bin/show_pathway?ko00908/K13495%09red/K00279%09red/
Drug metabolism - other enzymes	KEGG PATHWAY	ko00983	3	22	4.11713	0.0348019	0.0127557	K01431:66543648-f638-41fa-9ddb-6a9b8445cc29|K00857:LOC114301820,LOC114298409|K01519:LOC114268387	https://www.kegg.jp/kegg-bin/show_pathway?ko00983/K01431%09red/K00857%09red/K01519%09red/
Ubiquinone and other terpenoid-quinone biosynthesis	KEGG PATHWAY	ko00130	5	55	2.74476	0.0348922	0.0625525	K14759:LOC114277204|K05928:LOC114316857|K01661:LOC114310242|K12502:LOC114292680|K03809:LOC114323910	https://www.kegg.jp/kegg-bin/show_pathway?ko00130/K14759%09red/K05928%09red/K01661%09red/K12502%09red/K03809%09red/
Glyoxylate and dicarboxylate metabolism	KEGG PATHWAY	ko00630	7	95	2.2247	0.0379843	0.524809	K11517:LOC114320124|K18121:LOC114301920|K00626:LOC114287927|K00600:LOC114256796|K01915:LOC114291654|K01681:LOC114264621,LOC114278197,LOC114255991,LOC114276426,LOC114300995,LOC114303390|K01647:LOC114304692	https://www.kegg.jp/kegg-bin/show_pathway?ko00630/K11517%09red/K18121%09red/K00626%09red/K00600%09red/K01915%09red/K01681%09red/K01647%09red/
Brassinosteroid biosynthesis	KEGG PATHWAY	ko00905	2	10	6.03846	0.0412915	0.577693	K15639:LOC114273097,LOC114287117,LOC114306446|K12638:LOC114309747	https://www.kegg.jp/kegg-bin/show_pathway?ko00905/K15639%09red/K12638%09red/
Glutathione metabolism	KEGG PATHWAY	ko00480	4	40	3.01923	0.0423963	0.160429	K01256:LOC114281414|K10808:LOC114284680|K00799:LOC114307771,LOC114311786,LOC114311816,LOC114313106,LOC114262549,LOC114280492,LOC114280508,LOC114285945,LOC114286649,LOC114286697,LOC114299492,LOC114300250,LOC114300513,LOC114300561,LOC114319923,LOC114273095,LOC114292143,773b566d-d5a9-498a-b4ed-f5e9a3315a0d|K00031:LOC114322870,LOC114322865	https://www.kegg.jp/kegg-bin/show_pathway?ko00480/K01256%09red/K10808%09red/K00799%09red/K00031%09red/
Synaptic vesicle cycle	KEGG PATHWAY	ko04721	4	40	3.01923	0.0423963	0.537968	K02148:LOC114290767,LOC114302706|K15015:LOC114258706,LOC114289775,LOC114271227|K02145:LOC114274323|K04646:LOC114257329	https://www.kegg.jp/kegg-bin/show_pathway?ko04721/K02148%09red/K15015%09red/K02145%09red/K04646%09red/
Citrate cycle (TCA cycle)	KEGG PATHWAY	ko00020	5	58	2.60279	0.0424596	0.531788	K01648:LOC114270650|K00031:LOC114322870,LOC114322865|K01647:LOC114304692|K01610:LOC114323464|K01681:LOC114264621,LOC114278197,LOC114255991,LOC114276426,LOC114300995,LOC114303390	https://www.kegg.jp/kegg-bin/show_pathway?ko00020/K01648%09red/K00031%09red/K01647%09red/K01610%09red/K01681%09red/
Hedgehog signaling pathway - fly	KEGG PATHWAY	ko04341	3	24	3.77404	0.0435862	1	K03094:LOC114266510|K03869:LOC114257677|K03347:LOC114270403	https://www.kegg.jp/kegg-bin/show_pathway?ko04341/K03094%09red/K03869%09red/K03347%09red/
