# Supplementary material for: Transcriptomic and Metabolomic Analysis Reveal Possible Molecular Mechanisms Regulating Tea Plant Growth Elicited by Chitosan Oligosaccharide
Source: Int J Mol Sci. 2022 May 13;23(10):5469. doi: 10.3390/ijms23105469 (PMC9141372; doi:10.3390/ijms23105469)
Supplement: Supplementary file 1 [file ijms-23-05469-s001.zip › Table S4 Plant hormone signal transduction.xlsx]

## Sheet: Sheet1
TableS4: Plant hormone signal transduction
Symbol	Name	Gen ID	logFC
GH3	auxin responsive GH3 gene family	LOC114256724	-1.8
GH3	auxin responsive GH3 gene family	LOC114290704	-1.05
GH3	auxin responsive GH3 gene family	LOC114316026	2.6
BAK1	brassinosteroid insensitive 1-associated receptor kinase 1	LOC114306732	-4.28
BAK1	brassinosteroid insensitive 1-associated receptor kinase 1	LOC114289866	-3.76
ARR-B	two-component response regulator ARR-B family	LOC114265222	1.49
ARR-B	two-component response regulator ARR-B family	LOC114270834	2.08
ARR-B	two-component response regulator ARR-B family	LOC114269318	-3.14
ARR-A	two-component response regulator ARR-A family	LOC114287278	-2.85
ARR-A	two-component response regulator ARR-A family	LOC114304097	-1.04
ARR-A	two-component response regulator ARR-A family	LOC114276304	-1.07
BSK	BR-signaling kinase	LOC114321976	-4.63
SNRK2	serine/threonine-protein kinase SRK2	LOC114302361	-7.09
AHK2_3_4	arabidopsis histidine kinase 2/3/4 (cytokinin receptor)	LOC114314046	-4.52
AHK2_3_4	arabidopsis histidine kinase 2/3/4 (cytokinin receptor)	LOC114316945	1.21
PR1	pathogenesis-related protein 1	LOC114302248	-2.51
PR1	pathogenesis-related protein 1	LOC114307248	-4.5
PR1	pathogenesis-related protein 1	LOC114258874	-2.97
PR1	pathogenesis-related protein 1	LOC114301917	-2.41
CYCD3	cyclin D3, plant	LOC114267245	-1.1
IAA	auxin-responsive protein IAA	LOC114289893	-3.31
IAA	auxin-responsive protein IAA	LOC114310856	1.36
IAA	auxin-responsive protein IAA	LOC114312833	1.19
IAA	auxin-responsive protein IAA	LOC114266166	3.37
IAA	auxin-responsive protein IAA	LOC114276512	3.36
IAA	auxin-responsive protein IAA	LOC114277121	3.54
IAA	auxin-responsive protein IAA	LOC114278388	2.47
IAA	auxin-responsive protein IAA	LOC114280521	1.51
IAA	auxin-responsive protein IAA	LOC114282904	1.98
IAA	auxin-responsive protein IAA	LOC114282905	2.27
IAA	auxin-responsive protein IAA	LOC114289915	1.64
IAA	auxin-responsive protein IAA	LOC114300480	1.84
IAA	auxin-responsive protein IAA	LOC114302430	2.55
IAA	auxin-responsive protein IAA	LOC114312865	1.26
PYL	abscisic acid receptor PYR/PYL family	LOC114314594	1.15
AHP	histidine-containing phosphotransfer peotein	LOC114275608	1.19
AHP	histidine-containing phosphotransfer peotein	LOC114278183	1.1
DELLA	DELLA protein	LOC114270519	1.05
PP2C	protein phosphatase 2C	LOC114282344	1.11
SAUR	SAUR family protein	LOC114302563	3.01
SAUR	SAUR family protein	LOC114302935	1.68
SAUR	SAUR family protein	LOC114293599	1.18
SAUR	SAUR family protein	LOC114311377	1.16
SAUR	SAUR family protein	LOC114316520	1.08
SAUR	SAUR family protein	LOC114259204	1.86
SAUR	SAUR family protein	LOC114269741	2.76
SAUR	SAUR family protein	LOC114276957	2.65
NPR1	regulatory protein NPR1	LOC114283676	1.12
TCH4	xyloglucan:xyloglucosyl transferase TCH4	LOC114279112	2.81
TCH4	xyloglucan:xyloglucosyl transferase TCH4	LOC114296119	3.01
TCH4	xyloglucan:xyloglucosyl transferase TCH4	LOC114297699	3.64
PIF3	phytochrome-interacting factor 3	LOC114266873	1.37
AUX1	auxin influx carrier (AUX1 LAX family)	LOC114269072	1.23
