# Supplementary material for: Transcriptomic and Metabolomic Analysis Reveal Possible Molecular Mechanisms Regulating Tea Plant Growth Elicited by Chitosan Oligosaccharide
Source: Int J Mol Sci. 2022 May 13;23(10):5469. doi: 10.3390/ijms23105469 (PMC9141372; doi:10.3390/ijms23105469)
Supplement: Supplementary file 1 [file ijms-23-05469-s001.zip › Table S5 Starch and sucrose metabolism.xlsx]

## Sheet: Sheet1
TableS5: Starch and sucrose metabolism
Symbol	Name	Gen ID	logFC
INV, sacA	beta-fructofuranosidase	LOC114318847	2.36
INV, sacA	beta-fructofuranosidase	LOC114324104	1.27
INV, sacA	beta-fructofuranosidase	LOC114255941	2.72
INV, sacA	beta-fructofuranosidase	LOC114261425	1.56
GAUT	alpha-1,4-galacturonosyltransferase	LOC114307233	1.25
GAUT	alpha-1,4-galacturonosyltransferase	LOC114324022	1.67
GAUT	alpha-1,4-galacturonosyltransferase	LOC114323701	2.78
AMY, amyA, malS	alpha-amylase	LOC114317896	1.38
AMY, amyA, malS	alpha-amylase	LOC114270317	1.45
AMY, amyA, malS	alpha-amylase	LOC114270318	2.59
E3.2.1.2	beta-amylase	LOC114307824	1.99
E3.2.1.4	endoglucanase	LOC114304484	1.2
E3.2.1.4	endoglucanase	LOC114320801	1.34
TPS	trehalose 6-phosphate synthase/phosphatase	LOC114306216	1.23
TPS	trehalose 6-phosphate synthase/phosphatase	LOC114320279	1.22
TPS	trehalose 6-phosphate synthase/phosphatase	LOC114264315	1.41
TPS	trehalose 6-phosphate synthase/phosphatase	LOC114316324	5.27
XYL4	xylan 1,4-beta-xylosidase	LOC114281025	1.26
GAE	UDP-glucuronate 4-epimerase	LOC114323691	1.29
E3.1.1.11	pectinesterase	LOC114303015	1.38
E3.1.1.11	pectinesterase	LOC114322926	2.16
E3.1.1.11	pectinesterase	LOC114322925	1.83
E3.1.1.11	pectinesterase	LOC114267680	1.97
bglB	beta-glucosidase	LOC114321364	1.74
bglB	beta-glucosidase	LOC114280398	1.16
E3.2.1.21	beta-glucosidase	LOC114299631	3.76
E3.2.1.21	beta-glucosidase	LOC114308775	1.22
E3.2.1.21	beta-glucosidase	LOC114308776	1.06
E3.2.1.21	beta-glucosidase	LOC114315628	1.37
E3.2.1.21	beta-glucosidase	LOC114262994	4.37
E3.2.1.21	beta-glucosidase	LOC114265688	1.03
E3.2.1.21	beta-glucosidase	LOC114284111	-4.21
E3.2.1.21	beta-glucosidase	LOC114286568	-2.55
E3.2.1.21	beta-glucosidase	LOC114260881	-4.22
E3.2.1.21	beta-glucosidase	LOC114265685	1.4
E2.4.1.14	sucrose-phosphate synthase	LOC114291008	1.45
E2.4.1.14	sucrose-phosphate synthase	LOC114289014	-1.01
glgC	glucose-1-phosphate adenylyltransferase	LOC114260780	1.25
glgC	glucose-1-phosphate adenylyltransferase	LOC114295362	1.11
glgC	glucose-1-phosphate adenylyltransferase	LOC114260409	-1.55
glgC	glucose-1-phosphate adenylyltransferase	LOC114301859	-1.02
SUS	sucrose synthase	LOC114289742	3.13
GN1_2_3	glucan endo-1,3-beta-glucosidase 1/2/3	LOC114308091	-1.19
UXS1, uxs	UDP-glucuronate decarboxylase	LOC114264961	-7.91
PYG, glgP	glycogen phosphorylase	LOC114309499	-6.26
PYG, glgP	glycogen phosphorylase	LOC114273215	-2.65
E3.1.1.11	pectinesterase	LOC114290039	-2.3
pgm	phosphoglucomutase	LOC114275532	-4.39
UGDH, ugd	UDPglucose 6-dehydrogenase	LOC114291695	-5.62
otsB	trehalose 6-phosphate phosphatase	LOC114298110	-1.37
