# Supplementary material for: Transcriptomic and Metabolomic Analysis Reveal Possible Molecular Mechanisms Regulating Tea Plant Growth Elicited by Chitosan Oligosaccharide
Source: Int J Mol Sci. 2022 May 13;23(10):5469. doi: 10.3390/ijms23105469 (PMC9141372; doi:10.3390/ijms23105469)
Supplement: Supplementary file 1 [file ijms-23-05469-s001.zip › Table S6 Carbon fixation in photosynthetic organisms.xlsx]

## Sheet: Sheet1
TableS6: Carbon fixation in photosynthetic organisms
Symbol	Name	Gen ID	logFC
FBP, fbp	fructose-1,6-bisphosphatase I	LOC114320546	1.19
FBP, fbp	fructose-1,6-bisphosphatase I	LOC114258542	1.18
TPI, tpiA	triosephosphate isomerase (TIM)	LOC114264695	1.55
ALDO	fructose-bisphosphate aldolase, class I	LOC114315679	1.86
maeB	malate dehydrogenase	LOC114292575	1.18
maeB	malate dehydrogenase	LOC114288936	1.27
maeB	malate dehydrogenase (oxaloacetate-decarboxylating)(NADP+)	LOC114298780	-1.61
maeB	malate dehydrogenase (oxaloacetate-decarboxylating)(NADP+)	LOC114281724	-2.14
pckA	phosphoenolpyruvate carboxykinase (ATP)	LOC114323464	1.25
PGK, pgk	phosphoglycerate kinase	LOC114266044	1.92
PGK, pgk	phosphoglycerate kinase	LOC114273000	2.61
gapA	glyceraldehyde 3-phosphate dehydrogenase	LOC114276390	-1.16
gapA	glyceraldehyde 3-phosphate dehydrogenase	LOC114292261	-3.55
ppdK	pyruvate, orthophosphate dikinase	LOC114268500	-1.73
TPI, tpiA	triosephosphate isomerase (TIM)	LOC114303825	-4.6
rpe, RPE	ribulose-phosphate 3-epimerase	LOC114289555	3.13
rpe, RPE	ribulose-phosphate 3-epimerase	LOC114273550	-1.53
ppc	phosphoenolpyruvate carboxylase	LOC114261300	-1.33
ppc	phosphoenolpyruvate carboxylase	LOC114287042	-2.59
ppc	phosphoenolpyruvate carboxylase	LOC114300116	2.37
E1.1.1.39	malate dehydrogenase (decarboxylating)	LOC114298960	-2.32
E1.1.1.39	malate dehydrogenase (decarboxylating)	LOC114300928	-1.02
E1.1.1.39	malate dehydrogenase (decarboxylating)	LOC114271161	-2.94
E1.1.1.39	malate dehydrogenase (decarboxylating)	LOC114272458	-1.76
E1.1.1.39	malate dehydrogenase (decarboxylating)	LOC114289142	-2.23
E1.1.1.39	malate dehydrogenase (decarboxylating)	LOC114289139	-2.52
E1.1.1.39	malate dehydrogenase (decarboxylating)	LOC114300619	-3.9
rbcS, cbbS	ribulose-bisphosphate carboxylase small chain	LOC114258036	-3.28
