# Supplementary material for: Transcriptomic and Metabolomic Analysis Reveal Possible Molecular Mechanisms Regulating Tea Plant Growth Elicited by Chitosan Oligosaccharide
Source: Int J Mol Sci. 2022 May 13;23(10):5469. doi: 10.3390/ijms23105469 (PMC9141372; doi:10.3390/ijms23105469)
Supplement: Supplementary file 1 [file ijms-23-05469-s001.zip › Table S7 Glycolysis Gluconeogenesis.xlsx]

## Sheet: Sheet1
TableS7: Glycolysis / Gluconeogenesis
Symbol	Name	Gen ID	logFC
FBP, fbp	fructose-1,6-bisphosphatase I	LOC114320546	1.19
FBP, fbp	fructose-1,6-bisphosphatase I	LOC114258542	1.18
PDC, pdc	pyruvate decarboxylase	LOC114290152	1.43
TPI, tpiA	triosephosphate isomerase (TIM)	LOC114264695	1.55
pfp, PFP	diphosphate-dependent phosphofructokinase	LOC114305378	4.75
ADH1	alcohol dehydrogenase class-P	LOC114265462	1.54
ADH1	alcohol dehydrogenase class-P	LOC114295484	3.89
ALDO	fructose-bisphosphate aldolase, class I	LOC114315679	1.86
pckA	phosphoenolpyruvate carboxykinase (ATP)	LOC114323464	1.25
PGK, pgk	phosphoglycerate kinase	LOC114266044	1.92
PGK, pgk	phosphoglycerate kinase	LOC114273000	2.61
gpmB	2,3-bisphosphoglycerate-dependent phosphoglycerate mutase	LOC114271169	1.02
MINPP1	multiple inositol-polyphosphate phosphatase / 2,3-bisphosphoglycerate 3-phosphatase	LOC114292519	1.43
LDH, ldh	L-lactate dehydrogenase	LOC114273524	1.72
GAPDH, gapA	glyceraldehyde 3-phosphate dehydrogenase	LOC114276390	-1.16
GAPDH, gapA	glyceraldehyde 3-phosphate dehydrogenase	LOC114292261	-3.55
pfkA, PFK	6-phosphofructokinase 1	LOC114280318	-3.89
pfkA, PFK	6-phosphofructokinase 1	LOC114292839	-1.58
pfkA, PFK	6-phosphofructokinase 1	LOC114297183	-2.62
ENO, eno	enolase	LOC114316150	-2.97
ENO, eno	enolase	LOC114274937	-2.32
ENO, eno	enolase	LOC114289957	-3.36
pgm	phosphoglucomutase	LOC114275532	-4.39
TPI, tpiA	triosephosphate isomerase (TIM)	LOC114303825	-4.6
pfp, PFP	diphosphate-dependent phosphofructokinase	LOC114310510	-2.66
PDC, pdc	pyruvate decarboxylase	LOC114262939	-1.02
DLD, lpd, pdhD	dihydrolipoamide dehydrogenase	LOC114261136	-2.98
frmA, ADH5, adhC	S-(hydroxymethyl)glutathione dehydrogenase / alcohol dehydrogenase	LOC114287656	-1.04
PK, pyk	pyruvate kinase	LOC114283441	-1.04
PK, pyk	pyruvate kinase	LOC114288298	-1.58
PK, pyk	pyruvate kinase	LOC114289309	-1.76
PK, pyk	pyruvate kinase	LOC114292215	-3.64
PK, pyk	pyruvate kinase	LOC114298976	-5.14
PK, pyk	pyruvate kinase	LOC114303494	-5.26
