# Supplementary material for: Transcriptomic and Metabolomic Analysis Reveal Possible Molecular Mechanisms Regulating Tea Plant Growth Elicited by Chitosan Oligosaccharide
Source: Int J Mol Sci. 2022 May 13;23(10):5469. doi: 10.3390/ijms23105469 (PMC9141372; doi:10.3390/ijms23105469)
Supplement: Supplementary file 1 [file ijms-23-05469-s001.zip › Table S8 Biosynthesis of amino acids.xlsx]

## Sheet: Sheet1
TableS8: Biosynthesis of amino acids
Symbol	Name	Gen ID	logFC
IDH1	isocitrate dehydrogenase	LOC114322870	1.05
IDH1	isocitrate dehydrogenase	LOC114322865	1.12
TPI, tpiA	triosephosphate isomerase (TIM)	LOC114264695	1.55
CS, gltA	citrate synthase	LOC114304692	1.23
glnA, GLUL	glutamine synthetase	LOC114291654	1.46
aroK, aroL	shikimate kinase	LOC114305860	8.69
trpB	tryptophan synthase beta chain	LOC114257089	1.64
trpB	tryptophan synthase beta chain	LOC114268516	1.17
ACO, acnA	aconitate hydratase	LOC114264621	2.7
ACO, acnA	aconitate hydratase	LOC114278197	1.5
ACO, acnA	aconitate hydratase	LOC114255991	4.56
ACO, acnA	aconitate hydratase	LOC114276426	6.13
ACO, acnA	aconitate hydratase	LOC114300995	4.01
ACO, acnA	aconitate hydratase	LOC114303390	4.8
glyA, SHMT	glycine hydroxymethyltransferase	LOC114256796	2.53
ALDO	fructose-bisphosphate aldolase, class I	LOC114315679	1.86
ilvE	branched-chain amino acid aminotransferase	LOC114261622	1
PGK, pgk	phosphoglycerate kinase	LOC114266044	1.92
PGK, pgk	phosphoglycerate kinase	LOC114273000	2.61
rpe, RPE	ribulose-phosphate 3-epimerase	LOC114289555	3.13
ilvH, ilvN	acetolactate synthase I/III small subunit	LOC114308780	1.29
ilvC	ketol-acid reductoisomerase	LOC114284163	1.15
cysK	cysteine synthase	LOC114301436	1.02
cysK	cysteine synthase	LOC114285764	1.16
cysK	cysteine synthase	LOC114318808	1.06
cysK	cysteine synthase	LOC114290322	1.78
metE	5-methyltetrahydropteroyltriglutamate--homocysteine methyltransferase	LOC114259972	1.08
serB, PSPH	phosphoserine phosphatase	LOC114262904	-2.86
GAPDH, gapA	glyceraldehyde 3-phosphate dehydrogenase	LOC114276390	-1.16
GAPDH, gapA	glyceraldehyde 3-phosphate dehydrogenase	LOC114292261	-3.55
pfkA, PFK	6-phosphofructokinase 1	LOC114280318	-3.89
pfkA, PFK	6-phosphofructokinase 1	LOC114292839	-1.58
pfkA, PFK	6-phosphofructokinase 1	LOC114297183	-2.62
ENO, eno	enolase	LOC114316150	-2.97
ENO, eno	enolase	LOC114274937	-2.32
ENO, eno	enolase	LOC114289957	-3.36
aroK, aroL	shikimate kinase	LOC114315853	-1.13
TPI, tpiA	triosephosphate isomerase (TIM)	LOC114303825	-4.6
leuB, IMDH	3-isopropylmalate dehydrogenase	LOC114318573	-1.43
ACO, acnA	aconitate hydratase	LOC114256178	-3.41
ACO, acnA	aconitate hydratase	LOC114259303	-1.67
ACO, acnA	aconitate hydratase	LOC114287841	-1.47
glyA, SHMT	glycine hydroxymethyltransferase	LOC114257873	-1.57
glyA, SHMT	glycine hydroxymethyltransferase	LOC114273434	-1.17
glyA, SHMT	glycine hydroxymethyltransferase	LOC114277169	-2.25
glyA, SHMT	glycine hydroxymethyltransferase	LOC114277171	-3.71
dapF	diaminopimelate epimerase	LOC114271367	-1.66
argC	N-acetyl-gamma-glutamyl-phosphate reductase	LOC114293819	-8
rpe, RPE	ribulose-phosphate 3-epimerase	LOC114273550	-1.54
gapA	glyceraldehyde 3-phosphate dehydrogenase	LOC114276390	-1.16
gapA	glyceraldehyde 3-phosphate dehydrogenase	LOC114292261	-3.55
ppdK	pyruvate, orthophosphate dikinase	LOC114268500	-1.73
TPI, tpiA	triosephosphate isomerase (TIM)	LOC114303825	-4.6
rpe, RPE	ribulose-phosphate 3-epimerase	LOC114273550	-1.54
ppc	phosphoenolpyruvate carboxylase	LOC114261300	-1.33
ppc	phosphoenolpyruvate carboxylase	LOC114287042	-2.59
gpmB	2,3-bisphosphoglycerate-dependent phosphoglycerate mutase	LOC114271169	1.02
maeB	malate dehydrogenase (oxaloacetate-decarboxylating)(NADP+)	LOC114298780	-1.61
maeB	malate dehydrogenase (oxaloacetate-decarboxylating)(NADP+)	LOC114281724	-2.14
E1.1.1.39	malate dehydrogenase (decarboxylating)	LOC114298960	-2.32
E1.1.1.39	malate dehydrogenase (decarboxylating)	LOC114300928	-1.02
E1.1.1.39	malate dehydrogenase (decarboxylating)	LOC114271161	-2.94
E1.1.1.39	malate dehydrogenase (decarboxylating)	LOC114272458	-1.76
E1.1.1.39	malate dehydrogenase (decarboxylating)	LOC114289142	-2.23
E1.1.1.39	malate dehydrogenase (decarboxylating)	LOC114289139	-2.52
E1.1.1.39	malate dehydrogenase (decarboxylating)	LOC114300619	-3.9
rbcS, cbbS	ribulose-bisphosphate carboxylase small chain	LOC114258036	-3.28
