# Supplementary material for: Transcriptomic and Metabolomic Analysis Reveal Possible Molecular Mechanisms Regulating Tea Plant Growth Elicited by Chitosan Oligosaccharide
Source: Int J Mol Sci. 2022 May 13;23(10):5469. doi: 10.3390/ijms23105469 (PMC9141372; doi:10.3390/ijms23105469)
Supplement: Supplementary file 1 [file ijms-23-05469-s001.zip › Table S9 Other differentially expressed genes related to growth and development.xlsx]

## Sheet: Sheet1
TableS9: Other differentially expressed genes related to growth and development
Symbol	Name	Gen ID	logFC
otsB	trehalose-phosphatase	LOC114306216	1.23
otsB	trehalose-phosphatase	LOC114320279	1.22
otsB	trehalose-phosphatase	LOC114264315	1.41
otsB	trehalose-phosphatase	LOC114298110	-1.37
otsB	trehalose-phosphatase	LOC114316324	5.27
otsB	trehalose-phosphatase	LOC114306216	1.23
ME	malic enzyme	LOC114262840	1.35
ME	malic enzyme	LOC114292575	1.18
ME	malic enzyme	LOC114298960	-2.32
ME	malic enzyme	LOC114300928	-1.02
ME	malic enzyme	LOC114267690	1.16
ME	malic enzyme	LOC114271161	-2.94
ME	malic enzyme	LOC114272458	-1.76
ME	malic enzyme	LOC114289142	-2.23
ME	malic enzyme	LOC114298780	-1.61
ME	malic enzyme	LOC114300619	-3.9
ME	malic enzyme	LOC114281724	-2.14
ME	malic enzyme	LOC114288936	1.27
SPS	sucrose phosphate synthase	LOC114291008	1.45
SPS	sucrose phosphate synthase	LOC114289014	-1.02
SS	sucrose synthase	LOC114291008	1.45
SS	sucrose synthase	LOC114289014	-1.02
SS	sucrose synthase	LOC114289742	3.13
MDH	malate dehydrogenase	LOC114300928	-1.02
MDH	malate dehydrogenase	LOC114273524	1.72
PK	pyruvate kinase	LOC114283441	-1.04
PK	pyruvate kinase	LOC114288298	-1.58
PK	pyruvate kinase	LOC114289309	-1.76
PK	pyruvate kinase	LOC114298976	-5.14
PK	pyruvate kinase	LOC114303494	-5.26
PDH	pyruvate dehydrogenase	LOC114316339	-1.28
PEPC	phosphoenolpyruvate carboxylase	LOC114279634	-1.44
GDH	glutamate dehydrogenase	LOC114319915	1.16
GS	glutamine synthetase	LOC114315991	-1.05
GS	glutamine synthetase	LOC114322282	1.29
GS	glutamine synthetase	LOC114291654	1.46
GS	glutamine synthetase	LOC114295589	6.74
CA	carbonic anhydrase	LOC114315997	2.12
CA	carbonic anhydrase	LOC114269829	-3.73
CA	carbonic anhydrase	LOC114320792	-1.33
CA	carbonic anhydrase	LOC114263433	-1.14
CA	carbonic anhydrase	LOC114280125	-1.43
CA	carbonic anhydrase	LOC114284619	1.64
CA	carbonic anhydrase	LOC114297011	1.01
CA	carbonic anhydrase	LOC114301063	1.5
CA	carbonic anhydrase	LOC114304622	-1.62
